# Supplementary material for: CRABP1-complexes in exosome secretion
Source: Cell Commun Signal. 2024 Jul 29;22:381. doi: 10.1186/s12964-024-01749-w (PMC11285139; doi:10.1186/s12964-024-01749-w)
Supplement: Supplementary file 1 — Supplementary Material 1. Name: Additional File 1_Supplementary Table 1. File format: .xlsx. Title: Supplementary Table 1. Complete Protein List and Pre-imputed, Pre-normalized Peptide and Protein Intensities. Description: Complete Protein list from MaxQuant Output and pre-imputed, pre-normalized peptide and protein intensities. [file 12964_2024_1749_MOESM1_ESM.xlsx]

## Sheet: FinalProteinList
Official Gene Symbol	Empty Vector Control	Flag-HA-CRABP1	Enrichment Value	False Positive	Color Key	Number of Proteins
PDCD4	17.4572	24.8042	7.34692		CRABP1 Enriched	234
LMNA	14.1677	18.9699	4.80226		False Postiives	148
PPP1R9B	15.1908	19.3256	4.13479		Final Proteins used in GO and Pathway Anlaysis	86
CRABP1	23.9443	28.0314	4.08714
CORO1B	16.1721	20.2015	4.0294
AIF1L	17.8087	21.6401	3.8314
RDX	16.2031	19.9744	3.77136
RPS28	15.9114	19.5969	3.68545
EPB41L2	15.9436	19.5586	3.61494
HNRNPA0	15.9091	19.5136	3.60449
RAB6B	15.5187	19.0958	3.57709
ACTR3	16.7702	20.283	3.51283
EIF2S3	15.9744	19.4719	3.4975
CFL2	16.0253	19.5	3.47468
SEPTIN11	15.7905	19.1034	3.31285
EZR	16.5035	19.672	3.1685
MSN	16.4947	19.5679	3.07323
S100A8	15.3854	18.3549	2.96951
PABPC4	15.8369	18.773	2.9361
LIMA1	16.8467	19.7627	2.91599
CPVL	15.5713	18.3794	2.80808
TWF2	15.1517	17.9574	2.80571
ARPC5L	15.4185	18.2192	2.80071
PIN1	15.5438	18.3016	2.75782
CORO1A	17.6118	20.3599	2.74812
ARPC3	15.6711	18.3934	2.7223
WDR1	16.1673	18.8447	2.67741
ACTR3B	16.44	19.0038	2.56379
ACTR2	16.6565	19.1993	2.5428
VDAC2	16.8957	19.4106	2.51498
PPP1CB	16.1848	18.679	2.49421
SHTN1	17.0229	19.3208	2.29792
UQCRFS1P1	15.8225	18.12	2.29751
TWF1	17.2767	19.5597	2.28291
FLII	14.761	16.9441	2.18305
TMOD1	16.598	18.7243	2.12622
CAPZA2	17.0304	18.8891	1.85876
AKR1A1	15.315	17.1525	1.83749
ARPC4	16.7958	18.6222	1.82639
CKMT1A	16.9118	18.6282	1.71633
COPA	15.5851	17.2752	1.69017
RPL22	19.4654	21.0644	1.59896
KHDRBS2	17.5191	19.0957	1.57661
CTNNA1	17.428	18.9858	1.55772
PRPH	18.4853	20.0075	1.52215
RPS20	19.2937	20.8088	1.51509
INA	18.7894	20.3018	1.51241
IGF2BP3	18.6374	20.1486	1.51112
KPNA6	16.7181	18.1577	1.43954
GLMN	15.7143	17.0937	1.37941
RACK1	17.7694	19.1378	1.36843
VAT1	15.9554	16.9982	1.04273
RPS21	18.9356	19.9177	0.98211
SCO1	18.6498	19.6157	0.96598
IGF2BP1	18.438	19.3404	0.902373
RPS29	19.2267	20.1173	0.890517
ACTR1A	18.635	19.512	0.876998
RPS11	20.1767	21.0048	0.828165
VPS4B	16.514	17.3273	0.813271
RPL11	19.7771	20.5798	0.802685
RPS27L	19.5106	20.3056	0.795044
AK2	15.9199	16.6873	0.767341
SNRPG	19.0756	19.8239	0.748294
ST13P4	15.8573	16.5862	0.728891
DRG1	16.5778	17.2691	0.691239
PHB2	18.9403	19.5558	0.615442
DNAJC7	16.3814	16.9938	0.612346
ATP6V1A	18.2467	18.8333	0.586593
SFN	19.7771	20.2176	0.44049
UNC5D	19.4281	19.8364	0.408277
PRKACA	18.9274	19.3262	0.398814
PLS1	20.5166	20.8833	0.366696
RPL10	17.9588	18.3004	0.34163
RPL13	18.3865	18.6815	0.294927
PCBP3	21.4183	21.6307	0.212394
PSMA3	18.4436	18.6551	0.211492
SDHB	18.0435	18.2527	0.209153
RPS4Y2	19.079	19.2701	0.191057
RPL30	19.7261	19.9048	0.178667
GLRX3	19.4738	19.6449	0.171045
MIF	18.921	19.0842	0.163228
GSPT1	18.2372	18.3788	0.141627
RPL31	18.9894	19.1136	0.124168
RANBP1	20.8733	20.9928	0.119593
EIF3K	18.2743	18.3337	0.0593528
CNBP	20.1327	20.1463	0.0136646
H2BE1	15.9789	19.6353	3.65635	Y
KRT6B	15.2358	20.6571	5.42138	Y
CALD1	16.2891	20.9666	4.67753	Y
EFHD2	16.6044	20.9312	4.32681	Y
ACTN2	16.5271	20.8399	4.31285	Y
SPTBN1	16.1817	19.9928	3.81113	Y
POTEE	20.1011	23.8533	3.75215	Y
CKB	16.3217	20.0128	3.69113	Y
ACTN4	17.6537	21.2865	3.63287	Y
RPL38	15.7602	19.2919	3.53176	Y
RPL26	16.0738	19.5895	3.51574	Y
SPTAN1	16.8575	20.2907	3.43322	Y
ACTG1	24.4308	27.7186	3.28781	Y
CORO1C	17.5709	20.8108	3.23994	Y
PPP1R12A	16.0565	19.2953	3.23875	Y
ACTN1	15.9256	19.1549	3.22934	Y
ACTB	20.0442	23.1981	3.15382	Y
MYH10	16.4718	19.5656	3.0938	Y
ALDOA	15.9103	18.9195	3.00919	Y
EIF4A3	18.5001	21.4564	2.9563	Y
RBM3	15.6955	18.6365	2.94096	Y
MYL12A	15.825	18.7217	2.89673	Y
RPS16	16.3161	19.1666	2.8505	Y
SPTBN2	16.4018	19.199	2.79718	Y
POTEJ	23.969	26.6549	2.68595	Y
PGK1	15.5836	18.229	2.64547	Y
RPL5	17.9261	20.436	2.50988	Y
EIF5A	17.9348	20.3928	2.458	Y
GSTP1	16.3098	18.6687	2.35896	Y
H2AX	18.8362	21.1311	2.29491	Y
SYNCRIP	16.9865	19.2639	2.27737	Y
PPP1CA	17.1798	19.4242	2.24445	Y
DBN1	18.7675	21.0002	2.2327	Y
FLNB	16.7213	18.936	2.2147	Y
HNRNPU	17.336	19.5192	2.18314	Y
PSMC3	16.4157	18.5269	2.11113	Y
ACTC1	19.928	22.0154	2.08735	Y
SFPQ	17.8571	19.9292	2.07207	Y
NONO	18.8598	20.8553	1.99551	Y
MYH9	16.1641	18.1347	1.97063	Y
CAPZB	19.1123	21.068	1.95568	Y
CLTCL1	16.4622	18.4162	1.95391	Y
DDX17	16.5058	18.4143	1.90851	Y
HSP90AB4P	19.1243	20.9355	1.81113	Y
TMOD3	18.3486	20.138	1.78939	Y
PA2G4	17.478	19.2582	1.7802	Y
SND1	17.9267	19.6073	1.68059	Y
HSP90AB1	19.421	21.071	1.64993	Y
TUBA3C	20.1789	21.7375	1.55859	Y
SRP14	19.6479	21.1849	1.53698	Y
LMNB1	18.4053	19.7589	1.35367	Y
PFN1	18.1963	19.5452	1.34895	Y
CTTN	19.0025	20.351	1.34845	Y
HNRNPDL	18.357	19.7019	1.34486	Y
MARS1	15.9986	17.2938	1.29514	Y
CCDC124	17.0015	18.2665	1.26506	Y
NCL	18.8953	20.1543	1.25904	Y
SERBP1	20.8139	22.0615	1.24761	Y
HSP90AA1	19.0217	20.2279	1.20612	Y
PARP1	17.0148	18.199	1.18423	Y
ILF2	18.5202	19.7036	1.18336	Y
HNRNPA3	18.3248	19.4687	1.14392	Y
TUBB2A	19.9506	21.0724	1.12177	Y
RPS17	18.395	19.5145	1.11944	Y
CFL1	20.5317	21.6388	1.10714	Y
RPS14	20.3941	21.4991	1.10495	Y
KPNA2	17.9628	19.0441	1.08125	Y
DSP	17.5508	18.6181	1.06727	Y
PKM	19.5459	20.6023	1.0564	Y
UBA1	17.9766	19.0075	1.03091	Y
RPL3	19.0528	20.0627	1.00986	Y
HSPA1L	20.3407	21.3341	0.993423	Y
ATP5F1B	20.0606	21.0303	0.969687	Y
HSPA1A	20.6054	21.5075	0.902075	Y
HNRNPD	17.5036	18.3906	0.887022	Y
PDCD6IP	17.1089	17.9885	0.879534	Y
PCBP2	19.7636	20.6235	0.859908	Y
PRPS2	17.0331	17.8924	0.859379	Y
FLNA	18.1958	19.0495	0.85366	Y
HSP90AA2P	20.2892	21.1159	0.826725	Y
CLTC	18.6893	19.4892	0.799957	Y
PLS3	19.9192	20.6842	0.76502	Y
EIF3CL	17.1715	17.9095	0.738007	Y
CAPZA1	19.6489	20.3854	0.736542	Y
PPIB	18.0958	18.8278	0.732007	Y
HNRNPA2B1	20.9399	21.6588	0.718908	Y
VIM	20.3864	21.0983	0.711883	Y
VARS1	17.9864	18.6943	0.707846	Y
DDX39B	18.3975	19.0988	0.701305	Y
TUBA1A	17.9964	18.6915	0.69515	Y
HNRNPR	18.5315	19.2201	0.688585	Y
TUBB4A	20.084	20.7709	0.686931	Y
TUBB4B	20.7659	21.4377	0.671754	Y
RAN	18.8632	19.5272	0.664008	Y
LCP1	18.9615	19.6163	0.654856	Y
AIFM1	18.6128	19.2598	0.646973	Y
HNRNPK	19.8099	20.4467	0.636815	Y
HNRNPAB	19.3971	20.0276	0.630496	Y
TMPO	17.9927	18.6079	0.615159	Y
RPL12	19.7259	20.3388	0.61296	Y
HNRNPA1L2	21.9968	22.5891	0.592305	Y
RPL8	19.2207	19.7902	0.569536	Y
EIF4A1	18.699	19.2417	0.542725	Y
HNRNPH1	19.5205	20.0597	0.5392	Y
DHX9	17.8527	18.3836	0.530844	Y
HNRNPL	19.0914	19.5843	0.492929	Y
KRT9	17.9533	18.4331	0.479777	Y
PGD	18.6388	19.1117	0.472944	Y
FKBP4	18.6789	19.1443	0.465398	Y
HSPA4	18.9654	19.429	0.463577	Y
RPL6	18.911	19.3704	0.459343	Y
RPS10	20.6715	21.1292	0.457677	Y
RPS25	19.4622	19.9172	0.45496	Y
CCT3	19.3098	19.7642	0.454397	Y
MTHFD1	18.0708	18.513	0.44218	Y
XRCC5	19.7363	20.1708	0.434462	Y
H4C1	18.8277	19.2573	0.429594	Y
RPL23	18.36	18.7742	0.414173	Y
TPM3	19.3461	19.748	0.401911	Y
LARS1	16.7454	17.1468	0.40136	Y
ENO1	18.9414	19.3386	0.397194	Y
FAU	18.9777	19.3355	0.357835	Y
CCT8	19.8365	20.1768	0.340268	Y
SRSF3	18.0508	18.3903	0.339518	Y
H2BC4	21.1023	21.429	0.32671	Y
EEF1D	19.8929	20.2056	0.312679	Y
PPP2R1A	17.8888	18.152	0.263204	Y
EEF2	19.8012	20.0621	0.260927	Y
RPS2	19.0438	19.2921	0.248307	Y
RPS12	19.651	19.8949	0.24384	Y
H1-3	20.4427	20.6711	0.228428	Y
HNRNPF	18.3641	18.5824	0.218326	Y
RPL23A	20.3557	20.5655	0.20977	Y
TKT	18.8951	19.0897	0.194607	Y
DDX5	18.5191	18.6803	0.161259	Y
RTCB	18.1581	18.3111	0.153055	Y
STIP1	19.4856	19.6363	0.150708	Y
PCBP1	19.1453	19.2923	0.147014	Y
H1-4	20.5372	20.672	0.134782	Y
EEF1G	20.7459	20.8665	0.120659	Y
CCT4	18.7437	18.853	0.109225	Y
RPL7	20.8286	20.933	0.104446	Y
PRDX2	19.8516	19.9362	0.0845107	Y
PABPC1	19.1014	19.1779	0.0764177	Y
RPSA	21.4312	21.4926	0.0614144	Y
YWHAZ	20.5126	20.5682	0.0556413	Y
YWHAE	20.6581	20.6872	0.029063	Y
HNRNPA1	21.2109	21.2338	0.0228585	Y
CCT5	19.264	19.2583	-0.00573097
CCT6A	19.1965	19.1757	-0.0207618
ANXA2P2	19.8526	19.7804	-0.0722681
STRAP	19.8984	19.8235	-0.0748684
TPM4	20.6469	20.5611	-0.0857734
XRCC6	19.0834	18.9755	-0.107945
ELAVL1	19.1612	19.0445	-0.116796
DHX30	17.2925	17.1717	-0.12072
HSPB1	17.0657	16.9396	-0.126055
FARSB	18.1271	18.0005	-0.126547
CDK1	17.9	17.759	-0.140978
EFTUD2	21.1447	20.9966	-0.14812
JUP	18.2139	18.0621	-0.15188
RPL10A	19.3714	19.2171	-0.154304
CCT7	19.5871	19.4266	-0.160544
HSPA9	20.901	20.7285	-0.172536
EIF2S1	19.1662	18.9881	-0.17808
UQCRC1	18.2872	18.1087	-0.178451
HSPA6	20.3776	20.1855	-0.192057
H1-2	20.7005	20.5022	-0.198308
RPS19	19.2586	19.0525	-0.206152
ACLY	18.7154	18.5036	-0.211778
FASN	18.7435	18.5299	-0.213598
NPM1	19.7934	19.5766	-0.216743
QARS1	18.1558	17.9313	-0.224469
EEF1A1P5	19.2248	18.9851	-0.239711
RPS8	18.4774	18.2183	-0.25911
KPNB1	20.3079	20.0483	-0.259611
TUBB	20.5534	20.2877	-0.265695
YWHAQ	22.0496	21.7812	-0.268397
HPRT1	17.7693	17.5009	-0.268414
BZW2	17.3232	17.0541	-0.269128
SERPINA7	20.0881	19.8043	-0.28384
PSMD11	18.1592	17.8459	-0.313268
NAMPT	17.3456	17.0291	-0.316507
RPS9	18.805	18.4869	-0.318099
YWHAH	21.2826	20.9574	-0.325203
CNN3	20.4413	20.1046	-0.336675
HSPA8	21.4205	21.0768	-0.343653
GNAS	17.9859	17.6377	-0.348239
DNAJA1	18.8124	18.4583	-0.354019
BSG	20.3404	19.9667	-0.373716
PRDX3	19.6862	19.3097	-0.376531
COPB2	18.3004	17.9108	-0.389681
RAB14	18.1564	17.7588	-0.397625
ATP5F1A	19.7007	19.2906	-0.410068
SSBP1	20.9083	20.498	-0.410369
YWHAG	20.4321	20.0006	-0.431507
CTPS1	19.372	18.9397	-0.432309
SHMT2	18.6335	18.1837	-0.449712
CDO1	19.486	19.0358	-0.450253
PABPN1	17.8516	17.3869	-0.464699
AHCY	19.7614	19.2958	-0.465608
ADSS2	18.9741	18.5035	-0.470621
SRSF9	16.8839	16.4117	-0.472162
SF3A1	18.3169	17.8363	-0.480548
MAP4	19.3619	18.8797	-0.482135
EEF1A2	20.4422	19.912	-0.530214
RPS4X	19.4816	18.9296	-0.552031
HADHB	18.8004	18.2127	-0.58773
SNRPD3	19.8196	19.2269	-0.592665
GANAB	18.8706	18.2748	-0.595819
TCP1	19.6844	19.0854	-0.599044
PTBP1	20.3947	19.7929	-0.601785
RPL29	20.8406	20.2234	-0.617172
NDUFS3	17.7932	17.1745	-0.618673
HCFC1	17.8517	17.2261	-0.625519
UGGT1	17.0943	16.4681	-0.626165
HSP90B1	18.608	17.9803	-0.627613
CTPS2	16.9979	16.3644	-0.633513
NUDC	19.1049	18.4699	-0.635003
YWHAB	19.3136	18.662	-0.651694
RPS3	19.4206	18.7687	-0.651926
HNRNPC	21.9563	21.3002	-0.656172
RPL15	18.7937	18.1339	-0.659809
ATP1A1	18.8808	18.2191	-0.661681
GART	19.7174	19.0424	-0.675009
PGLS	18.1262	17.45	-0.67619
ALDH18A1	16.9234	16.2113	-0.712111
UBE2V1	20.0866	19.3669	-0.719732
GMPS	18.2293	17.5082	-0.721111
PSMA1	20.3872	19.6507	-0.736573
IMPDH2	17.9512	17.2109	-0.740254
RPL4	18.6772	17.9361	-0.741161
TXNL1	17.211	16.4399	-0.771124
RUVBL2	19.1704	18.3766	-0.793759
PAICS	20.3141	19.5177	-0.796441
MAT2B	17.3304	16.5331	-0.797338
RPLP0	20.6338	19.826	-0.807781
EIF3H	21.1344	20.3238	-0.810604
PHGDH	20.4538	19.6369	-0.816895
ATP5PO	19.5249	18.6982	-0.826744
HNRNPM	18.7569	17.9203	-0.836657
GAPDH	21.2224	20.3839	-0.838562
PDLIM1	18.7407	17.9	-0.840653
RUVBL1	19.549	18.7053	-0.84371
PSMA5	19.2265	18.3663	-0.860158
ITPA	19.4724	18.5995	-0.872949
SEC22B	18.2374	17.3597	-0.877667
SRM	16.9844	16.0865	-0.897895
PYCR1	19.0467	18.1477	-0.899031
MDH2	19.2088	18.3089	-0.899945
LRRC40	17.9949	17.0935	-0.901412
RBBP4	19.4399	18.5329	-0.907058
RNH1	17.612	16.6892	-0.922721
NME2P1	22.0244	21.1011	-0.923227
EMD	19.6546	18.7279	-0.926745
RPL13AP3	18.3158	17.3852	-0.930533
IARS1	17.5122	16.5715	-0.940639
KHSRP	19.5931	18.6476	-0.945564
RAB11A	19.8142	18.8592	-0.954997
DSTN	20.1826	19.2261	-0.956441
PDIA4	19.6321	18.6733	-0.958796
PDIA3	21.0697	20.0883	-0.98146
N/A	22.5759	21.5705	-1.00534
HNRNPCL3	19.175	18.1449	-1.03003
TTC1	18.2077	17.1563	-1.05138
PTPN11	19.413	18.3514	-1.0616
HSPD1	20.8157	19.7518	-1.06396
FAM162A	16.9727	15.8872	-1.08548
MRPL17	17.3236	16.2229	-1.10067
PDHA1	20.5063	19.4016	-1.10463
HSPA5	20.305	19.1788	-1.12617
BOLA2	19.9808	18.8471	-1.13368
RPN1	18.5568	17.4175	-1.13927
ETHE1	17.8433	16.694	-1.14926
CACYBP	20.251	19.0847	-1.16623
CBS	19.3525	18.1855	-1.167
LAMP2	16.7367	15.5618	-1.17495
SLC25A11	21.1731	19.9879	-1.18514
SFXN3	18.9827	17.7744	-1.20834
SLC25A3	22.0375	20.8009	-1.23663
PCMT1	20.4454	19.1902	-1.25515
CRKL	18.9258	17.6697	-1.25608
ATP1B3	19.2957	18.0373	-1.25841
SLC3A2	19.4394	18.169	-1.27038
HSPE1	18.8213	17.5305	-1.29072
TMEM33	18.3462	16.9914	-1.35478
TUFM	19.5886	18.2203	-1.36831
KIF11	17.3314	15.9341	-1.39727
MRPS27	18.0127	16.6009	-1.41175
TXNDC5	20.7212	19.3017	-1.4195
RPS13	19.9717	18.5517	-1.41994
RPS5	19.9876	18.5532	-1.43436
NME1	21.3289	19.8822	-1.44671
PSMA6	19.0838	17.6285	-1.45535
DSG1	18.899	17.3878	-1.51126
P4HB	17.1885	15.6737	-1.51483
CS	19.5537	18.0171	-1.53667
PDIA6	22.7127	21.132	-1.58068
TMX1	19.2761	17.6694	-1.60672
RAB5C	19.6468	18.0331	-1.61379
MAT2A	20.9968	19.3522	-1.64451
IGHG1	17.9811	16.3332	-1.64791
RPL7A	19.1744	17.5208	-1.65357
SLIRP	20.134	18.4733	-1.6607
PFAS	19.8437	18.1729	-1.67084
MVD	18.7042	17.0135	-1.69074
GSR	20.0627	18.3684	-1.69425
EIF3I	20.0942	18.3859	-1.70833
KRT1	24.4178	22.7006	-1.7172
PGP	18.0162	16.2071	-1.80906
ERH	18.1959	16.3801	-1.8158
PRAF2	17.6778	15.8419	-1.83589
ACAT1	19.3868	17.5413	-1.84549
CCT2	20.0984	18.2127	-1.88567
SLC25A24	18.2368	16.3413	-1.89552
TFRC	19.454	17.4534	-2.00059
CANX	21.8274	19.808	-2.01947
GOT2	18.4898	16.4544	-2.03537
STOML2	19.7389	17.6968	-2.04212
RAB6A	18.2176	16.1404	-2.07722
HSD17B10	19.2116	17.073	-2.1386
TAF4	18.0049	15.8632	-2.14163
COPS4	18.5781	16.4235	-2.15463
MRPS28	18.0575	15.8593	-2.19812
PRMT5	19.433	17.2318	-2.20125
MCM5	18.6992	16.4835	-2.21564
DCD	20.7148	18.4457	-2.26912
HSPH1	18.2795	16.0054	-2.27411
ADSL	19.1356	16.841	-2.29469
CTH	19.2183	16.8549	-2.3634
GLOD4	19.7054	17.3335	-2.37198
TPD52L2	18.1722	15.7899	-2.38229
TSPAN3	19.9599	17.573	-2.38698
PRDX6	18.9513	16.5546	-2.39675
PSMC6	18.2682	15.8535	-2.41464
SLC1A5	18.5918	16.1701	-2.42164
BCAP31	20.0895	17.5049	-2.58465
RPL14	18.5084	15.8844	-2.62395
MTHFD1L	19.3742	16.7393	-2.63484
AAMDC	17.5764	14.8891	-2.68736
PPA1	18.3635	15.604	-2.75953
TMEM109	20.8119	18.0158	-2.79615
CLNS1A	18.4453	15.6417	-2.80363
DUT	21.6441	18.7964	-2.84767
GSTM2	18.8625	15.9975	-2.86505
TRAP1	19.6828	16.7981	-2.88478
SFXN1	19.9344	16.9799	-2.95449
LRPPRC	19.7679	16.7958	-2.9721
NASP	19.4417	16.4043	-3.0374
COX4I1	18.0999	15.0444	-3.0555
EIF4B	18.9521	15.8801	-3.07197
GLUL	21.0237	17.9389	-3.0848
DDOST	18.17	14.9902	-3.17974
DCTPP1	18.9898	15.715	-3.27488
PIGR	19.4648	16.1798	-3.28498
VCP	19.1799	15.8082	-3.37171
TMED9	18.9677	15.5501	-3.41763
SLC25A4	20.9926	17.5645	-3.42812
SLC25A5	20.4778	16.9792	-3.49851
PFDN2	18.3126	14.8134	-3.49915
HDHD5	19.2518	15.752	-3.4998
ATP5PB	19.0927	15.5838	-3.50888
MSH5	19.1867	15.6537	-3.53296
LDHA	19.3872	15.8201	-3.56712
IGHA1	19.4642	15.8796	-3.58459
IGKV2D-29	21.8004	18.1849	-3.61541
PSMC4	20.6057	16.9319	-3.67379
TNPO1	18.3841	14.6646	-3.71954
SLPI	18.5993	14.7678	-3.83152
PSMA4	20.0364	16.0778	-3.95869
IGLC6	20.2301	16.0733	-4.1568
MSRB2	18.9797	14.7887	-4.19098
PGRMC1	19.9856	15.7418	-4.2438
PRKCSH	19.9502	15.6857	-4.26452
IGHA2	21.2525	16.9812	-4.2713
ATP5ME	18.9715	14.6468	-4.3247
EEF1B2	20.4428	16.0304	-4.41246
SCYL2	19.6499	15.236	-4.41386
IFT172	20.5739	16.0839	-4.49001
LCN1	19.0506	14.4925	-4.5581
UTS2	19.4646	14.8768	-4.58787
PPM1B	20.3501	15.6199	-4.73017
RNPEP	21.2313	16.2906	-4.94065
WDR77	20.8056	15.3792	-5.42642
CST4	21.3256	15.5266	-5.79898
IGLC3	21.2658	15.1643	-6.10144
CA6	20.597	14.4901	-6.10692
PPM1A	21.4289	15.0949	-6.33401

## Sheet: Protein_PepPreImputation_PreVSN
Peptide	Gene_Name	UniProt_ID	Description	Modifications	Empty Vector Control	Flag-HA-CRABP1
VAVAAASKPHVEIRQDGDQFYIK	CRABP1; CRABP1	P29762; B5MCB5	RABP1_HUMAN Cellular retinoic acid-binding protein 1; B5MCB5_HUMAN Cellular retinoic acid-binding protein 1 (Fragment)	Unmodified	2762100	1290400000
VAPEEHPVLLTEAPLNPK	ACTG1; ACTB; ACTB; ACTB; ACTB; ACTG1; ACTG1; ACTG1; ACTB; ACTB; ACTG1; ACTG1; ACTB; ACTG1	P63261; P60709; G5E9R0; A0A6Q8PH58; A0A2R8YGF8; I3L3I0; I3L1U9; I3L3R2; A0A2R8Y793; E7EVS6; K7EM38; I3L4N8; A0A6Q8PFE4; J3KT65	ACTG_HUMAN Actin, cytoplasmic 2; ACTB_HUMAN Actin, cytoplasmic 1; G5E9R0_HUMAN Actin, cytoplasmic 1; A0A6Q8PH58_HUMAN Actin, cytoplasmic 1; A0A2R8YGF8_HUMAN Actin, cytoplasmic 1 (Fragment); I3L3I0_HUMAN Actin, cytoplasmic 2 (Fragment); I3L1U9_HUMAN Actin, cytoplasmic 2 (Fragment); I3L3R2_HUMAN Actin, cytoplasmic 2 (Fragment); A0A2R8Y793_HUMAN Actin, cytoplasmic 1 (Fragment); E7EVS6_HUMAN Actin, c…	Unmodified	77833000	750140000
TTEINFKVGEGFEEETVDGRK	CRABP1; CRABP1	P29762; B5MCB5	RABP1_HUMAN Cellular retinoic acid-binding protein 1; B5MCB5_HUMAN Cellular retinoic acid-binding protein 1 (Fragment)	Unmodified	1258700	563180000
AGFAGDDAPR	POTEJ; POTEE; POTEI; POTEF; ACTG1; ACTC1; ACTA1; ACTA2; ACTG2; ACTB; ACTB; ACTB; ACTG2; ACTG2; ACTB; ACTA1; ACTG2; ACTA2; ACTG1; ACTG1; ACTG1; ACTG1; ACTB; ACTB; ACTB; ACTG1; ACTB; ACTG1; ACTG2; ACTB; ACTG1; ACTA2; ACTB	P0CG39; Q6S8J3; P0CG38; A5A3E0; P63261; P68032; P68133; P62736; P63267; P60709; G5E9R0; A0A6Q8PH58; F8WB63; F8WCH0; A0A2R8YGF8; A6NL76; B8ZZJ2; F6QUT6; A0A7P0TBL1; I3L3I0; I3L1U9; I3L3R2; A0A2R8Y793; E7EVS6; C9JTX5; K7EM38; C9JZR7; I3L4N8; C9JFL5; A0A6Q8PGD7; J3KT65; F6UVQ4; C9JUM1	POTEJ_HUMAN POTE ankyrin domain family member J; POTEE_HUMAN POTE ankyrin domain family member E; POTEI_HUMAN POTE ankyrin domain family member I; POTEF_HUMAN POTE ankyrin domain family member F; ACTG_HUMAN Actin, cytoplasmic 2; ACTC_HUMAN Actin, alpha cardiac muscle 1; ACTS_HUMAN Actin, alpha skeletal muscle; ACTA_HUMAN Actin, aortic smooth muscle; ACTH_HUMAN Actin, gamma-enteric smooth muscle; …	Unmodified	59475000	562740000
HQGVMVGMGQKDSYVGDEAQSKR	ACTG1; ACTC1; ACTA1; ACTA2; ACTG2; ACTB; ACTB; ACTB; ACTG2; ACTB; ACTA1; ACTG2; ACTA2; ACTG1; ACTG1; ACTG1; ACTB; ACTB; ACTB; ACTG1; ACTB; ACTG1; ACTG2; ACTG1; ACTA2; ACTB	P63261; P68032; P68133; P62736; P63267; P60709; G5E9R0; A0A6Q8PH58; F8WB63; A0A2R8YGF8; A6NL76; B8ZZJ2; F6QUT6; I3L3I0; I3L1U9; I3L3R2; A0A2R8Y793; E7EVS6; C9JTX5; K7EM38; C9JZR7; I3L4N8; C9JFL5; J3KT65; F6UVQ4; C9JUM1	ACTG_HUMAN Actin, cytoplasmic 2; ACTC_HUMAN Actin, alpha cardiac muscle 1; ACTS_HUMAN Actin, alpha skeletal muscle; ACTA_HUMAN Actin, aortic smooth muscle; ACTH_HUMAN Actin, gamma-enteric smooth muscle; ACTB_HUMAN Actin, cytoplasmic 1; G5E9R0_HUMAN Actin, cytoplasmic 1; A0A6Q8PH58_HUMAN Actin, cytoplasmic 1; F8WB63_HUMAN Actin, gamma-enteric smooth muscle; A0A2R8YGF8_HUMAN Actin, cytoplasmic 1 (F…	Oxidation (M)	262740	401780000
SSENFDELLK	CRABP1	P29762	RABP1_HUMAN Cellular retinoic acid-binding protein 1	Unmodified	57424000	320020000
HQGVMVGMGQKDSYVGDEAQSKR	ACTG1; ACTC1; ACTA1; ACTA2; ACTG2; ACTB; ACTB; ACTB; ACTG2; ACTB; ACTA1; ACTG2; ACTA2; ACTG1; ACTG1; ACTG1; ACTB; ACTB; ACTB; ACTG1; ACTB; ACTG1; ACTG2; ACTG1; ACTA2; ACTB	P63261; P68032; P68133; P62736; P63267; P60709; G5E9R0; A0A6Q8PH58; F8WB63; A0A2R8YGF8; A6NL76; B8ZZJ2; F6QUT6; I3L3I0; I3L1U9; I3L3R2; A0A2R8Y793; E7EVS6; C9JTX5; K7EM38; C9JZR7; I3L4N8; C9JFL5; J3KT65; F6UVQ4; C9JUM1	ACTG_HUMAN Actin, cytoplasmic 2; ACTC_HUMAN Actin, alpha cardiac muscle 1; ACTS_HUMAN Actin, alpha skeletal muscle; ACTA_HUMAN Actin, aortic smooth muscle; ACTH_HUMAN Actin, gamma-enteric smooth muscle; ACTB_HUMAN Actin, cytoplasmic 1; G5E9R0_HUMAN Actin, cytoplasmic 1; A0A6Q8PH58_HUMAN Actin, cytoplasmic 1; F8WB63_HUMAN Actin, gamma-enteric smooth muscle; A0A2R8YGF8_HUMAN Actin, cytoplasmic 1 (F…	Unmodified	8620000	296710000
VGEGFEEETVDGRK	CRABP1; CRABP1	P29762; B5MCB5	RABP1_HUMAN Cellular retinoic acid-binding protein 1; B5MCB5_HUMAN Cellular retinoic acid-binding protein 1 (Fragment)	Unmodified	687510	290660000
DSYVGDEAQSKR	ACTG1; ACTC1; ACTA1; ACTA2; ACTG2; ACTB; ACTB; ACTB; ACTG2; ACTB; ACTA1; ACTG2; ACTA2; ACTG1; ACTG1; ACTG1; ACTB; ACTB; ACTB; ACTG1; ACTB; ACTG1; ACTB; ACTG2; ACTG1; ACTA2; ACTB	P63261; P68032; P68133; P62736; P63267; P60709; G5E9R0; A0A6Q8PH58; F8WB63; A0A2R8YGF8; A6NL76; B8ZZJ2; F6QUT6; I3L3I0; I3L1U9; I3L3R2; A0A2R8Y793; E7EVS6; C9JTX5; K7EM38; C9JZR7; I3L4N8; A0A6Q8PFE4; C9JFL5; J3KT65; F6UVQ4; C9JUM1	ACTG_HUMAN Actin, cytoplasmic 2; ACTC_HUMAN Actin, alpha cardiac muscle 1; ACTS_HUMAN Actin, alpha skeletal muscle; ACTA_HUMAN Actin, aortic smooth muscle; ACTH_HUMAN Actin, gamma-enteric smooth muscle; ACTB_HUMAN Actin, cytoplasmic 1; G5E9R0_HUMAN Actin, cytoplasmic 1; A0A6Q8PH58_HUMAN Actin, cytoplasmic 1; F8WB63_HUMAN Actin, gamma-enteric smooth muscle; A0A2R8YGF8_HUMAN Actin, cytoplasmic 1 (F…	Unmodified	15205000	257400000
MQKEITALAPSTMK	ACTG1; ACTC1; ACTA1; ACTA2; ACTG2; ACTB; ACTA1; ACTB; ACTB; ACTG1; ACTB	P63261; P68032; P68133; P62736; P63267; P60709; A6NL76; E7EVS6; A0A2R8YFE2; I3L4N8; A0A6Q8PFE4	ACTG_HUMAN Actin, cytoplasmic 2; ACTC_HUMAN Actin, alpha cardiac muscle 1; ACTS_HUMAN Actin, alpha skeletal muscle; ACTA_HUMAN Actin, aortic smooth muscle; ACTH_HUMAN Actin, gamma-enteric smooth muscle; ACTB_HUMAN Actin, cytoplasmic 1; A6NL76_HUMAN Actin, alpha skeletal muscle; E7EVS6_HUMAN Actin, cytoplasmic 1; A0A2R8YFE2_HUMAN Actin, cytoplasmic 1 (Fragment); I3L4N8_HUMAN Actin, cytoplasmic 2; …	Unmodified	9928400	227020000
EITALAPSTMK	ACTG1; ACTC1; ACTA1; ACTA2; ACTG2; ACTB; ACTA1; ACTB; ACTB; ACTG1; ACTB	P63261; P68032; P68133; P62736; P63267; P60709; A6NL76; E7EVS6; A0A2R8YFE2; I3L4N8; A0A6Q8PFE4	ACTG_HUMAN Actin, cytoplasmic 2; ACTC_HUMAN Actin, alpha cardiac muscle 1; ACTS_HUMAN Actin, alpha skeletal muscle; ACTA_HUMAN Actin, aortic smooth muscle; ACTH_HUMAN Actin, gamma-enteric smooth muscle; ACTB_HUMAN Actin, cytoplasmic 1; A6NL76_HUMAN Actin, alpha skeletal muscle; E7EVS6_HUMAN Actin, cytoplasmic 1; A0A2R8YFE2_HUMAN Actin, cytoplasmic 1 (Fragment); I3L4N8_HUMAN Actin, cytoplasmic 2; …	Unmodified	0	210130000
HQGVMVGMGQKDSYVGDEAQSKR	ACTG1; ACTC1; ACTA1; ACTA2; ACTG2; ACTB; ACTB; ACTB; ACTG2; ACTB; ACTA1; ACTG2; ACTA2; ACTG1; ACTG1; ACTG1; ACTB; ACTB; ACTB; ACTG1; ACTB; ACTG1; ACTG2; ACTG1; ACTA2; ACTB	P63261; P68032; P68133; P62736; P63267; P60709; G5E9R0; A0A6Q8PH58; F8WB63; A0A2R8YGF8; A6NL76; B8ZZJ2; F6QUT6; I3L3I0; I3L1U9; I3L3R2; A0A2R8Y793; E7EVS6; C9JTX5; K7EM38; C9JZR7; I3L4N8; C9JFL5; J3KT65; F6UVQ4; C9JUM1	ACTG_HUMAN Actin, cytoplasmic 2; ACTC_HUMAN Actin, alpha cardiac muscle 1; ACTS_HUMAN Actin, alpha skeletal muscle; ACTA_HUMAN Actin, aortic smooth muscle; ACTH_HUMAN Actin, gamma-enteric smooth muscle; ACTB_HUMAN Actin, cytoplasmic 1; G5E9R0_HUMAN Actin, cytoplasmic 1; A0A6Q8PH58_HUMAN Actin, cytoplasmic 1; F8WB63_HUMAN Actin, gamma-enteric smooth muscle; A0A2R8YGF8_HUMAN Actin, cytoplasmic 1 (F…	2 Oxidation (M)	14981000	180200000
EITALAPSTMK	ACTG1; ACTC1; ACTA1; ACTA2; ACTG2; ACTB; ACTA1; ACTB; ACTB; ACTG1; ACTB	P63261; P68032; P68133; P62736; P63267; P60709; A6NL76; E7EVS6; A0A2R8YFE2; I3L4N8; A0A6Q8PFE4	ACTG_HUMAN Actin, cytoplasmic 2; ACTC_HUMAN Actin, alpha cardiac muscle 1; ACTS_HUMAN Actin, alpha skeletal muscle; ACTA_HUMAN Actin, aortic smooth muscle; ACTH_HUMAN Actin, gamma-enteric smooth muscle; ACTB_HUMAN Actin, cytoplasmic 1; A6NL76_HUMAN Actin, alpha skeletal muscle; E7EVS6_HUMAN Actin, cytoplasmic 1; A0A2R8YFE2_HUMAN Actin, cytoplasmic 1 (Fragment); I3L4N8_HUMAN Actin, cytoplasmic 2; …	Oxidation (M)	22021000	142460000
HQGVMVGMGQKDSYVGDEAQSK	ACTG1; ACTC1; ACTA1; ACTA2; ACTG2; ACTB; ACTB; ACTB; ACTG2; ACTB; ACTA1; ACTG2; ACTA2; ACTG1; ACTG1; ACTG1; ACTB; ACTB; ACTB; ACTG1; ACTB; ACTG1; ACTG2; ACTG1; ACTA2; ACTB	P63261; P68032; P68133; P62736; P63267; P60709; G5E9R0; A0A6Q8PH58; F8WB63; A0A2R8YGF8; A6NL76; B8ZZJ2; F6QUT6; I3L3I0; I3L1U9; I3L3R2; A0A2R8Y793; E7EVS6; C9JTX5; K7EM38; C9JZR7; I3L4N8; C9JFL5; J3KT65; F6UVQ4; C9JUM1	ACTG_HUMAN Actin, cytoplasmic 2; ACTC_HUMAN Actin, alpha cardiac muscle 1; ACTS_HUMAN Actin, alpha skeletal muscle; ACTA_HUMAN Actin, aortic smooth muscle; ACTH_HUMAN Actin, gamma-enteric smooth muscle; ACTB_HUMAN Actin, cytoplasmic 1; G5E9R0_HUMAN Actin, cytoplasmic 1; A0A6Q8PH58_HUMAN Actin, cytoplasmic 1; F8WB63_HUMAN Actin, gamma-enteric smooth muscle; A0A2R8YGF8_HUMAN Actin, cytoplasmic 1 (F…	Unmodified	3528900	134290000
TTEINFK	CRABP1; CRABP2; CRABP2; CRABP1	P29762; P29373; Q5SYZ4; B5MCB5	RABP1_HUMAN Cellular retinoic acid-binding protein 1; RABP2_HUMAN Cellular retinoic acid-binding protein 2; Q5SYZ4_HUMAN Cellular retinoic acid-binding protein 2 (Fragment); B5MCB5_HUMAN Cellular retinoic acid-binding protein 1 (Fragment)	Unmodified	17397000	119050000
GYSFTTTAER	ACTG1; ACTB; ACTG1; ACTG1; ACTB; ACTB; ACTB; ACTG1; ACTB	P63261; P60709; I3L3I0; I3L1U9; A0A2R8Y793; E7EVS6; A0A2R8YEA7; I3L4N8; A0A6Q8PFE4	ACTG_HUMAN Actin, cytoplasmic 2; ACTB_HUMAN Actin, cytoplasmic 1; I3L3I0_HUMAN Actin, cytoplasmic 2 (Fragment); I3L1U9_HUMAN Actin, cytoplasmic 2 (Fragment); A0A2R8Y793_HUMAN Actin, cytoplasmic 1 (Fragment); E7EVS6_HUMAN Actin, cytoplasmic 1; A0A2R8YEA7_HUMAN Actin, cytoplasmic 1 (Fragment); I3L4N8_HUMAN Actin, cytoplasmic 2; A0A6Q8PFE4_HUMAN Actin, cytoplasmic 1	Unmodified	18417000	117420000
LDLAGRDLTDYLMK	ACTG1; ACTC1; ACTA1; ACTA2; ACTBL2; ACTG2; ACTB; ACTG1; ACTG1; ACTB; ACTB; ACTB; ACTG1; ACTB	P63261; P68032; P68133; P62736; Q562R1; P63267; P60709; I3L3I0; I3L1U9; A0A2R8Y793; E7EVS6; A0A2R8YEA7; I3L4N8; A0A6Q8PFE4	ACTG_HUMAN Actin, cytoplasmic 2; ACTC_HUMAN Actin, alpha cardiac muscle 1; ACTS_HUMAN Actin, alpha skeletal muscle; ACTA_HUMAN Actin, aortic smooth muscle; ACTBL_HUMAN Beta-actin-like protein 2; ACTH_HUMAN Actin, gamma-enteric smooth muscle; ACTB_HUMAN Actin, cytoplasmic 1; I3L3I0_HUMAN Actin, cytoplasmic 2 (Fragment); I3L1U9_HUMAN Actin, cytoplasmic 2 (Fragment); A0A2R8Y793_HUMAN Actin, cytoplas…	Unmodified	666800	103970000
ALGVNAMLR	CRABP1; CRABP1	P29762; B5MCB5	RABP1_HUMAN Cellular retinoic acid-binding protein 1; B5MCB5_HUMAN Cellular retinoic acid-binding protein 1 (Fragment)	Unmodified	8270000	102730000
HQGVMVGMGQK	ACTG1; ACTC1; ACTA1; ACTA2; ACTBL2; ACTG2; ACTB; ACTB; ACTB; ACTG2; ACTB; ACTA1; ACTG2; ACTA2; ACTG1; ACTG1; ACTG1; ACTB; ACTB; ACTB; ACTG1; ACTB; ACTG1; ACTG2; ACTG1; ACTA2; ACTB	P63261; P68032; P68133; P62736; Q562R1; P63267; P60709; G5E9R0; A0A6Q8PH58; F8WB63; A0A2R8YGF8; A6NL76; B8ZZJ2; F6QUT6; I3L3I0; I3L1U9; I3L3R2; A0A2R8Y793; E7EVS6; C9JTX5; K7EM38; C9JZR7; I3L4N8; C9JFL5; J3KT65; F6UVQ4; C9JUM1	ACTG_HUMAN Actin, cytoplasmic 2; ACTC_HUMAN Actin, alpha cardiac muscle 1; ACTS_HUMAN Actin, alpha skeletal muscle; ACTA_HUMAN Actin, aortic smooth muscle; ACTBL_HUMAN Beta-actin-like protein 2; ACTH_HUMAN Actin, gamma-enteric smooth muscle; ACTB_HUMAN Actin, cytoplasmic 1; G5E9R0_HUMAN Actin, cytoplasmic 1; A0A6Q8PH58_HUMAN Actin, cytoplasmic 1; F8WB63_HUMAN Actin, gamma-enteric smooth muscle; A…	Oxidation (M)	4396200	83939000
MQKEITALAPSTMK	ACTG1; ACTC1; ACTA1; ACTA2; ACTG2; ACTB; ACTA1; ACTB; ACTB; ACTG1; ACTB	P63261; P68032; P68133; P62736; P63267; P60709; A6NL76; E7EVS6; A0A2R8YFE2; I3L4N8; A0A6Q8PFE4	ACTG_HUMAN Actin, cytoplasmic 2; ACTC_HUMAN Actin, alpha cardiac muscle 1; ACTS_HUMAN Actin, alpha skeletal muscle; ACTA_HUMAN Actin, aortic smooth muscle; ACTH_HUMAN Actin, gamma-enteric smooth muscle; ACTB_HUMAN Actin, cytoplasmic 1; A6NL76_HUMAN Actin, alpha skeletal muscle; E7EVS6_HUMAN Actin, cytoplasmic 1; A0A2R8YFE2_HUMAN Actin, cytoplasmic 1 (Fragment); I3L4N8_HUMAN Actin, cytoplasmic 2; …	Oxidation (M)	12815000	72344000
SLWKSSTITVDQMK	PDCD4	Q53EL6	PDCD4_HUMAN Programmed cell death protein 4	Unmodified	0	68996000
HQGVMVGMGQKDSYVGDEAQSK	ACTG1; ACTC1; ACTA1; ACTA2; ACTG2; ACTB; ACTB; ACTB; ACTG2; ACTB; ACTA1; ACTG2; ACTA2; ACTG1; ACTG1; ACTG1; ACTB; ACTB; ACTB; ACTG1; ACTB; ACTG1; ACTG2; ACTG1; ACTA2; ACTB	P63261; P68032; P68133; P62736; P63267; P60709; G5E9R0; A0A6Q8PH58; F8WB63; A0A2R8YGF8; A6NL76; B8ZZJ2; F6QUT6; I3L3I0; I3L1U9; I3L3R2; A0A2R8Y793; E7EVS6; C9JTX5; K7EM38; C9JZR7; I3L4N8; C9JFL5; J3KT65; F6UVQ4; C9JUM1	ACTG_HUMAN Actin, cytoplasmic 2; ACTC_HUMAN Actin, alpha cardiac muscle 1; ACTS_HUMAN Actin, alpha skeletal muscle; ACTA_HUMAN Actin, aortic smooth muscle; ACTH_HUMAN Actin, gamma-enteric smooth muscle; ACTB_HUMAN Actin, cytoplasmic 1; G5E9R0_HUMAN Actin, cytoplasmic 1; A0A6Q8PH58_HUMAN Actin, cytoplasmic 1; F8WB63_HUMAN Actin, gamma-enteric smooth muscle; A0A2R8YGF8_HUMAN Actin, cytoplasmic 1 (F…	Oxidation (M)	5083600	68886000
HQGVMVGMGQK	ACTG1; ACTC1; ACTA1; ACTA2; ACTBL2; ACTG2; ACTB; ACTB; ACTB; ACTG2; ACTB; ACTA1; ACTG2; ACTA2; ACTG1; ACTG1; ACTG1; ACTB; ACTB; ACTB; ACTG1; ACTB; ACTG1; ACTG2; ACTG1; ACTA2; ACTB	P63261; P68032; P68133; P62736; Q562R1; P63267; P60709; G5E9R0; A0A6Q8PH58; F8WB63; A0A2R8YGF8; A6NL76; B8ZZJ2; F6QUT6; I3L3I0; I3L1U9; I3L3R2; A0A2R8Y793; E7EVS6; C9JTX5; K7EM38; C9JZR7; I3L4N8; C9JFL5; J3KT65; F6UVQ4; C9JUM1	ACTG_HUMAN Actin, cytoplasmic 2; ACTC_HUMAN Actin, alpha cardiac muscle 1; ACTS_HUMAN Actin, alpha skeletal muscle; ACTA_HUMAN Actin, aortic smooth muscle; ACTBL_HUMAN Beta-actin-like protein 2; ACTH_HUMAN Actin, gamma-enteric smooth muscle; ACTB_HUMAN Actin, cytoplasmic 1; G5E9R0_HUMAN Actin, cytoplasmic 1; A0A6Q8PH58_HUMAN Actin, cytoplasmic 1; F8WB63_HUMAN Actin, gamma-enteric smooth muscle; A…	Unmodified	2358200	57902000
CDVDIRK	ACTG1; ACTBL2; ACTB; ACTB; ACTB; ACTG1; ACTB	P63261; Q562R1; P60709; A0A2R8Y793; E7EVS6; I3L4N8; A0A6Q8PFE4	ACTG_HUMAN Actin, cytoplasmic 2; ACTBL_HUMAN Beta-actin-like protein 2; ACTB_HUMAN Actin, cytoplasmic 1; A0A2R8Y793_HUMAN Actin, cytoplasmic 1 (Fragment); E7EVS6_HUMAN Actin, cytoplasmic 1; I3L4N8_HUMAN Actin, cytoplasmic 2; A0A6Q8PFE4_HUMAN Actin, cytoplasmic 1	Unmodified	6859000	49182000
VAVAAASKPHVEIR	CRABP1; CRABP1	P29762; B5MCB5	RABP1_HUMAN Cellular retinoic acid-binding protein 1; B5MCB5_HUMAN Cellular retinoic acid-binding protein 1 (Fragment)	Unmodified	6234800	48638000
HQGVMVGMGQK	ACTG1; ACTC1; ACTA1; ACTA2; ACTBL2; ACTG2; ACTB; ACTB; ACTB; ACTG2; ACTB; ACTA1; ACTG2; ACTA2; ACTG1; ACTG1; ACTG1; ACTB; ACTB; ACTB; ACTG1; ACTB; ACTG1; ACTG2; ACTG1; ACTA2; ACTB	P63261; P68032; P68133; P62736; Q562R1; P63267; P60709; G5E9R0; A0A6Q8PH58; F8WB63; A0A2R8YGF8; A6NL76; B8ZZJ2; F6QUT6; I3L3I0; I3L1U9; I3L3R2; A0A2R8Y793; E7EVS6; C9JTX5; K7EM38; C9JZR7; I3L4N8; C9JFL5; J3KT65; F6UVQ4; C9JUM1	ACTG_HUMAN Actin, cytoplasmic 2; ACTC_HUMAN Actin, alpha cardiac muscle 1; ACTS_HUMAN Actin, alpha skeletal muscle; ACTA_HUMAN Actin, aortic smooth muscle; ACTBL_HUMAN Beta-actin-like protein 2; ACTH_HUMAN Actin, gamma-enteric smooth muscle; ACTB_HUMAN Actin, cytoplasmic 1; G5E9R0_HUMAN Actin, cytoplasmic 1; A0A6Q8PH58_HUMAN Actin, cytoplasmic 1; F8WB63_HUMAN Actin, gamma-enteric smooth muscle; A…	2 Oxidation (M)	9439900	40892000
IHCTQTLLEGDGPK	CRABP1	P29762	RABP1_HUMAN Cellular retinoic acid-binding protein 1	Unmodified	7228600	39735000
MRSSENFDELLK	CRABP1	P29762	RABP1_HUMAN Cellular retinoic acid-binding protein 1	Oxidation (M)	3740200	38256000
MQKEITALAPSTMK	ACTG1; ACTC1; ACTA1; ACTA2; ACTG2; ACTB; ACTA1; ACTB; ACTB; ACTG1; ACTB	P63261; P68032; P68133; P62736; P63267; P60709; A6NL76; E7EVS6; A0A2R8YFE2; I3L4N8; A0A6Q8PFE4	ACTG_HUMAN Actin, cytoplasmic 2; ACTC_HUMAN Actin, alpha cardiac muscle 1; ACTS_HUMAN Actin, alpha skeletal muscle; ACTA_HUMAN Actin, aortic smooth muscle; ACTH_HUMAN Actin, gamma-enteric smooth muscle; ACTB_HUMAN Actin, cytoplasmic 1; A6NL76_HUMAN Actin, alpha skeletal muscle; E7EVS6_HUMAN Actin, cytoplasmic 1; A0A2R8YFE2_HUMAN Actin, cytoplasmic 1 (Fragment); I3L4N8_HUMAN Actin, cytoplasmic 2; …	2 Oxidation (M)	131970	34201000
VAPEEHPVLLTEAPLNPKANR	ACTG1; ACTB; ACTB; ACTB; ACTB; ACTG1; ACTG1; ACTG1; ACTB; ACTB; ACTB; ACTG1	P63261; P60709; G5E9R0; A0A6Q8PH58; A0A2R8YGF8; I3L3I0; I3L1U9; I3L3R2; A0A2R8Y793; E7EVS6; A0A6Q8PFE4; J3KT65	ACTG_HUMAN Actin, cytoplasmic 2; ACTB_HUMAN Actin, cytoplasmic 1; G5E9R0_HUMAN Actin, cytoplasmic 1; A0A6Q8PH58_HUMAN Actin, cytoplasmic 1; A0A2R8YGF8_HUMAN Actin, cytoplasmic 1 (Fragment); I3L3I0_HUMAN Actin, cytoplasmic 2 (Fragment); I3L1U9_HUMAN Actin, cytoplasmic 2 (Fragment); I3L3R2_HUMAN Actin, cytoplasmic 2 (Fragment); A0A2R8Y793_HUMAN Actin, cytoplasmic 1 (Fragment); E7EVS6_HUMAN Actin, c…	Unmodified	1121600	34059000
LDLAGRDLTDYLMK	ACTG1; ACTC1; ACTA1; ACTA2; ACTBL2; ACTG2; ACTB; ACTG1; ACTG1; ACTB; ACTB; ACTB; ACTG1; ACTB	P63261; P68032; P68133; P62736; Q562R1; P63267; P60709; I3L3I0; I3L1U9; A0A2R8Y793; E7EVS6; A0A2R8YEA7; I3L4N8; A0A6Q8PFE4	ACTG_HUMAN Actin, cytoplasmic 2; ACTC_HUMAN Actin, alpha cardiac muscle 1; ACTS_HUMAN Actin, alpha skeletal muscle; ACTA_HUMAN Actin, aortic smooth muscle; ACTBL_HUMAN Beta-actin-like protein 2; ACTH_HUMAN Actin, gamma-enteric smooth muscle; ACTB_HUMAN Actin, cytoplasmic 1; I3L3I0_HUMAN Actin, cytoplasmic 2 (Fragment); I3L1U9_HUMAN Actin, cytoplasmic 2 (Fragment); A0A2R8Y793_HUMAN Actin, cytoplas…	Oxidation (M)	828130	30386000
ALGVNAMLRK	CRABP1; CRABP1	P29762; B5MCB5	RABP1_HUMAN Cellular retinoic acid-binding protein 1; B5MCB5_HUMAN Cellular retinoic acid-binding protein 1 (Fragment)	Unmodified	1791800	25582000
SYELPDGQVITIGNER	POTEE; POTEF; ACTG1; ACTC1; ACTA1; ACTA2; ACTBL2; ACTG2; ACTB; POTEKP; ACTB; ACTB; ACTB; ACTG1; ACTB	Q6S8J3; A5A3E0; P63261; P68032; P68133; P62736; Q562R1; P63267; P60709; Q9BYX7; A0A2R8Y793; E7EVS6; A0A2R8YEA7; I3L4N8; A0A6Q8PFE4	POTEE_HUMAN POTE ankyrin domain family member E; POTEF_HUMAN POTE ankyrin domain family member F; ACTG_HUMAN Actin, cytoplasmic 2; ACTC_HUMAN Actin, alpha cardiac muscle 1; ACTS_HUMAN Actin, alpha skeletal muscle; ACTA_HUMAN Actin, aortic smooth muscle; ACTBL_HUMAN Beta-actin-like protein 2; ACTH_HUMAN Actin, gamma-enteric smooth muscle; ACTB_HUMAN Actin, cytoplasmic 1; ACTBM_HUMAN Putative beta-…	Unmodified	646710	24021000
ALGVNAMLRK	CRABP1; CRABP1	P29762; B5MCB5	RABP1_HUMAN Cellular retinoic acid-binding protein 1; B5MCB5_HUMAN Cellular retinoic acid-binding protein 1 (Fragment)	Oxidation (M)	4368700	23339000
VAPEEHPVLLTEAPLNPKANREK	ACTG1; ACTB; ACTB; ACTB; ACTB; ACTG1; ACTG1; ACTG1; ACTB; ACTB; ACTB; ACTG1	P63261; P60709; G5E9R0; A0A6Q8PH58; A0A2R8YGF8; I3L3I0; I3L1U9; I3L3R2; A0A2R8Y793; E7EVS6; A0A6Q8PFE4; J3KT65	ACTG_HUMAN Actin, cytoplasmic 2; ACTB_HUMAN Actin, cytoplasmic 1; G5E9R0_HUMAN Actin, cytoplasmic 1; A0A6Q8PH58_HUMAN Actin, cytoplasmic 1; A0A2R8YGF8_HUMAN Actin, cytoplasmic 1 (Fragment); I3L3I0_HUMAN Actin, cytoplasmic 2 (Fragment); I3L1U9_HUMAN Actin, cytoplasmic 2 (Fragment); I3L3R2_HUMAN Actin, cytoplasmic 2 (Fragment); A0A2R8Y793_HUMAN Actin, cytoplasmic 1 (Fragment); E7EVS6_HUMAN Actin, c…	Unmodified	613960	23214000
IKIIAPPERK	ACTG1; ACTC1; ACTA1; ACTA2; ACTBL2; ACTG2; ACTB; ACTA1; ACTB; ACTG1; ACTB	P63261; P68032; P68133; P62736; Q562R1; P63267; P60709; A6NL76; A0A2R8YFE2; I3L4N8; A0A6Q8PFE4	ACTG_HUMAN Actin, cytoplasmic 2; ACTC_HUMAN Actin, alpha cardiac muscle 1; ACTS_HUMAN Actin, alpha skeletal muscle; ACTA_HUMAN Actin, aortic smooth muscle; ACTBL_HUMAN Beta-actin-like protein 2; ACTH_HUMAN Actin, gamma-enteric smooth muscle; ACTB_HUMAN Actin, cytoplasmic 1; A6NL76_HUMAN Actin, alpha skeletal muscle; A0A2R8YFE2_HUMAN Actin, cytoplasmic 1 (Fragment); I3L4N8_HUMAN Actin, cytoplasmic…	Unmodified	2558100	18762000
MRSSENFDELLK	CRABP1	P29762	RABP1_HUMAN Cellular retinoic acid-binding protein 1	Unmodified	1367900	17048000
EIVRDIKEK	POTEJ; POTEE; POTEI; POTEF; ACTG1; ACTC1; ACTA1; ACTA2; ACTG2; ACTB; POTEKP; ACTB; ACTB; ACTB; ACTG1; ACTB	P0CG39; Q6S8J3; P0CG38; A5A3E0; P63261; P68032; P68133; P62736; P63267; P60709; Q9BYX7; A0A2R8Y793; E7EVS6; A0A2R8YEA7; I3L4N8; A0A6Q8PFE4	POTEJ_HUMAN POTE ankyrin domain family member J; POTEE_HUMAN POTE ankyrin domain family member E; POTEI_HUMAN POTE ankyrin domain family member I; POTEF_HUMAN POTE ankyrin domain family member F; ACTG_HUMAN Actin, cytoplasmic 2; ACTC_HUMAN Actin, alpha cardiac muscle 1; ACTS_HUMAN Actin, alpha skeletal muscle; ACTA_HUMAN Actin, aortic smooth muscle; ACTH_HUMAN Actin, gamma-enteric smooth muscle; …	Unmodified	2814700	16882000
RGILTLK	POTEJ; POTEE; POTEI; POTEF; ACTG1; ACTC1; ACTA1; ACTA2; ACTG2; ACTB; ACTB; ACTB; ACTG2; ACTB; ACTA1; ACTG2; ACTA2; ACTG1; ACTG1; ACTG1; ACTB; ACTB; ACTB; ACTG1; ACTB; ACTG1; ACTB; ACTG2; ACTG1; ACTA2; ACTB	P0CG39; Q6S8J3; P0CG38; A5A3E0; P63261; P68032; P68133; P62736; P63267; P60709; G5E9R0; A0A6Q8PH58; F8WB63; A0A2R8YGF8; A6NL76; B8ZZJ2; F6QUT6; I3L3I0; I3L1U9; I3L3R2; A0A2R8Y793; E7EVS6; C9JTX5; K7EM38; C9JZR7; I3L4N8; A0A6Q8PFE4; C9JFL5; J3KT65; F6UVQ4; C9JUM1	POTEJ_HUMAN POTE ankyrin domain family member J; POTEE_HUMAN POTE ankyrin domain family member E; POTEI_HUMAN POTE ankyrin domain family member I; POTEF_HUMAN POTE ankyrin domain family member F; ACTG_HUMAN Actin, cytoplasmic 2; ACTC_HUMAN Actin, alpha cardiac muscle 1; ACTS_HUMAN Actin, alpha skeletal muscle; ACTA_HUMAN Actin, aortic smooth muscle; ACTH_HUMAN Actin, gamma-enteric smooth muscle; …	Unmodified	2841200	16391000
ILTERGYSFTTTAER	ACTG1; ACTB; ACTG1; ACTG1; ACTB; ACTB; ACTB; ACTG1; ACTB	P63261; P60709; I3L3I0; I3L1U9; A0A2R8Y793; E7EVS6; A0A2R8YEA7; I3L4N8; A0A6Q8PFE4	ACTG_HUMAN Actin, cytoplasmic 2; ACTB_HUMAN Actin, cytoplasmic 1; I3L3I0_HUMAN Actin, cytoplasmic 2 (Fragment); I3L1U9_HUMAN Actin, cytoplasmic 2 (Fragment); A0A2R8Y793_HUMAN Actin, cytoplasmic 1 (Fragment); E7EVS6_HUMAN Actin, cytoplasmic 1; A0A2R8YEA7_HUMAN Actin, cytoplasmic 1 (Fragment); I3L4N8_HUMAN Actin, cytoplasmic 2; A0A6Q8PFE4_HUMAN Actin, cytoplasmic 1	Unmodified	954030	15055000
FAAATGATPIAGR	RPSA; RPSA; RPSA; RPSA	P08865; A0A0C4DG17; F8WD59; C9J9K3	RSSA_HUMAN 40S ribosomal protein SA; A0A0C4DG17_HUMAN 40S ribosomal protein SA; F8WD59_HUMAN 40S ribosomal protein SA (Fragment); C9J9K3_HUMAN 40S ribosomal protein SA (Fragment)	Unmodified	9459200	13647000
QLFHPEQLITGKEDAANNYAR	TUBA3C; TUBA1A; TUBA4A; TUBA1C; TUBA3D; TUBA8; TUBA1B; TUBA1B; TUBA1A; TUBA4A; TUBA8; TUBA1B; TUBA8; TUBA8; TUBA4A; TUBA8; TUBA1B; TUBA1C; TUBA1C; TUBA4A; TUBA1A; TUBA1C; TUBA4A	P0DPH7; Q71U36; P68366; Q9BQE3; P0DPH8; Q9NY65; P68363; F8VWV9; F8VQQ4; C9JJQ8; C9J2C0; F8VX09; A0A7P0TA31; A0A7P0T945; C9JEV8; C9K0S6; F8VVB9; A0A1W2PQM2; F8VS66; C9JQ00; F8VRZ4; F5H5D3; C9JDL2	TBA3C_HUMAN Tubulin alpha-3C chain; TBA1A_HUMAN Tubulin alpha-1A chain; TBA4A_HUMAN Tubulin alpha-4A chain; TBA1C_HUMAN Tubulin alpha-1C chain; TBA3D_HUMAN Tubulin alpha-3D chain; TBA8_HUMAN Tubulin alpha-8 chain; TBA1B_HUMAN Tubulin alpha-1B chain; F8VWV9_HUMAN Tubulin alpha-1B chain (Fragment); F8VQQ4_HUMAN Tubulin alpha chain (Fragment); C9JJQ8_HUMAN Tubulin alpha chain (Fragment); C9J2C0_HUMA…	Unmodified	740070	12169000
GVVDSEDLPLNISR	HSP90AB1; HSP90AB3P; HSP90AA1	P08238; Q58FF7; P07900	HS90B_HUMAN Heat shock protein HSP 90-beta; H90B3_HUMAN Putative heat shock protein HSP 90-beta-3; HS90A_HUMAN Heat shock protein HSP 90-alpha	Unmodified	0	11655000
VLAGDKNFITAEELRR	ACTN4; ACTN4; ACTN4	O43707; F5GXS2; H7C144	ACTN4_HUMAN Alpha-actinin-4; F5GXS2_HUMAN Actinin, alpha 4, isoform CRA_a; H7C144_HUMAN Alpha-actinin-4	Unmodified	501030	11591000
NQVALNPQNTVFDAKR	HSPA1A; HSPA1B; HSPA1B	P0DMV8; P0DMV9; A0A0G2JIW1	HS71A_HUMAN Heat shock 70 kDa protein 1A; HS71B_HUMAN Heat shock 70 kDa protein 1B; A0A0G2JIW1_HUMAN Heat shock 70 kDa protein 1B	Unmodified	596720	11517000
EDSQRPGAHLTVKK	HNRNPA1L2; HNRNPA1; HNRNPA1; HNRNPA1; HNRNPA1; HNRNPA1; HNRNPA1; HNRNPA1; HNRNPA1; HNRNPA1	Q32P51; P09651; A0A7I2V3W0; A0A7I2YQX9; F8W6I7; F8W646; A0A7I2V5U9; A0A7I2V2L6; F8VZ49; A0A7I2V3R8	RA1L2_HUMAN Heterogeneous nuclear ribonucleoprotein A1-like 2; ROA1_HUMAN Heterogeneous nuclear ribonucleoprotein A1; A0A7I2V3W0_HUMAN Helix-destabilizing protein; A0A7I2YQX9_HUMAN Heterogeneous nuclear ribonucleoprotein A1; F8W6I7_HUMAN Helix-destabilizing protein; F8W646_HUMAN Helix-destabilizing protein (Fragment); A0A7I2V5U9_HUMAN Heterogeneous nuclear ribonucleoprotein A1 (Fragment); A0A7I2V…	Unmodified	6368700	11125000
IINEPTAAAIAYGLDKK	HSPA8; HSPA2; HSPA8; HSPA8; HSPA8	P11142; P54652; E9PKE3; E9PN89; E9PI65	HSP7C_HUMAN Heat shock cognate 71 kDa protein; HSP72_HUMAN Heat shock-related 70 kDa protein 2; E9PKE3_HUMAN Heat shock cognate 71 kDa protein; E9PN89_HUMAN Heat shock cognate 71 kDa protein (Fragment); E9PI65_HUMAN Heat shock cognate 71 kDa protein (Fragment)	Unmodified	0	10949000
EITALAPSTMKIK	ACTG1; ACTC1; ACTA1; ACTA2; ACTG2; ACTB; ACTA1; ACTB; ACTB; ACTG1; ACTB	P63261; P68032; P68133; P62736; P63267; P60709; A6NL76; E7EVS6; A0A2R8YFE2; I3L4N8; A0A6Q8PFE4	ACTG_HUMAN Actin, cytoplasmic 2; ACTC_HUMAN Actin, alpha cardiac muscle 1; ACTS_HUMAN Actin, alpha skeletal muscle; ACTA_HUMAN Actin, aortic smooth muscle; ACTH_HUMAN Actin, gamma-enteric smooth muscle; ACTB_HUMAN Actin, cytoplasmic 1; A6NL76_HUMAN Actin, alpha skeletal muscle; E7EVS6_HUMAN Actin, cytoplasmic 1; A0A2R8YFE2_HUMAN Actin, cytoplasmic 1 (Fragment); I3L4N8_HUMAN Actin, cytoplasmic 2; …	Oxidation (M)	1306200	10650000
HRDYETATLSDIK	ACTN4; ACTN4; ACTN4	O43707; F5GXS2; H7C144	ACTN4_HUMAN Alpha-actinin-4; F5GXS2_HUMAN Actinin, alpha 4, isoform CRA_a; H7C144_HUMAN Alpha-actinin-4	Unmodified	720890	9596100
VLDSGAPIKIPVGPETLGR	ATP5F1B; ATP5F1B; ATP5F1B	P06576; H0YH81; F8W079	ATPB_HUMAN ATP synthase subunit beta, mitochondrial; H0YH81_HUMAN ATP synthase subunit beta (Fragment); F8W079_HUMAN ATP synthase subunit beta, mitochondrial (Fragment)	Unmodified	0	9537200
SAAQAAAQTNSNAAGK	SERBP1	Q8NC51	PAIRB_HUMAN Plasminogen activator inhibitor 1 RNA-binding protein	Unmodified	5354700	9474600
QEYDESGPSIVHRK	POTEJ; POTEE; POTEI; POTEF; ACTG1; ACTB; POTEKP; ACTB; ACTG1; ACTB	P0CG39; Q6S8J3; P0CG38; A5A3E0; P63261; P60709; Q9BYX7; A0A2R8YFE2; I3L4N8; A0A6Q8PFE4	POTEJ_HUMAN POTE ankyrin domain family member J; POTEE_HUMAN POTE ankyrin domain family member E; POTEI_HUMAN POTE ankyrin domain family member I; POTEF_HUMAN POTE ankyrin domain family member F; ACTG_HUMAN Actin, cytoplasmic 2; ACTB_HUMAN Actin, cytoplasmic 1; ACTBM_HUMAN Putative beta-actin-like protein 3; A0A2R8YFE2_HUMAN Actin, cytoplasmic 1 (Fragment); I3L4N8_HUMAN Actin, cytoplasmic 2; A0A6…	Unmodified	2107000	9447000
TTEINFKVGEGFEEETVDGR	CRABP1; CRABP1	P29762; B5MCB5	RABP1_HUMAN Cellular retinoic acid-binding protein 1; B5MCB5_HUMAN Cellular retinoic acid-binding protein 1 (Fragment)	Unmodified	0	9269200
QDGDQFYIKTSTTVR	CRABP1; CRABP1	P29762; B5MCB5	RABP1_HUMAN Cellular retinoic acid-binding protein 1; B5MCB5_HUMAN Cellular retinoic acid-binding protein 1 (Fragment)	Unmodified	666040	9258700
VGRRPDQQLQGEGK	SERBP1	Q8NC51	PAIRB_HUMAN Plasminogen activator inhibitor 1 RNA-binding protein	Unmodified	0	8387900
QEYDESGPSIVHR	POTEJ; POTEE; POTEI; POTEF; ACTG1; ACTB; POTEKP; ACTB; ACTG1; ACTB	P0CG39; Q6S8J3; P0CG38; A5A3E0; P63261; P60709; Q9BYX7; A0A2R8YFE2; I3L4N8; A0A6Q8PFE4	POTEJ_HUMAN POTE ankyrin domain family member J; POTEE_HUMAN POTE ankyrin domain family member E; POTEI_HUMAN POTE ankyrin domain family member I; POTEF_HUMAN POTE ankyrin domain family member F; ACTG_HUMAN Actin, cytoplasmic 2; ACTB_HUMAN Actin, cytoplasmic 1; ACTBM_HUMAN Putative beta-actin-like protein 3; A0A2R8YFE2_HUMAN Actin, cytoplasmic 1 (Fragment); I3L4N8_HUMAN Actin, cytoplasmic 2; A0A6…	Unmodified	2267600	8096300
SVLKAADVR	N/A	N/A	N/A	Unmodified	16819000	8070400
AQYEDIAQK	KRT1	P04264	K2C1_HUMAN Keratin, type II cytoskeletal 1	Unmodified	18469000	7882600
EEEIAALVIDNGSGMCK	ACTG1; ACTG1; ACTG1; ACTG1; ACTG1; ACTG1; ACTG1; ACTG1	P63261; A0A7P0TBL1; I3L3I0; I3L1U9; I3L3R2; K7EM38; I3L4N8; J3KT65	ACTG_HUMAN Actin, cytoplasmic 2; A0A7P0TBL1_HUMAN Actin, cytoplasmic 2; I3L3I0_HUMAN Actin, cytoplasmic 2 (Fragment); I3L1U9_HUMAN Actin, cytoplasmic 2 (Fragment); I3L3R2_HUMAN Actin, cytoplasmic 2 (Fragment); K7EM38_HUMAN Actin, cytoplasmic 2 (Fragment); I3L4N8_HUMAN Actin, cytoplasmic 2; J3KT65_HUMAN Actin, cytoplasmic 2	Acetyl (Protein N-term);Oxidation (M)	0	7001300
IWHHTFYNELR	POTEJ; POTEE; POTEI; POTEF; ACTG1; ACTC1; ACTA1; ACTB; POTEKP; ACTB; ACTB; ACTB; ACTA1; ACTG1; ACTG1; ACTG1; ACTB; ACTB; ACTG1; ACTB; ACTG1; ACTB; ACTG1; ACTB	P0CG39; Q6S8J3; P0CG38; A5A3E0; P63261; P68032; P68133; P60709; Q9BYX7; G5E9R0; A0A6Q8PH58; A0A2R8YGF8; A6NL76; I3L3I0; I3L1U9; I3L3R2; A0A2R8Y793; E7EVS6; K7EM38; C9JZR7; I3L4N8; A0A6Q8PFE4; J3KT65; C9JUM1	POTEJ_HUMAN POTE ankyrin domain family member J; POTEE_HUMAN POTE ankyrin domain family member E; POTEI_HUMAN POTE ankyrin domain family member I; POTEF_HUMAN POTE ankyrin domain family member F; ACTG_HUMAN Actin, cytoplasmic 2; ACTC_HUMAN Actin, alpha cardiac muscle 1; ACTS_HUMAN Actin, alpha skeletal muscle; ACTB_HUMAN Actin, cytoplasmic 1; ACTBM_HUMAN Putative beta-actin-like protein 3; G5E9R0…	Unmodified	0	6910300
ALIAAQYSGAQVR	EEF1G	P26641	EF1G_HUMAN Elongation factor 1-gamma	Unmodified	3288100	6764600
EESGKPGAHVTVKK	HNRNPA2B1; HNRNPA2B1; HNRNPA2B1; HNRNPA2B1; HNRNPA2B1; HNRNPA2B1; HNRNPA2B1; HNRNPA2B1; HNRNPA2B1; HNRNPA2B1; HNRNPA2B1	P22626; A0A7I2V4I6; A0A7I2V4N1; A0A024RA28; A0A7I2V3P1; A0A7I2V4N0; A0A7I2V323; A0A7I2V4S4; A0A087WUI2; A0A7I2V3P7; A0A7I2YQN4	ROA2_HUMAN Heterogeneous nuclear ribonucleoproteins A2/B1; A0A7I2V4I6_HUMAN Heterogeneous nuclear ribonucleoproteins A2/B1; A0A7I2V4N1_HUMAN Heterogeneous nuclear ribonucleoproteins A2/B1; A0A024RA28_HUMAN Heterogeneous nuclear ribonucleoprotein A2/B1, isoform CRA_d; A0A7I2V3P1_HUMAN Heterogeneous nuclear ribonucleoproteins A2/B1; A0A7I2V4N0_HUMAN Heterogeneous nuclear ribonucleoproteins A2/B1; A…	Unmodified	3244100	6668400
FDQDAPR	N/A	N/A	N/A	Unmodified	349390	6550200
GIYAYGFEKPSAIQQR	EIF4A3; EIF4A1; EIF4A2; EIF4A1; EIF4A1; EIF4A1; EIF4A2; EIF4A1; EIF4A2; EIF4A1; EIF4A2; EIF4A2; EIF4A1; EIF4A1; EIF4A1; EIF4A2; EIF4A3; EIF4A1; EIF4A1; EIF4A1	P38919; P60842; Q14240; J3KTB5; J3KS93; J3QKZ9; J3KSN7; J3QL43; E9PBH4; J3QQP0; E7EQG2; F8WE11; J3KS25; J3QS69; J3QLN6; E7EMV8; I3L3H2; J3KT04; J3QR64; J3KT12	IF4A3_HUMAN Eukaryotic initiation factor 4A-III; IF4A1_HUMAN Eukaryotic initiation factor 4A-I; IF4A2_HUMAN Eukaryotic initiation factor 4A-II; J3KTB5_HUMAN RNA helicase (Fragment); J3KS93_HUMAN RNA helicase (Fragment); J3QKZ9_HUMAN RNA helicase (Fragment); J3KSN7_HUMAN RNA helicase (Fragment); J3QL43_HUMAN RNA helicase (Fragment); E9PBH4_HUMAN RNA helicase; J3QQP0_HUMAN RNA helicase; E7EQG2_HUMA…	Unmodified	498770	6545000
LVEDMENKIR	CAPZB; CAPZB; CAPZB	P47756; B1AK88; B1AK87	CAPZB_HUMAN F-actin-capping protein subunit beta; B1AK88_HUMAN F-actin-capping protein subunit beta; B1AK87_HUMAN F-actin-capping protein subunit beta	Unmodified	1090700	6520900
IAESNHIK	ACTN4; ACTN4; ACTN4	O43707; F5GXS2; H7C144	ACTN4_HUMAN Alpha-actinin-4; F5GXS2_HUMAN Actinin, alpha 4, isoform CRA_a; H7C144_HUMAN Alpha-actinin-4	Unmodified	624390	6398000
GISQEQMQEFR	ACTN4; ACTN4; ACTN4	O43707; F5GXS2; H7C144	ACTN4_HUMAN Alpha-actinin-4; F5GXS2_HUMAN Actinin, alpha 4, isoform CRA_a; H7C144_HUMAN Alpha-actinin-4	Unmodified	308170	6336600
ASNVTNKTDPR	HNRNPC; HNRNPC; HNRNPC; HNRNPC; HNRNPC; HNRNPC; HNRNPC; HNRNPC; HNRNPC; HNRNPC; HNRNPC; HNRNPC; HNRNPC; HNRNPC; HNRNPC	P07910; G3V2Q1; G3V576; G3V2H6; B4DSU6; G3V4C1; G3V251; B4DY08; G3V4M8; G3V555; G3V3K6; G3V5X6; B2R5W2; G3V4W0; G3V575	HNRPC_HUMAN Heterogeneous nuclear ribonucleoproteins C1/C2; G3V2Q1_HUMAN Heterogeneous nuclear ribonucleoproteins C1/C2; G3V576_HUMAN Heterogeneous nuclear ribonucleoproteins C1/C2; G3V2H6_HUMAN Heterogeneous nuclear ribonucleoproteins C1/C2 (Fragment); B4DSU6_HUMAN Heterogeneous nuclear ribonucleoproteins C1/C2; G3V4C1_HUMAN Heterogeneous nuclear ribonucleoproteins C1/C2; G3V251_HUMAN Heterogene…	Acetyl (Protein N-term)	6663000	6222000
QVHPDTGISSK	H2BC4; H2BC11; H2BC12; H2BS1; H2BC3; H2BC5; H2BC21; H2BU1; H2BC13; H2BC14; H2BC9; H2BC17; H2BC15; H2BC1; H2BC18; H2BC15	P62807; P06899; O60814; P57053; P33778; P58876; Q16778; Q8N257; Q99880; Q99879; Q93079; P23527; Q99877; Q96A08; Q5QNW6; U3KQK0	H2B1C_HUMAN Histone H2B type 1-C/E/F/G/I; H2B1J_HUMAN Histone H2B type 1-J; H2B1K_HUMAN Histone H2B type 1-K; H2BFS_HUMAN Histone H2B type F-S; H2B1B_HUMAN Histone H2B type 1-B; H2B1D_HUMAN Histone H2B type 1-D; H2B2E_HUMAN Histone H2B type 2-E; H2B3B_HUMAN Histone H2B type 3-B; H2B1L_HUMAN Histone H2B type 1-L; H2B1M_HUMAN Histone H2B type 1-M; H2B1H_HUMAN Histone H2B type 1-H; H2B1O_HUMAN Histo…	Unmodified	3742400	6144800
ALAAAGYDVEKNNSR	H1-3; H1-4; H1-1; H1-6; H1-2	P16402; P10412; Q02539; P22492; P16403	H13_HUMAN Histone H1.3; H14_HUMAN Histone H1.4; H11_HUMAN Histone H1.1; H1T_HUMAN Histone H1t; H12_HUMAN Histone H1.2	Unmodified	2887300	5949100
VQQTVQDLFGRAPSK	HSPA9; HSPA9; HSPA9; HSPA9; HSPA9	P38646; A0A7I2V2S7; A0A7I2V2G2; A0A7I2YQB2; D6RCD7	GRP75_HUMAN Stress-70 protein, mitochondrial; A0A7I2V2S7_HUMAN 75 kDa glucose-regulated protein; A0A7I2V2G2_HUMAN 75 kDa glucose-regulated protein; A0A7I2YQB2_HUMAN 75 kDa glucose-regulated protein; D6RCD7_HUMAN 75 kDa glucose-regulated protein	Unmodified	4064400	5874400
AFKDTGKTPVEPEVAIHR	RPS20; RPS20; RPS20	P60866; E5RIP1; E5RJX2	RS20_HUMAN 40S ribosomal protein S20; E5RIP1_HUMAN 40S ribosomal protein S20; E5RJX2_HUMAN 40S ribosomal protein S20	Acetyl (Protein N-term)	815330	5555400
VQVSYKGETK	HSPA1A; HSPA1B; HSPA1B	P0DMV8; P0DMV9; A0A0G2JIW1	HS71A_HUMAN Heat shock 70 kDa protein 1A; HS71B_HUMAN Heat shock 70 kDa protein 1B; A0A0G2JIW1_HUMAN Heat shock 70 kDa protein 1B	Unmodified	4919500	5497700
KHLEINPDHPIVETLR	HSP90AB1	P08238	HS90B_HUMAN Heat shock protein HSP 90-beta	Unmodified	1338100	5461000
SLYASSPGGVYATR	VIM; VIM; VIM; VIM	P08670; B0YJC4; A0A1B0GVG8; A0A1B0GTT5	VIME_HUMAN Vimentin; B0YJC4_HUMAN Vimentin; A0A1B0GVG8_HUMAN Vimentin (Fragment); A0A1B0GTT5_HUMAN Vimentin (Fragment)	Unmodified	2647200	5460800
LNFSHGTHEYHAETIKNVR	PKM; PKM; PKM; PKM; PKM; PKM	P14618; H3BQ34; H3BT25; H3BTJ2; H3BTN5; H3BUW1	KPYM_HUMAN Pyruvate kinase PKM; H3BQ34_HUMAN Pyruvate kinase; H3BT25_HUMAN Pyruvate kinase (Fragment); H3BTJ2_HUMAN Pyruvate kinase (Fragment); H3BTN5_HUMAN Pyruvate kinase (Fragment); H3BUW1_HUMAN Pyruvate kinase (Fragment)	Unmodified	269970	5440400
TTHFVEGGDAGNREDQINR	RPL7; RPL7	P18124; A8MUD9	RL7_HUMAN 60S ribosomal protein L7; A8MUD9_HUMAN 60S ribosomal protein L7	Unmodified	3398300	5391400
AETAANRICK	ACTN2; ACTN4; ACTN1; ACTN3; ACTN1; ACTN1; ACTN1; ACTN4; ACTN2; ACTN1; ACTN3; ACTN4	P35609; O43707; P12814; Q08043; G3V2W4; G3V2N5; A0A7I2V4Y4; F5GXS2; A0A494C060; H9KV75; A0A087WSZ2; H7C144	ACTN2_HUMAN Alpha-actinin-2; ACTN4_HUMAN Alpha-actinin-4; ACTN1_HUMAN Alpha-actinin-1; ACTN3_HUMAN Alpha-actinin-3; G3V2W4_HUMAN Alpha-actinin-1 (Fragment); G3V2N5_HUMAN Alpha-actinin-1 (Fragment); A0A7I2V4Y4_HUMAN Alpha-actinin-1; F5GXS2_HUMAN Actinin, alpha 4, isoform CRA_a; A0A494C060_HUMAN Alpha-actinin-2 (Fragment); H9KV75_HUMAN Alpha-actinin-1; A0A087WSZ2_HUMAN Alpha-actinin-3; H7C144_HUMAN…	Unmodified	0	5346400
MIYASSKDAIKK	CFL1; DSTN; CFL2; CFL1; CFL1; CFL1; CFL1; DSTN	P23528; P60981; Q9Y281; G3V1A4; E9PK25; E9PP50; E9PQB7; F6RFD5	COF1_HUMAN Cofilin-1; DEST_HUMAN Destrin; COF2_HUMAN Cofilin-2; G3V1A4_HUMAN Cofilin, non-muscle isoform; E9PK25_HUMAN Cofilin, non-muscle isoform; E9PP50_HUMAN Cofilin, non-muscle isoform (Fragment); E9PQB7_HUMAN Cofilin, non-muscle isoform (Fragment); F6RFD5_HUMAN Actin-depolymerizing factor	Unmodified	0	5274100
SESPKEPEQLRK	HNRNPA1; HNRNPA1; HNRNPA1; HNRNPA1; HNRNPA1; HNRNPA1; HNRNPA1; HNRNPA1	P09651; F8VTQ5; A0A7I2V3W0; F8W6I7; F8W646; A0A7I2V2L6; A0A7I2YQ85; A0A7I2V3R8	ROA1_HUMAN Heterogeneous nuclear ribonucleoprotein A1; F8VTQ5_HUMAN Heterogeneous nuclear ribonucleoprotein A1 (Fragment); A0A7I2V3W0_HUMAN Helix-destabilizing protein; F8W6I7_HUMAN Helix-destabilizing protein; F8W646_HUMAN Helix-destabilizing protein (Fragment); A0A7I2V2L6_HUMAN Helix-destabilizing protein; A0A7I2YQ85_HUMAN Heterogeneous nuclear ribonucleoprotein A1; A0A7I2V3R8_HUMAN Helix-desta…	Unmodified	2391500	5257900
STFVLDEFKR	EEF1G	P26641	EF1G_HUMAN Elongation factor 1-gamma	Unmodified	2505200	5225000
SYELPDGQVITIGNER	POTEE; POTEF; ACTG1; ACTC1; ACTA1; ACTA2; ACTBL2; ACTG2; ACTB; POTEKP; ACTB; ACTB; ACTB; ACTG1; ACTB	Q6S8J3; A5A3E0; P63261; P68032; P68133; P62736; Q562R1; P63267; P60709; Q9BYX7; A0A2R8Y793; E7EVS6; A0A2R8YEA7; I3L4N8; A0A6Q8PFE4	POTEE_HUMAN POTE ankyrin domain family member E; POTEF_HUMAN POTE ankyrin domain family member F; ACTG_HUMAN Actin, cytoplasmic 2; ACTC_HUMAN Actin, alpha cardiac muscle 1; ACTS_HUMAN Actin, alpha skeletal muscle; ACTA_HUMAN Actin, aortic smooth muscle; ACTBL_HUMAN Beta-actin-like protein 2; ACTH_HUMAN Actin, gamma-enteric smooth muscle; ACTB_HUMAN Actin, cytoplasmic 1; ACTBM_HUMAN Putative beta-…	Deamidation (NQ)	213740	5201000
LAAVDATVNQVLASR	PDIA6	Q15084	PDIA6_HUMAN Protein disulfide-isomerase A6	Unmodified	5031000	5190400
CDIDIRK	ACTC1; ACTA1; ACTA2; ACTG2; ACTA1	P68032; P68133; P62736; P63267; A6NL76	ACTC_HUMAN Actin, alpha cardiac muscle 1; ACTS_HUMAN Actin, alpha skeletal muscle; ACTA_HUMAN Actin, aortic smooth muscle; ACTH_HUMAN Actin, gamma-enteric smooth muscle; A6NL76_HUMAN Actin, alpha skeletal muscle	Unmodified	845810	4999800
KVGDDIAK	RPL12	P30050	RL12_HUMAN 60S ribosomal protein L12	Unmodified	2779200	4966900
DDDIAALVVDNGSGMCK	ACTB; ACTB; ACTB; ACTB; ACTB; ACTB; ACTB; ACTB; ACTB; ACTB	P60709; G5E9R0; A0A6Q8PH58; A0A2R8YGF8; A0A2R8Y793; E7EVS6; C9JTX5; C9JZR7; A0A6Q8PGD7; C9JUM1	ACTB_HUMAN Actin, cytoplasmic 1; G5E9R0_HUMAN Actin, cytoplasmic 1; A0A6Q8PH58_HUMAN Actin, cytoplasmic 1; A0A2R8YGF8_HUMAN Actin, cytoplasmic 1 (Fragment); A0A2R8Y793_HUMAN Actin, cytoplasmic 1 (Fragment); E7EVS6_HUMAN Actin, cytoplasmic 1; C9JTX5_HUMAN Actin, cytoplasmic 1 (Fragment); C9JZR7_HUMAN Actin, cytoplasmic 1 (Fragment); A0A6Q8PGD7_HUMAN Actin, cytoplasmic 1; C9JUM1_HUMAN Actin, cytopl…	Acetyl (Protein N-term);Oxidation (M);Deamidation (NQ)	724990	4888900
KLENCNYAVELGKHPAK	PLS3; PLS3	P13797; A0A0A0MSQ0	PLST_HUMAN Plastin-3; A0A0A0MSQ0_HUMAN Plastin-3	Unmodified	1815600	4829300
DDDIAALVVDNGSGMCK	ACTB; ACTB; ACTB; ACTB; ACTB; ACTB; ACTB; ACTB; ACTB; ACTB	P60709; G5E9R0; A0A6Q8PH58; A0A2R8YGF8; A0A2R8Y793; E7EVS6; C9JTX5; C9JZR7; A0A6Q8PGD7; C9JUM1	ACTB_HUMAN Actin, cytoplasmic 1; G5E9R0_HUMAN Actin, cytoplasmic 1; A0A6Q8PH58_HUMAN Actin, cytoplasmic 1; A0A2R8YGF8_HUMAN Actin, cytoplasmic 1 (Fragment); A0A2R8Y793_HUMAN Actin, cytoplasmic 1 (Fragment); E7EVS6_HUMAN Actin, cytoplasmic 1; C9JTX5_HUMAN Actin, cytoplasmic 1 (Fragment); C9JZR7_HUMAN Actin, cytoplasmic 1 (Fragment); A0A6Q8PGD7_HUMAN Actin, cytoplasmic 1; C9JUM1_HUMAN Actin, cytopl…	Acetyl (Protein N-term)	0	4766500
NQVAMNPTNTVFDAKR	HSPA8; HSPA8; HSPA8; HSPA8; HSPA8; HSPA8; HSPA8; HSPA8; HSPA8	P11142; E9PKE3; E9PQK7; E9PN25; E9PLF4; E9PQQ4; E9PK54; E9PPY6; E9PNE6	HSP7C_HUMAN Heat shock cognate 71 kDa protein; E9PKE3_HUMAN Heat shock cognate 71 kDa protein; E9PQK7_HUMAN Heat shock cognate 71 kDa protein (Fragment); E9PN25_HUMAN Heat shock cognate 71 kDa protein (Fragment); E9PLF4_HUMAN Heat shock cognate 71 kDa protein (Fragment); E9PQQ4_HUMAN Heat shock cognate 71 kDa protein (Fragment); E9PK54_HUMAN Heat shock cognate 71 kDa protein (Fragment); E9PPY6_HU…	Oxidation (M)	2880400	4747300
GLEGERPAR	RPS10; RPS10-NUDT3; RPS10-NUDT3; RPS10-NUDT3; RPS10; RPS10; RPS10	P46783; A0A2R8Y6L3; S4R435; A0A1W2PQS6; A0A2R8YFH6; F6U211; A0A2R8Y7H1	RS10_HUMAN 40S ribosomal protein S10; A0A2R8Y6L3_HUMAN RPS10-NUDT3 readthrough (Fragment); S4R435_HUMAN RPS10-NUDT3 readthrough (Fragment); A0A1W2PQS6_HUMAN RPS10-NUDT3 readthrough; A0A2R8YFH6_HUMAN 40S ribosomal protein S10; F6U211_HUMAN 40S ribosomal protein S10; A0A2R8Y7H1_HUMAN 40S ribosomal protein S10	Unmodified	2645900	4698700
AVFPSIVGR	POTEE; POTEI; POTEF; ACTG1; ACTC1; ACTA1; ACTA2; ACTG2; ACTB; POTEKP; ACTB; ACTB; ACTG2; ACTG2; ACTB; ACTA1; ACTG2; ACTA2; ACTG1; ACTG1; ACTG1; ACTB; ACTB; ACTB; ACTG1; ACTB; ACTG1; ACTG2; ACTG1; ACTA2; ACTB	Q6S8J3; P0CG38; A5A3E0; P63261; P68032; P68133; P62736; P63267; P60709; Q9BYX7; G5E9R0; A0A6Q8PH58; F8WB63; F8WCH0; A0A2R8YGF8; A6NL76; B8ZZJ2; F6QUT6; I3L3I0; I3L1U9; I3L3R2; A0A2R8Y793; E7EVS6; C9JTX5; K7EM38; C9JZR7; I3L4N8; C9JFL5; J3KT65; F6UVQ4; C9JUM1	POTEE_HUMAN POTE ankyrin domain family member E; POTEI_HUMAN POTE ankyrin domain family member I; POTEF_HUMAN POTE ankyrin domain family member F; ACTG_HUMAN Actin, cytoplasmic 2; ACTC_HUMAN Actin, alpha cardiac muscle 1; ACTS_HUMAN Actin, alpha skeletal muscle; ACTA_HUMAN Actin, aortic smooth muscle; ACTH_HUMAN Actin, gamma-enteric smooth muscle; ACTB_HUMAN Actin, cytoplasmic 1; ACTBM_HUMAN Puta…	Unmodified	653080	4691600
KAAFKELQSTFK	EFHD2	Q96C19	EFHD2_HUMAN EF-hand domain-containing protein D2	Unmodified	0	4595600
IFQKGESPVDYDGGR	PDIA6	Q15084	PDIA6_HUMAN Protein disulfide-isomerase A6	Unmodified	7634800	4467900
AILVDLEPGTMDSVR	TUBB2A; TUBB; TUBB2B; TUBB3; TUBB3; N/A; TUBB3; TUBB; TUBB3; TUBB3	Q13885; P07437; Q9BVA1; Q13509; G3V2R8; A0A0B4J269; G3V2N6; Q5JP53; G3V5W4; G3V3R4	TBB2A_HUMAN Tubulin beta-2A chain; TBB5_HUMAN Tubulin beta chain; TBB2B_HUMAN Tubulin beta-2B chain; TBB3_HUMAN Tubulin beta-3 chain; G3V2R8_HUMAN HCG1983504, isoform CRA_e; A0A0B4J269_HUMAN G_PROTEIN_RECEP_F1_2 domain-containing protein; G3V2N6_HUMAN HCG1983504, isoform CRA_d; Q5JP53_HUMAN Tubulin beta chain; G3V5W4_HUMAN Tubulin beta-3 chain; G3V3R4_HUMAN HCG1983504, isoform CRA_c	Oxidation (M)	0	4450000
LVQDVANNTNEEAGDGTTTATVLAR	HSPD1; HSPD1; HSPD1; HSPD1; HSPD1; HSPD1; HSPD1; HSPD1; HSPD1; HSPD1; HSPD1	P10809; A0A7I2V5K3; A0A7I2V5M1; A0A7I2V2X6; E7EXB4; E7ESH4; A0A7I2YQK6; A0A7I2YQ71; A0A7I2V369; C9JL25; A0A7I2V599	CH60_HUMAN 60 kDa heat shock protein, mitochondrial; A0A7I2V5K3_HUMAN 60 kDa chaperonin; A0A7I2V5M1_HUMAN 60 kDa chaperonin; A0A7I2V2X6_HUMAN 60 kDa chaperonin; E7EXB4_HUMAN 60 kDa heat shock protein, mitochondrial (Fragment); E7ESH4_HUMAN 60 kDa heat shock protein, mitochondrial (Fragment); A0A7I2YQK6_HUMAN 60 kDa chaperonin; A0A7I2YQ71_HUMAN 60 kDa chaperonin; A0A7I2V369_HUMAN 60 kDa chaperonin…	Unmodified	2661200	4423800
AFHNEAQVNPERK	TCP1; TCP1; TCP1	P17987; F5H282; E7EQR6	TCPA_HUMAN T-complex protein 1 subunit alpha; F5H282_HUMAN T-complex protein 1 subunit alpha; E7EQR6_HUMAN T-complex protein 1 subunit alpha	Unmodified	1682700	4405400
ADLINNLGTIAK	HSP90AA2P; HSP90AB1; HSP90AB2P; HSP90AA1	Q14568; P08238; Q58FF8; P07900	HS902_HUMAN Heat shock protein HSP 90-alpha A2; HS90B_HUMAN Heat shock protein HSP 90-beta; H90B2_HUMAN Putative heat shock protein HSP 90-beta 2; HS90A_HUMAN Heat shock protein HSP 90-alpha	Unmodified	2118500	4233800
NRPEDYQGGR	PDIA6	Q15084	PDIA6_HUMAN Protein disulfide-isomerase A6	Unmodified	14201000	4117300
ALSRQEMQEVQSSR	HNRNPA2B1; HNRNPA2B1; HNRNPA2B1; HNRNPA2B1; HNRNPA2B1; HNRNPA2B1; HNRNPA2B1; HNRNPA2B1	P22626; A0A7I2V4I6; A0A7I2V4N1; A0A024RA28; A0A7I2V3P1; A0A7I2V323; A0A7I2V4S4; A0A7I2V3P7	ROA2_HUMAN Heterogeneous nuclear ribonucleoproteins A2/B1; A0A7I2V4I6_HUMAN Heterogeneous nuclear ribonucleoproteins A2/B1; A0A7I2V4N1_HUMAN Heterogeneous nuclear ribonucleoproteins A2/B1; A0A024RA28_HUMAN Heterogeneous nuclear ribonucleoprotein A2/B1, isoform CRA_d; A0A7I2V3P1_HUMAN Heterogeneous nuclear ribonucleoproteins A2/B1; A0A7I2V323_HUMAN Heterogeneous nuclear ribonucleoproteins A2/B1; A…	Unmodified	393860	4105700
ALVDHENVISCPHLGASTK	PHGDH; PHGDH; PHGDH; PHGDH; PHGDH; PHGDH	O43175; A0A2C9F2M7; A0A286YF78; A0A286YFA2; A0A286YF22; A0A286YFL2	SERA_HUMAN D-3-phosphoglycerate dehydrogenase; A0A2C9F2M7_HUMAN D-3-phosphoglycerate dehydrogenase; A0A286YF78_HUMAN D-3-phosphoglycerate dehydrogenase (Fragment); A0A286YFA2_HUMAN D-3-phosphoglycerate dehydrogenase; A0A286YF22_HUMAN D-3-phosphoglycerate dehydrogenase; A0A286YFL2_HUMAN D-3-phosphoglycerate dehydrogenase	Unmodified	4681200	4103100
RADLNQGIGEPQSPSR	EFHD2	Q96C19	EFHD2_HUMAN EF-hand domain-containing protein D2	Unmodified	218480	4021700
VGINYQPPTVVPGGDLAK	TUBA3C; TUBA1A; TUBA4A; TUBA1C; TUBA3D; TUBA3E; TUBA8; TUBA1B; TUBA8; TUBA8; TUBA8; TUBA1C; TUBA1C	P0DPH7; Q71U36; P68366; Q9BQE3; P0DPH8; Q6PEY2; Q9NY65; P68363; V9GZ17; C9J2C0; A0A7P0T945; A0A1W2PQM2; F5H5D3	TBA3C_HUMAN Tubulin alpha-3C chain; TBA1A_HUMAN Tubulin alpha-1A chain; TBA4A_HUMAN Tubulin alpha-4A chain; TBA1C_HUMAN Tubulin alpha-1C chain; TBA3D_HUMAN Tubulin alpha-3D chain; TBA3E_HUMAN Tubulin alpha-3E chain; TBA8_HUMAN Tubulin alpha-8 chain; TBA1B_HUMAN Tubulin alpha-1B chain; V9GZ17_HUMAN Tubulin alpha-8 chain (Fragment); C9J2C0_HUMAN Tubulin alpha chain (Fragment); A0A7P0T945_HUMAN Tubu…	Unmodified	0	4019300
QLALWNPK	CORO1C; CORO1C	Q9ULV4; B4E3S0	COR1C_HUMAN Coronin-1C; B4E3S0_HUMAN Coronin	Unmodified	293220	3999600
LSDDNTIGKEEIQQR	SPTAN1; SPTAN1; SPTAN1	Q13813; A0A0D9SGF6; A0A0D9SF54	SPTN1_HUMAN Spectrin alpha chain, non-erythrocytic 1; A0A0D9SGF6_HUMAN Spectrin alpha chain, non-erythrocytic 1; A0A0D9SF54_HUMAN Spectrin alpha chain, non-erythrocytic 1	Unmodified	234970	3968800
LRLREDENAEPVGTTYQK	DBN1; DBN1	Q16643; D6R9W4	DREB_HUMAN Drebrin; D6R9W4_HUMAN Drebrin (Fragment)	Unmodified	213030	3963600
NIQACKELAQTTR	CCT8; CCT8	P50990; H7C4C8	TCPQ_HUMAN T-complex protein 1 subunit theta; H7C4C8_HUMAN T-complex protein 1 subunit theta (Fragment)	Unmodified	1438500	3962800
AATALKDVVK	PDIA6	Q15084	PDIA6_HUMAN Protein disulfide-isomerase A6	Unmodified	6414800	3942000
ALSSEGKPYVTKEELYQNLTR	SPTAN1; SPTAN1; SPTAN1	Q13813; A0A0D9SGF6; A0A0D9SF54	SPTN1_HUMAN Spectrin alpha chain, non-erythrocytic 1; A0A0D9SGF6_HUMAN Spectrin alpha chain, non-erythrocytic 1; A0A0D9SF54_HUMAN Spectrin alpha chain, non-erythrocytic 1	Unmodified	0	3858700
SGELSNRFQGGK	AIF1L; AIF1L	Q9BQI0; Q5JUP3	AIF1L_HUMAN Allograft inflammatory factor 1-like; Q5JUP3_HUMAN Allograft inflammatory factor 1-like	Acetyl (Protein N-term)	194670	3854700
NQVAMNPTNTVFDAKR	HSPA8; HSPA8; HSPA8; HSPA8; HSPA8; HSPA8; HSPA8; HSPA8; HSPA8	P11142; E9PKE3; E9PQK7; E9PN25; E9PLF4; E9PQQ4; E9PK54; E9PPY6; E9PNE6	HSP7C_HUMAN Heat shock cognate 71 kDa protein; E9PKE3_HUMAN Heat shock cognate 71 kDa protein; E9PQK7_HUMAN Heat shock cognate 71 kDa protein (Fragment); E9PN25_HUMAN Heat shock cognate 71 kDa protein (Fragment); E9PLF4_HUMAN Heat shock cognate 71 kDa protein (Fragment); E9PQQ4_HUMAN Heat shock cognate 71 kDa protein (Fragment); E9PK54_HUMAN Heat shock cognate 71 kDa protein (Fragment); E9PPY6_HU…	Unmodified	1232200	3847700
AASNLRDNYR	PDIA3	P30101	PDIA3_HUMAN Protein disulfide-isomerase A3	Unmodified	5610400	3845200
IGRIEDVTPIPSDSTRR	RPS14; RPS14	P62263; A0A2R8Y811	RS14_HUMAN 40S ribosomal protein S14; A0A2R8Y811_HUMAN 40S ribosomal protein S14 (Fragment)	Unmodified	847740	3833800
KVAVAAASK	CRABP1; CRABP1	P29762; B5MCB5	RABP1_HUMAN Cellular retinoic acid-binding protein 1; B5MCB5_HUMAN Cellular retinoic acid-binding protein 1 (Fragment)	Unmodified	0	3820800
AVLGEVKLCEK	EEF1G	P26641	EF1G_HUMAN Elongation factor 1-gamma	Unmodified	2059700	3816900
DAKLDKSQIHDIVLVGGSTR	HSPA8; HSPA8; HSPA8; HSPA8; HSPA8	P11142; E9PKE3; E9PN89; E9PNE6; A8K7Q2	HSP7C_HUMAN Heat shock cognate 71 kDa protein; E9PKE3_HUMAN Heat shock cognate 71 kDa protein; E9PN89_HUMAN Heat shock cognate 71 kDa protein (Fragment); E9PNE6_HUMAN Heat shock cognate 71 kDa protein; A8K7Q2_HUMAN Heat shock cognate 71 kDa protein	Unmodified	1535800	3795000
NTGIICTIGPASR	PKM; PKM; PKM; PKM; PKM; PKM; PKM; PKM	P14618; B4DNK4; H3BQ34; H3BT25; H3BU13; H3BTJ2; H3BTN5; H3BUW1	KPYM_HUMAN Pyruvate kinase PKM; B4DNK4_HUMAN Pyruvate kinase; H3BQ34_HUMAN Pyruvate kinase; H3BT25_HUMAN Pyruvate kinase (Fragment); H3BU13_HUMAN Pyruvate kinase (Fragment); H3BTJ2_HUMAN Pyruvate kinase (Fragment); H3BTN5_HUMAN Pyruvate kinase (Fragment); H3BUW1_HUMAN Pyruvate kinase (Fragment)	Unmodified	2184700	3707300
HLEINPDHSIIETLR	HSP90AA1	P07900	HS90A_HUMAN Heat shock protein HSP 90-alpha	Unmodified	557490	3704500
GIVEFSGKPAAR	NONO; NONO; NONO; NONO; NONO; NONO; NONO; NONO; NONO	Q15233; C9IZL7; A0A7I2V5Y7; A0A7I2V464; A0A7I2V4J2; A0A7I2V4N2; H7C367; A0A7I2V535; A0A7P0MRW0	NONO_HUMAN Non-POU domain-containing octamer-binding protein; C9IZL7_HUMAN Non-POU domain-containing octamer-binding protein (Fragment); A0A7I2V5Y7_HUMAN Non-POU domain-containing octamer-binding protein; A0A7I2V464_HUMAN Non-POU domain-containing octamer-binding protein; A0A7I2V4J2_HUMAN Non-POU domain-containing octamer-binding protein; A0A7I2V4N2_HUMAN Non-POU domain-containing octamer-binding…	Unmodified	767360	3688800
GALQNIIPASTGAAK	GAPDH; GAPDH	P04406; E7EUT5	G3P_HUMAN Glyceraldehyde-3-phosphate dehydrogenase; E7EUT5_HUMAN Glyceraldehyde-3-phosphate dehydrogenase	Unmodified	5443400	3628500
LGIHEDSTNR	HSP90AB1	P08238	HS90B_HUMAN Heat shock protein HSP 90-beta	Unmodified	2027200	3587100
NTTIPTKK	HSPA9; HSPA9; HSPA9; HSPA9; HSPA9	P38646; A0A7I2V2S7; A0A7I2V2G2; A0A7I2YQB2; D6RCD7	GRP75_HUMAN Stress-70 protein, mitochondrial; A0A7I2V2S7_HUMAN 75 kDa glucose-regulated protein; A0A7I2V2G2_HUMAN 75 kDa glucose-regulated protein; A0A7I2YQB2_HUMAN 75 kDa glucose-regulated protein; D6RCD7_HUMAN 75 kDa glucose-regulated protein	Unmodified	681910	3530600
ELPPDQAEYCIAR	ACTN4; ACTN1; ACTN1; ACTN1; ACTN4; ACTN1; ACTN4	O43707; P12814; H0YJW3; A0A7I2V4Y4; F5GXS2; H9KV75; H7C144	ACTN4_HUMAN Alpha-actinin-4; ACTN1_HUMAN Alpha-actinin-1; H0YJW3_HUMAN Alpha-actinin-1 (Fragment); A0A7I2V4Y4_HUMAN Alpha-actinin-1; F5GXS2_HUMAN Actinin, alpha 4, isoform CRA_a; H9KV75_HUMAN Alpha-actinin-1; H7C144_HUMAN Alpha-actinin-4	Unmodified	240350	3515200
LDKSQIHDIVLVGGSTR	HSPA8; HSPA8; HSPA8; HSPA8; HSPA8	P11142; E9PKE3; E9PN89; E9PNE6; A8K7Q2	HSP7C_HUMAN Heat shock cognate 71 kDa protein; E9PKE3_HUMAN Heat shock cognate 71 kDa protein; E9PN89_HUMAN Heat shock cognate 71 kDa protein (Fragment); E9PNE6_HUMAN Heat shock cognate 71 kDa protein; A8K7Q2_HUMAN Heat shock cognate 71 kDa protein	Unmodified	2651900	3496700
ASIHEAWTDGKEAMLK	ACTN4; ACTN4; ACTN4	O43707; F5GXS2; H7C144	ACTN4_HUMAN Alpha-actinin-4; F5GXS2_HUMAN Actinin, alpha 4, isoform CRA_a; H7C144_HUMAN Alpha-actinin-4	Unmodified	0	3478000
VLLGETGKEKLPR	RPS11; RPS11; RPS11	P62280; M0R1H6; M0QZC5	RS11_HUMAN 40S ribosomal protein S11; M0R1H6_HUMAN 40S ribosomal protein S11; M0QZC5_HUMAN 40S ribosomal protein S11	Unmodified	1148800	3458000
RLSEDYGVLKTDEGIAYR	PRDX2	P32119	PRDX2_HUMAN Peroxiredoxin-2	Unmodified	499840	3428500
ASVDTKEAEGAPQVEAGK	CALD1; CALD1; CALD1; CALD1	Q05682; C9J813; E7EX44; E9PGZ1	CALD1_HUMAN Caldesmon; C9J813_HUMAN Caldesmon (Fragment); E7EX44_HUMAN Caldesmon; E9PGZ1_HUMAN Caldesmon	Unmodified	0	3407800
IITLAGPTNAIFK	PCBP2; PCBP2; PCBP2; PCBP2; PCBP2; PCBP2	Q15366; F8VZX2; F8W1G6; F8VXH9; F8W0G4; H3BRU6	PCBP2_HUMAN Poly(rC)-binding protein 2; F8VZX2_HUMAN Poly(rC)-binding protein 2; F8W1G6_HUMAN Poly(rC)-binding protein 2 (Fragment); F8VXH9_HUMAN Poly(rC)-binding protein 2 (Fragment); F8W0G4_HUMAN Poly(rC)-binding protein 2 (Fragment); H3BRU6_HUMAN Poly(rC)-binding protein 2 (Fragment)	Unmodified	1153100	3389600
AAAGELQEDSGLCVLAR	EFHD2; EFHD2	Q96C19; H0Y4Y4	EFHD2_HUMAN EF-hand domain-containing protein D2; H0Y4Y4_HUMAN EF-hand domain-containing protein D2 (Fragment)	Unmodified	120860	3357800
SPSDSSTASTPVAEQIER	DBN1; DBN1	Q16643; D6R9Q9	DREB_HUMAN Drebrin; D6R9Q9_HUMAN Drebrin	Unmodified	564720	3357700
IIAPPER	ACTG1; ACTC1; ACTA1; ACTA2; ACTBL2; ACTG2; ACTB; ACTA1; ACTB; ACTG1; ACTB	P63261; P68032; P68133; P62736; Q562R1; P63267; P60709; A6NL76; A0A2R8YFE2; I3L4N8; A0A6Q8PFE4	ACTG_HUMAN Actin, cytoplasmic 2; ACTC_HUMAN Actin, alpha cardiac muscle 1; ACTS_HUMAN Actin, alpha skeletal muscle; ACTA_HUMAN Actin, aortic smooth muscle; ACTBL_HUMAN Beta-actin-like protein 2; ACTH_HUMAN Actin, gamma-enteric smooth muscle; ACTB_HUMAN Actin, cytoplasmic 1; A6NL76_HUMAN Actin, alpha skeletal muscle; A0A2R8YFE2_HUMAN Actin, cytoplasmic 1 (Fragment); I3L4N8_HUMAN Actin, cytoplasmic…	Unmodified	494510	3357200
ALRTDYNASVSVPDSSGPER	HNRNPK; HNRNPK	P61978; Q5T6W2	HNRPK_HUMAN Heterogeneous nuclear ribonucleoprotein K; Q5T6W2_HUMAN Heterogeneous nuclear ribonucleoprotein K (Fragment)	Unmodified	1028800	3310000
FADLSEAANRNNDALR	VIM; VIM; VIM	P08670; B0YJC4; B0YJC5	VIME_HUMAN Vimentin; B0YJC4_HUMAN Vimentin; B0YJC5_HUMAN Vimentin	Unmodified	1529800	3295600
VGIVAWHPTAR	CORO1C; CORO1C; CORO1C; CORO1C; CORO1C; CORO1C; CORO1C; CORO1C; CORO1C	Q9ULV4; F8VTT6; F8VV53; F8VRE9; F8VUX3; B4E3S0; F8VVB7; F8VSA4; F8W1H8	COR1C_HUMAN Coronin-1C; F8VTT6_HUMAN Coronin (Fragment); F8VV53_HUMAN Coronin (Fragment); F8VRE9_HUMAN Coronin (Fragment); F8VUX3_HUMAN Coronin; B4E3S0_HUMAN Coronin; F8VVB7_HUMAN Coronin (Fragment); F8VSA4_HUMAN Coronin (Fragment); F8W1H8_HUMAN Coronin (Fragment)	Unmodified	0	3206400
HIAEEADRKYEEVAR	TPM4; TPM3; TPM3; TPM3; TPM4; TPM4; TPM3; TPM4; TPM4; TPM3; TPM4; TPM4; TPM4; TPM4	P67936; P06753; J3KN67; A0A2R2Y2Q3; A0A2R8YGX3; A0A2R8Y5V9; A0A087WWU8; A0A2R8YH90; A0A2R8YE05; A0A494C0P6; A0A2R8YEU4; K7ENT6; A0A2R8YHD2; A0A5F9UN72	TPM4_HUMAN Tropomyosin alpha-4 chain; TPM3_HUMAN Tropomyosin alpha-3 chain; J3KN67_HUMAN Tropomyosin alpha-3 chain; A0A2R2Y2Q3_HUMAN Tropomyosin 3 nu; A0A2R8YGX3_HUMAN Tropomyosin alpha-4 chain; A0A2R8Y5V9_HUMAN Tropomyosin alpha-4 chain; A0A087WWU8_HUMAN Tropomyosin alpha-3 chain; A0A2R8YH90_HUMAN Tropomyosin alpha-4 chain (Fragment); A0A2R8YE05_HUMAN Tropomyosin alpha-4 chain; A0A494C0P6_HUMAN …	Unmodified	2580900	3196200
TPGPGAQSALR	RPS14; RPS14; RPS14	P62263; E5RH77; A0A2R8Y811	RS14_HUMAN 40S ribosomal protein S14; E5RH77_HUMAN 40S ribosomal protein S14; A0A2R8Y811_HUMAN 40S ribosomal protein S14 (Fragment)	Unmodified	1123400	3157400
SYVTTSTR	VIM; VIM; VIM; VIM	P08670; B0YJC4; A0A1B0GVG8; A0A1B0GTT5	VIME_HUMAN Vimentin; B0YJC4_HUMAN Vimentin; A0A1B0GVG8_HUMAN Vimentin (Fragment); A0A1B0GTT5_HUMAN Vimentin (Fragment)	Unmodified	1186900	3148500
VLENAEGAR	HSPA9; HSPA9; HSPA9; HSPA9; HSPA9; HSPA9; HSPA9	P38646; H0Y8K0; A0A7I2V2S7; A0A7I2V2G2; A0A7I2V3F7; D6RCD7; A0A3B3ITI4	GRP75_HUMAN Stress-70 protein, mitochondrial; H0Y8K0_HUMAN Heat shock 70kDa protein 9B (Mortalin-2), isoform CRA_a; A0A7I2V2S7_HUMAN 75 kDa glucose-regulated protein; A0A7I2V2G2_HUMAN 75 kDa glucose-regulated protein; A0A7I2V3F7_HUMAN Stress-70 protein, mitochondrial; D6RCD7_HUMAN 75 kDa glucose-regulated protein; A0A3B3ITI4_HUMAN Stress-70 protein, mitochondrial	Unmodified	4902000	3109100
TRSDIVSR	PDIA6	Q15084	PDIA6_HUMAN Protein disulfide-isomerase A6	Unmodified	11949000	3073700
KVQSGNINAAK	CCT3; CCT3; CCT3; CCT3; CCT3; CCT3	P49368; Q5SZW8; Q5SZX9; E9PM09; Q5SZX6; E9PRC8	TCPG_HUMAN T-complex protein 1 subunit gamma; Q5SZW8_HUMAN T-complex protein 1 subunit gamma (Fragment); Q5SZX9_HUMAN T-complex protein 1 subunit gamma (Fragment); E9PM09_HUMAN T-complex protein 1 subunit gamma (Fragment); Q5SZX6_HUMAN T-complex protein 1 subunit gamma (Fragment); E9PRC8_HUMAN T-complex protein 1 subunit gamma (Fragment)	Unmodified	1510500	3060300
MREIVHLQAGQCGNQIGAK	TUBB4A; TUBB4B; TUBB4A; TUBB4A; TUBB4A; TUBB4A; TUBB4A; TUBB4A; TUBB4A; TUBB4A; TUBB4A; TUBB4A	P04350; P68371; M0R0X0; M0R042; M0QYM7; M0R278; M0QY37; M0R2T4; M0QY85; M0R2D3; M0QX14; M0QZL7	TBB4A_HUMAN Tubulin beta-4A chain; TBB4B_HUMAN Tubulin beta-4B chain; M0R0X0_HUMAN Tubulin beta-4A chain; M0R042_HUMAN Tubulin beta chain (Fragment); M0QYM7_HUMAN Tubulin beta-4A chain (Fragment); M0R278_HUMAN Tubulin beta-4A chain (Fragment); M0QY37_HUMAN Tubulin beta-4A chain; M0R2T4_HUMAN Tubulin beta-4A chain; M0QY85_HUMAN Tubulin beta-4A chain (Fragment); M0R2D3_HUMAN Tubulin beta-4A chain (…	Unmodified	1721600	3050000
FSVSPVVR	EEF2	P13639	EF2_HUMAN Elongation factor 2	Unmodified	0	3025100
LLQDFFNGKELNK	HSPA6; HSPA8; HSPA2; HSPA8; HSPA8; HSPA8; HSPA8	P17066; P11142; P54652; E9PKE3; E9PN89; E9PNE6; A8K7Q2	HSP76_HUMAN Heat shock 70 kDa protein 6; HSP7C_HUMAN Heat shock cognate 71 kDa protein; HSP72_HUMAN Heat shock-related 70 kDa protein 2; E9PKE3_HUMAN Heat shock cognate 71 kDa protein; E9PN89_HUMAN Heat shock cognate 71 kDa protein (Fragment); E9PNE6_HUMAN Heat shock cognate 71 kDa protein; A8K7Q2_HUMAN Heat shock cognate 71 kDa protein	Unmodified	854680	3014700
ARFEELCSDLFR	HSPA6; HSPA1A; HSPA7; HSPA1B; HSPA1A; HSPA1B	P17066; P0DMV8; P48741; P0DMV9; V9GZ37; A0A0G2JIW1	HSP76_HUMAN Heat shock 70 kDa protein 6; HS71A_HUMAN Heat shock 70 kDa protein 1A; HSP77_HUMAN Putative heat shock 70 kDa protein 7; HS71B_HUMAN Heat shock 70 kDa protein 1B; V9GZ37_HUMAN Heat shock 70 kDa protein 1A; A0A0G2JIW1_HUMAN Heat shock 70 kDa protein 1B	Unmodified	149470	3008600
IDSRLEQYTSAIEGTK	CALD1; CALD1; CALD1; CALD1; CALD1	Q05682; C9J813; E7EX44; E9PGZ1; A0A6Q8PGI1	CALD1_HUMAN Caldesmon; C9J813_HUMAN Caldesmon (Fragment); E7EX44_HUMAN Caldesmon; E9PGZ1_HUMAN Caldesmon; A0A6Q8PGI1_HUMAN Caldesmon (Fragment)	Unmodified	99858	2963200
LAPEYEAAATR	PDIA3; PDIA3	P30101; H7BZJ3	PDIA3_HUMAN Protein disulfide-isomerase A3; H7BZJ3_HUMAN Protein disulfide-isomerase A3 (Fragment)	Unmodified	4256200	2959900
VLEQLTGQTPVFSK	RPL11; RPL11	P62913; Q5VVC8	RL11_HUMAN 60S ribosomal protein L11; Q5VVC8_HUMAN 60S ribosomal protein L11	Unmodified	1426000	2955500
MQKEITALAPSTMKIK	ACTG1; ACTC1; ACTA1; ACTA2; ACTG2; ACTB; ACTA1; ACTB; ACTB; ACTG1; ACTB	P63261; P68032; P68133; P62736; P63267; P60709; A6NL76; E7EVS6; A0A2R8YFE2; I3L4N8; A0A6Q8PFE4	ACTG_HUMAN Actin, cytoplasmic 2; ACTC_HUMAN Actin, alpha cardiac muscle 1; ACTS_HUMAN Actin, alpha skeletal muscle; ACTA_HUMAN Actin, aortic smooth muscle; ACTH_HUMAN Actin, gamma-enteric smooth muscle; ACTB_HUMAN Actin, cytoplasmic 1; A6NL76_HUMAN Actin, alpha skeletal muscle; E7EVS6_HUMAN Actin, cytoplasmic 1; A0A2R8YFE2_HUMAN Actin, cytoplasmic 1 (Fragment); I3L4N8_HUMAN Actin, cytoplasmic 2; …	Unmodified	0	2954900
EESGKPGAHVTVK	HNRNPA2B1; HNRNPA2B1; HNRNPA2B1; HNRNPA2B1; HNRNPA2B1; HNRNPA2B1; HNRNPA2B1; HNRNPA2B1; HNRNPA2B1; HNRNPA2B1; HNRNPA2B1	P22626; A0A7I2V4I6; A0A7I2V4N1; A0A024RA28; A0A7I2V3P1; A0A7I2V4N0; A0A7I2V323; A0A7I2V4S4; A0A087WUI2; A0A7I2V3P7; A0A7I2YQN4	ROA2_HUMAN Heterogeneous nuclear ribonucleoproteins A2/B1; A0A7I2V4I6_HUMAN Heterogeneous nuclear ribonucleoproteins A2/B1; A0A7I2V4N1_HUMAN Heterogeneous nuclear ribonucleoproteins A2/B1; A0A024RA28_HUMAN Heterogeneous nuclear ribonucleoprotein A2/B1, isoform CRA_d; A0A7I2V3P1_HUMAN Heterogeneous nuclear ribonucleoproteins A2/B1; A0A7I2V4N0_HUMAN Heterogeneous nuclear ribonucleoproteins A2/B1; A…	Unmodified	0	2951000
MDKNELVQK	YWHAZ; YWHAZ; YWHAZ; YWHAZ; YWHAZ; YWHAZ; YWHAZ	P63104; E5RGE1; E5RIR4; E7ESK7; E7EX29; E7EVZ2; E9PD24	1433Z_HUMAN 14-3-3 protein zeta/delta; E5RGE1_HUMAN 14-3-3 protein zeta/delta (Fragment); E5RIR4_HUMAN 14-3-3 protein zeta/delta (Fragment); E7ESK7_HUMAN 14-3-3 protein zeta/delta (Fragment); E7EX29_HUMAN 14-3-3 protein zeta/delta (Fragment); E7EVZ2_HUMAN 14-3-3 protein zeta/delta (Fragment); E9PD24_HUMAN 14-3-3 protein zeta/delta (Fragment)	Acetyl (Protein N-term)	957720	2910100
IVTDRETGSSK	NCL; NCL; NCL; NCL; NCL; NCL; NCL; NCL	P19338; C9JLB1; A0A7I2V3F3; H7BY16; A0A7I2V2U7; A0A7I2V428; A0A7I2V5M5; A0A7I2V699	NUCL_HUMAN Nucleolin; C9JLB1_HUMAN Nucleolin; A0A7I2V3F3_HUMAN Nucleolin; H7BY16_HUMAN Nucleolin; A0A7I2V2U7_HUMAN Nucleolin; A0A7I2V428_HUMAN Nucleolin; A0A7I2V5M5_HUMAN Nucleolin; A0A7I2V699_HUMAN Nucleolin	Unmodified	1300900	2891500
VQQLVPK	ACTN4; ACTN4; ACTN4	O43707; F5GXS2; H7C144	ACTN4_HUMAN Alpha-actinin-4; F5GXS2_HUMAN Actinin, alpha 4, isoform CRA_a; H7C144_HUMAN Alpha-actinin-4	Unmodified	247800	2884900
ISVREPMQTGIK	ATP5F1A; ATP5F1A; ATP5F1A; ATP5F1A; ATP5F1A	P25705; K7EJP1; K7ERX7; K7EK77; K7ENJ4	ATPA_HUMAN ATP synthase subunit alpha, mitochondrial; K7EJP1_HUMAN ATP synthase subunit alpha, mitochondrial (Fragment); K7ERX7_HUMAN ATP synthase subunit alpha, mitochondrial (Fragment); K7EK77_HUMAN ATP synthase subunit alpha, mitochondrial (Fragment); K7ENJ4_HUMAN ATP synthase subunit alpha, mitochondrial (Fragment)	Unmodified	0	2865700
TIEKFEKEAAEMGK	EEF1A2; EEF1A1P5; EEF1A1; EEF1A1; EEF1A1; EEF1A1; EEF1A2; EEF1A1; EEF1A2; EEF1A2; EEF1A1; EEF1A2	Q05639; Q5VTE0; P68104; A0A7I2V3H3; A0A087WV01; A6PW80; A0A2R8YDN5; Q5JR01; A0A2U3TZH3; A0A2R8Y660; A0A7I2V5N4; A0A2R8Y488	EF1A2_HUMAN Elongation factor 1-alpha 2; EF1A3_HUMAN Putative elongation factor 1-alpha-like 3; EF1A1_HUMAN Elongation factor 1-alpha 1; A0A7I2V3H3_HUMAN Elongation factor 1-alpha; A0A087WV01_HUMAN Elongation factor 1-alpha; A6PW80_HUMAN Elongation factor 1-alpha 1 (Fragment); A0A2R8YDN5_HUMAN Elongation factor 1-alpha 2 (Fragment); Q5JR01_HUMAN Elongation factor 1-alpha 1 (Fragment); A0A2U3TZH3_…	Unmodified	1385200	2857000
YHTSQSGDEMTSLSEYVSR	HSP90AB1	P08238	HS90B_HUMAN Heat shock protein HSP 90-beta	Oxidation (M)	852730	2834500
DHALLEEQSKQQSNEHLRR	ACTN4; ACTN4; ACTN4	O43707; F5GXS2; H7C144	ACTN4_HUMAN Alpha-actinin-4; F5GXS2_HUMAN Actinin, alpha 4, isoform CRA_a; H7C144_HUMAN Alpha-actinin-4	Unmodified	0	2827300
KGTVEGFEPADNKCLLR	SRP14; SRP14	P37108; H0YLA2	SRP14_HUMAN Signal recognition particle 14 kDa protein; H0YLA2_HUMAN Signal recognition particle 14 kDa protein	Unmodified	696550	2811600
STHQAAIVSK	CALD1; CALD1; CALD1; CALD1; CALD1	Q05682; C9J813; E7EX44; E9PGZ1; A0A6Q8PGI1	CALD1_HUMAN Caldesmon; C9J813_HUMAN Caldesmon (Fragment); E7EX44_HUMAN Caldesmon; E9PGZ1_HUMAN Caldesmon; A0A6Q8PGI1_HUMAN Caldesmon (Fragment)	Unmodified	0	2786000
GAVDGGLSIPHSTK	RPL5; RPL5; RPL5	P46777; Q5T7N0; A0A2R8Y6J3	RL5_HUMAN 60S ribosomal protein L5; Q5T7N0_HUMAN 60S ribosomal protein L5 (Fragment); A0A2R8Y6J3_HUMAN 60S ribosomal protein L5 (Fragment)	Unmodified	0	2779100
SATSPEGKKLPR	EEF2	P13639	EF2_HUMAN Elongation factor 2	Unmodified	0	2778200
VAVVNQIAR	SPTBN1; SPTBN1	Q01082; A0A087WUZ3	SPTB2_HUMAN Spectrin beta chain, non-erythrocytic 1; A0A087WUZ3_HUMAN Spectrin beta chain	Unmodified	206510	2772500
QAVTNPNNTFYATKR	HSPA9; HSPA9; HSPA9; HSPA9; HSPA9; HSPA9; HSPA9; HSPA9	P38646; H0Y8K0; A0A7I2V2S7; A0A7I2V2G2; A0A7I2YQB2; A0A7I2V3F7; D6RCD7; A0A3B3ITI4	GRP75_HUMAN Stress-70 protein, mitochondrial; H0Y8K0_HUMAN Heat shock 70kDa protein 9B (Mortalin-2), isoform CRA_a; A0A7I2V2S7_HUMAN 75 kDa glucose-regulated protein; A0A7I2V2G2_HUMAN 75 kDa glucose-regulated protein; A0A7I2YQB2_HUMAN 75 kDa glucose-regulated protein; A0A7I2V3F7_HUMAN Stress-70 protein, mitochondrial; D6RCD7_HUMAN 75 kDa glucose-regulated protein; A0A3B3ITI4_HUMAN Stress-70 prote…	Unmodified	3278100	2752600
AILVDLEPGTMDSVR	TUBB2A; TUBB; TUBB2B; TUBB3; TUBB3; N/A; TUBB3; TUBB; TUBB3; TUBB3	Q13885; P07437; Q9BVA1; Q13509; G3V2R8; A0A0B4J269; G3V2N6; Q5JP53; G3V5W4; G3V3R4	TBB2A_HUMAN Tubulin beta-2A chain; TBB5_HUMAN Tubulin beta chain; TBB2B_HUMAN Tubulin beta-2B chain; TBB3_HUMAN Tubulin beta-3 chain; G3V2R8_HUMAN HCG1983504, isoform CRA_e; A0A0B4J269_HUMAN G_PROTEIN_RECEP_F1_2 domain-containing protein; G3V2N6_HUMAN HCG1983504, isoform CRA_d; Q5JP53_HUMAN Tubulin beta chain; G3V5W4_HUMAN Tubulin beta-3 chain; G3V3R4_HUMAN HCG1983504, isoform CRA_c	Unmodified	1062200	2751900
KLPEELGRDQNTVETLQR	SPTBN1; SPTBN1	Q01082; A0A087WUZ3	SPTB2_HUMAN Spectrin beta chain, non-erythrocytic 1; A0A087WUZ3_HUMAN Spectrin beta chain	Unmodified	0	2748000
NTVVPTKK	HSPA5; HSPA5; HSPA5	P11021; A0A7P0TB36; A0A7P0TAI0	BIP_HUMAN Endoplasmic reticulum chaperone BiP; A0A7P0TB36_HUMAN Endoplasmic reticulum chaperone BiP; A0A7P0TAI0_HUMAN Endoplasmic reticulum chaperone BiP	Unmodified	3681800	2743500
VDREQLVQK	YWHAG	P61981	1433G_HUMAN 14-3-3 protein gamma	Acetyl (Protein N-term)	2406800	2732500
NLDIERPTYTNLNR	TUBA3C; TUBA1A; TUBA4A; TUBA1C; TUBA3D; TUBA4B; TUBA3E; TUBA8; TUBA1B; TUBA1A; TUBA8; TUBA8; TUBA4A; TUBA8; TUBA1B; TUBA1C	P0DPH7; Q71U36; P68366; Q9BQE3; P0DPH8; Q9H853; Q6PEY2; Q9NY65; P68363; F8VQQ4; C9J2C0; A0A7P0TA31; C9JDS9; A0A7P0T945; F8VVB9; F5H5D3	TBA3C_HUMAN Tubulin alpha-3C chain; TBA1A_HUMAN Tubulin alpha-1A chain; TBA4A_HUMAN Tubulin alpha-4A chain; TBA1C_HUMAN Tubulin alpha-1C chain; TBA3D_HUMAN Tubulin alpha-3D chain; TBA4B_HUMAN Putative tubulin-like protein alpha-4B; TBA3E_HUMAN Tubulin alpha-3E chain; TBA8_HUMAN Tubulin alpha-8 chain; TBA1B_HUMAN Tubulin alpha-1B chain; F8VQQ4_HUMAN Tubulin alpha chain (Fragment); C9J2C0_HUMAN Tub…	Unmodified	1600200	2722100
TVPVEAVTSK	CTTN	Q14247	SRC8_HUMAN Src substrate cortactin	Unmodified	826290	2686700
IIAPPERK	ACTG1; ACTC1; ACTA1; ACTA2; ACTBL2; ACTG2; ACTB; ACTA1; ACTB; ACTG1; ACTB	P63261; P68032; P68133; P62736; Q562R1; P63267; P60709; A6NL76; A0A2R8YFE2; I3L4N8; A0A6Q8PFE4	ACTG_HUMAN Actin, cytoplasmic 2; ACTC_HUMAN Actin, alpha cardiac muscle 1; ACTS_HUMAN Actin, alpha skeletal muscle; ACTA_HUMAN Actin, aortic smooth muscle; ACTBL_HUMAN Beta-actin-like protein 2; ACTH_HUMAN Actin, gamma-enteric smooth muscle; ACTB_HUMAN Actin, cytoplasmic 1; A6NL76_HUMAN Actin, alpha skeletal muscle; A0A2R8YFE2_HUMAN Actin, cytoplasmic 1 (Fragment); I3L4N8_HUMAN Actin, cytoplasmic…	Unmodified	7665400	2662100
EIVRDIK	POTEJ; POTEE; POTEI; POTEF; ACTG1; ACTC1; ACTA1; ACTA2; ACTG2; ACTB; POTEKP; ACTG1; ACTG1; ACTB; ACTB; ACTB; ACTG1; ACTB	P0CG39; Q6S8J3; P0CG38; A5A3E0; P63261; P68032; P68133; P62736; P63267; P60709; Q9BYX7; I3L3I0; I3L1U9; A0A2R8Y793; E7EVS6; A0A2R8YEA7; I3L4N8; A0A6Q8PFE4	POTEJ_HUMAN POTE ankyrin domain family member J; POTEE_HUMAN POTE ankyrin domain family member E; POTEI_HUMAN POTE ankyrin domain family member I; POTEF_HUMAN POTE ankyrin domain family member F; ACTG_HUMAN Actin, cytoplasmic 2; ACTC_HUMAN Actin, alpha cardiac muscle 1; ACTS_HUMAN Actin, alpha skeletal muscle; ACTA_HUMAN Actin, aortic smooth muscle; ACTH_HUMAN Actin, gamma-enteric smooth muscle; …	Unmodified	87936	2650100
EAGGGGVGGPGAK	SERBP1	Q8NC51	PAIRB_HUMAN Plasminogen activator inhibitor 1 RNA-binding protein	Unmodified	834080	2638300
NAVITVPAYFNDSQR	HSPA1L; HSPA1A; HSPA1B; HSPA9; HSPA1L; HSPA9; HSPA9; HSPA9; HSPA9; HSPA9; HSPA1B; HSPA9	P34931; P0DMV8; P0DMV9; P38646; Q53FA3; H0Y8K0; A0A7I2V2S7; A0A7I2V2G2; A0A7I2YQB2; A0A7I2V3F7; A0A0G2JIW1; D6RCD7	HS71L_HUMAN Heat shock 70 kDa protein 1-like; HS71A_HUMAN Heat shock 70 kDa protein 1A; HS71B_HUMAN Heat shock 70 kDa protein 1B; GRP75_HUMAN Stress-70 protein, mitochondrial; Q53FA3_HUMAN HSPA1L (Fragment); H0Y8K0_HUMAN Heat shock 70kDa protein 9B (Mortalin-2), isoform CRA_a; A0A7I2V2S7_HUMAN 75 kDa glucose-regulated protein; A0A7I2V2G2_HUMAN 75 kDa glucose-regulated protein; A0A7I2YQB2_HUMAN 75…	Unmodified	886640	2635000
STAGDTHLGGEDFDNR	HSPA8; HSPA2; HSPA8; HSPA8	P11142; P54652; E9PKE3; E9PN89	HSP7C_HUMAN Heat shock cognate 71 kDa protein; HSP72_HUMAN Heat shock-related 70 kDa protein 2; E9PKE3_HUMAN Heat shock cognate 71 kDa protein; E9PN89_HUMAN Heat shock cognate 71 kDa protein (Fragment)	Unmodified	2537100	2627300
IMDPNIVGSEHYDVAR	ATP5F1B; ATP5F1B	P06576; H0YH81	ATPB_HUMAN ATP synthase subunit beta, mitochondrial; H0YH81_HUMAN ATP synthase subunit beta (Fragment)	Unmodified	631680	2615700
ASVDTKEAEGAPQVEAGKR	CALD1; CALD1; CALD1; CALD1	Q05682; C9J813; E7EX44; E9PGZ1	CALD1_HUMAN Caldesmon; C9J813_HUMAN Caldesmon (Fragment); E7EX44_HUMAN Caldesmon; E9PGZ1_HUMAN Caldesmon	Unmodified	0	2602500
TVTNAVVTVPAYFNDSQR	HSPA8; HSPA8; HSPA8; HSPA8; HSPA8; HSPA8; HSPA8	P11142; E9PQK7; E9PLF4; E9PQQ4; E9PK54; E9PN89; E9PI65	HSP7C_HUMAN Heat shock cognate 71 kDa protein; E9PQK7_HUMAN Heat shock cognate 71 kDa protein (Fragment); E9PLF4_HUMAN Heat shock cognate 71 kDa protein (Fragment); E9PQQ4_HUMAN Heat shock cognate 71 kDa protein (Fragment); E9PK54_HUMAN Heat shock cognate 71 kDa protein (Fragment); E9PN89_HUMAN Heat shock cognate 71 kDa protein (Fragment); E9PI65_HUMAN Heat shock cognate 71 kDa protein (Fragment)	Unmodified	764810	2598800
AGNLGGGVVTIER	RPL22; RPL22; N/A; RPL22; RPL22; RPL22; RPL22	P35268; K7EP65; K7EKS7; K7EMH1; K7ELC4; K7ERI7; K7EJT5	RL22_HUMAN 60S ribosomal protein L22; K7EP65_HUMAN 60S ribosomal protein L22 (Fragment); K7EKS7_HUMAN Uncharacterized protein; K7EMH1_HUMAN 60S ribosomal protein L22 (Fragment); K7ELC4_HUMAN 60S ribosomal protein L22 (Fragment); K7ERI7_HUMAN 60S ribosomal protein L22; K7EJT5_HUMAN 60S ribosomal protein L22 (Fragment)	Unmodified	613790	2586300
TVIIEQSWGSPK	HSPD1; HSPD1; HSPD1; HSPD1; HSPD1; HSPD1; HSPD1; HSPD1; HSPD1; HSPD1; HSPD1; HSPD1; HSPD1	P10809; A0A7I2V5K3; A0A7I2V5M1; A0A7I2V2X6; E7EXB4; C9JCQ4; E7ESH4; A0A7I2YQK6; A0A7I2YQ71; A0A7I2V369; C9JL19; C9JL25; A0A7I2V599	CH60_HUMAN 60 kDa heat shock protein, mitochondrial; A0A7I2V5K3_HUMAN 60 kDa chaperonin; A0A7I2V5M1_HUMAN 60 kDa chaperonin; A0A7I2V2X6_HUMAN 60 kDa chaperonin; E7EXB4_HUMAN 60 kDa heat shock protein, mitochondrial (Fragment); C9JCQ4_HUMAN 60 kDa heat shock protein, mitochondrial (Fragment); E7ESH4_HUMAN 60 kDa heat shock protein, mitochondrial (Fragment); A0A7I2YQK6_HUMAN 60 kDa chaperonin; A0A7…	Unmodified	4381800	2584100
GGGGNFGPGPGSNFR	HNRNPA2B1; HNRNPA2B1; HNRNPA2B1; HNRNPA2B1; HNRNPA2B1; HNRNPA2B1; HNRNPA2B1; HNRNPA2B1	P22626; A0A7I2V4I6; A0A7I2V4N1; A0A024RA28; A0A7I2V3P1; A0A7I2V323; A0A7I2V4S4; A0A7I2V3P7	ROA2_HUMAN Heterogeneous nuclear ribonucleoproteins A2/B1; A0A7I2V4I6_HUMAN Heterogeneous nuclear ribonucleoproteins A2/B1; A0A7I2V4N1_HUMAN Heterogeneous nuclear ribonucleoproteins A2/B1; A0A024RA28_HUMAN Heterogeneous nuclear ribonucleoprotein A2/B1, isoform CRA_d; A0A7I2V3P1_HUMAN Heterogeneous nuclear ribonucleoproteins A2/B1; A0A7I2V323_HUMAN Heterogeneous nuclear ribonucleoproteins A2/B1; A…	Unmodified	1802700	2571400
SAGVQCFGPTAEAAQLESSKR	GART; GART; GART; GART; GART; GART	P22102; C9JZG2; C9JBJ1; C9JKQ7; C9JTV6; F8WD69	PUR2_HUMAN Trifunctional purine biosynthetic protein adenosine-3; C9JZG2_HUMAN Trifunctional purine biosynthetic protein adenosine-3 (Fragment); C9JBJ1_HUMAN Trifunctional purine biosynthetic protein adenosine-3 (Fragment); C9JKQ7_HUMAN Trifunctional purine biosynthetic protein adenosine-3 (Fragment); C9JTV6_HUMAN Trifunctional purine biosynthetic protein adenosine-3 (Fragment); F8WD69_HUMAN Trif…	Unmodified	1766400	2557500
FAETQPK	EEF1G	P26641	EF1G_HUMAN Elongation factor 1-gamma	Unmodified	2204100	2555400
EMLQQSK	HSP90AB1; HSP90AB3P; HSP90AA1	P08238; Q58FF7; P07900	HS90B_HUMAN Heat shock protein HSP 90-beta; H90B3_HUMAN Putative heat shock protein HSP 90-beta-3; HS90A_HUMAN Heat shock protein HSP 90-alpha	Unmodified	0	2545900
FTDTRKDEQER	EEF2	P13639	EF2_HUMAN Elongation factor 2	Unmodified	1867300	2538800
AHAAIRENPVYEK	RPL5; RPL5; RPL5	P46777; A0A2R8Y4A2; A0A2R8Y6J3	RL5_HUMAN 60S ribosomal protein L5; A0A2R8Y4A2_HUMAN 60S ribosomal protein L5; A0A2R8Y6J3_HUMAN 60S ribosomal protein L5 (Fragment)	Unmodified	636720	2537200
HQGVMVGMGQKDSYVGDEAQSK	ACTG1; ACTC1; ACTA1; ACTA2; ACTG2; ACTB; ACTB; ACTB; ACTG2; ACTB; ACTA1; ACTG2; ACTA2; ACTG1; ACTG1; ACTG1; ACTB; ACTB; ACTB; ACTG1; ACTB; ACTG1; ACTG2; ACTG1; ACTA2; ACTB	P63261; P68032; P68133; P62736; P63267; P60709; G5E9R0; A0A6Q8PH58; F8WB63; A0A2R8YGF8; A6NL76; B8ZZJ2; F6QUT6; I3L3I0; I3L1U9; I3L3R2; A0A2R8Y793; E7EVS6; C9JTX5; K7EM38; C9JZR7; I3L4N8; C9JFL5; J3KT65; F6UVQ4; C9JUM1	ACTG_HUMAN Actin, cytoplasmic 2; ACTC_HUMAN Actin, alpha cardiac muscle 1; ACTS_HUMAN Actin, alpha skeletal muscle; ACTA_HUMAN Actin, aortic smooth muscle; ACTH_HUMAN Actin, gamma-enteric smooth muscle; ACTB_HUMAN Actin, cytoplasmic 1; G5E9R0_HUMAN Actin, cytoplasmic 1; A0A6Q8PH58_HUMAN Actin, cytoplasmic 1; F8WB63_HUMAN Actin, gamma-enteric smooth muscle; A0A2R8YGF8_HUMAN Actin, cytoplasmic 1 (F…	2 Oxidation (M)	552760	2531600
QVDQLTNDKAR	VIM; VIM	P08670; B0YJC4	VIME_HUMAN Vimentin; B0YJC4_HUMAN Vimentin	Unmodified	1631300	2503500
QEMQEVQSSR	HNRNPA2B1; HNRNPA2B1; HNRNPA2B1; HNRNPA2B1; HNRNPA2B1; HNRNPA2B1; HNRNPA2B1; HNRNPA2B1	P22626; A0A7I2V4I6; A0A7I2V4N1; A0A024RA28; A0A7I2V3P1; A0A7I2V323; A0A7I2V4S4; A0A7I2V3P7	ROA2_HUMAN Heterogeneous nuclear ribonucleoproteins A2/B1; A0A7I2V4I6_HUMAN Heterogeneous nuclear ribonucleoproteins A2/B1; A0A7I2V4N1_HUMAN Heterogeneous nuclear ribonucleoproteins A2/B1; A0A024RA28_HUMAN Heterogeneous nuclear ribonucleoprotein A2/B1, isoform CRA_d; A0A7I2V3P1_HUMAN Heterogeneous nuclear ribonucleoproteins A2/B1; A0A7I2V323_HUMAN Heterogeneous nuclear ribonucleoproteins A2/B1; A…	Unmodified	0	2500100
VMLGETNPADSKPGTIR	NME2P1; NME1; NME2; NME1-NME2; NME1-NME2; NME1	O60361; P15531; P22392; J3KPD9; Q32Q12; E7ERL0	NDK8_HUMAN Putative nucleoside diphosphate kinase; NDKA_HUMAN Nucleoside diphosphate kinase A; NDKB_HUMAN Nucleoside diphosphate kinase B; J3KPD9_HUMAN NME1-NME2 readthrough; Q32Q12_HUMAN Nucleoside diphosphate kinase; E7ERL0_HUMAN Nucleoside diphosphate kinase A	Unmodified	1633800	2488000
GGGQIIPTAR	EFTUD2; EEF2; EFTUD2; EFTUD2	Q15029; P13639; K7EP67; K7EJ74	U5S1_HUMAN 116 kDa U5 small nuclear ribonucleoprotein component; EF2_HUMAN Elongation factor 2; K7EP67_HUMAN 116 kDa U5 small nuclear ribonucleoprotein component (Fragment); K7EJ74_HUMAN 116 kDa U5 small nuclear ribonucleoprotein component (Fragment)	Unmodified	1965800	2467600
LVSIGAEEIVDGNAK	ACTN4; ACTN4; ACTN4	O43707; F5GXS2; H7C144	ACTN4_HUMAN Alpha-actinin-4; F5GXS2_HUMAN Actinin, alpha 4, isoform CRA_a; H7C144_HUMAN Alpha-actinin-4	Unmodified	123980	2459300
LSVDYGKK	TUBA3C; TUBA1A; TUBA4A; TUBA1C; TUBA3D; TUBA1B; TUBA1A; TUBA4A; TUBA4A; TUBA4A; TUBA4A; TUBA1C	P0DPH7; Q71U36; P68366; Q9BQE3; P0DPH8; P68363; F8VQQ4; C9JJQ8; C9JDS9; C9JEV8; C9JQ00; F5H5D3	TBA3C_HUMAN Tubulin alpha-3C chain; TBA1A_HUMAN Tubulin alpha-1A chain; TBA4A_HUMAN Tubulin alpha-4A chain; TBA1C_HUMAN Tubulin alpha-1C chain; TBA3D_HUMAN Tubulin alpha-3D chain; TBA1B_HUMAN Tubulin alpha-1B chain; F8VQQ4_HUMAN Tubulin alpha chain (Fragment); C9JJQ8_HUMAN Tubulin alpha chain (Fragment); C9JDS9_HUMAN Tubulin alpha-4A chain (Fragment); C9JEV8_HUMAN Tubulin alpha chain (Fragment); …	Unmodified	3126400	2452300
ETGVDLTKDNMALQR	HSPA9; HSPA9; HSPA9; HSPA9; HSPA9; HSPA9	P38646; H0Y8K0; A0A7I2V2G2; A0A7I2YQB2; A0A7I2V3F7; D6RCD7	GRP75_HUMAN Stress-70 protein, mitochondrial; H0Y8K0_HUMAN Heat shock 70kDa protein 9B (Mortalin-2), isoform CRA_a; A0A7I2V2G2_HUMAN 75 kDa glucose-regulated protein; A0A7I2YQB2_HUMAN 75 kDa glucose-regulated protein; A0A7I2V3F7_HUMAN Stress-70 protein, mitochondrial; D6RCD7_HUMAN 75 kDa glucose-regulated protein	Unmodified	1455300	2439300
HCSQVDSVR	CTTN	Q14247	SRC8_HUMAN Src substrate cortactin	Unmodified	647060	2435300
MDDREDLVYQAK	YWHAE; YWHAE; YWHAE; YWHAE	P62258; I3L3T1; I3L0W5; B4DJF2	1433E_HUMAN 14-3-3 protein epsilon; I3L3T1_HUMAN 14-3-3 protein epsilon; I3L0W5_HUMAN 14-3-3 protein epsilon; B4DJF2_HUMAN 14-3-3 protein epsilon	Acetyl (Protein N-term)	1156600	2415400
GDREQLLQR	YWHAH; YWHAH; YWHAH	Q04917; F8WEB6; A2IDB1	1433F_HUMAN 14-3-3 protein eta; F8WEB6_HUMAN 14-3-3 protein eta; A2IDB1_HUMAN 14-3-3 protein eta	Acetyl (Protein N-term)	2162900	2401400
MEKTELIQK	YWHAQ; YWHAQ	P27348; E9PG15	1433T_HUMAN 14-3-3 protein theta; E9PG15_HUMAN 14-3-3 protein theta (Fragment)	Acetyl (Protein N-term)	1368700	2387300
SLAGSSGPGASSGTSGDHGELVVR	EEF1D; EEF1D; EEF1D; EEF1D; EEF1D; EEF1D; EEF1D; EEF1D; EEF1D; EEF1D; EEF1D	P29692; E9PMW7; E9PPR1; E9PRY8; E9PL12; E9PK01; A0A087X1X7; E9PIZ1; H0YCK7; E9PI39; E9PQ49	EF1D_HUMAN Elongation factor 1-delta; E9PMW7_HUMAN Elongation factor 1-delta; E9PPR1_HUMAN Elongation factor 1-delta (Fragment); E9PRY8_HUMAN Elongation factor 1-delta; E9PL12_HUMAN Elongation factor 1-delta (Fragment); E9PK01_HUMAN Elongation factor 1-delta (Fragment); A0A087X1X7_HUMAN Elongation factor 1-delta; E9PIZ1_HUMAN Elongation factor 1-delta (Fragment); H0YCK7_HUMAN Elongation factor 1-…	Unmodified	1342500	2378600
KQEIVAEKEK	CORO1C; CORO1C; CORO1C	Q9ULV4; F8VV53; B4E3S0	COR1C_HUMAN Coronin-1C; F8VV53_HUMAN Coronin (Fragment); B4E3S0_HUMAN Coronin	Unmodified	600400	2374200
KHQALQAEIAGHEPR	SPTAN1; SPTAN1; SPTAN1	Q13813; A0A0D9SGF6; A0A0D9SF54	SPTN1_HUMAN Spectrin alpha chain, non-erythrocytic 1; A0A0D9SGF6_HUMAN Spectrin alpha chain, non-erythrocytic 1; A0A0D9SF54_HUMAN Spectrin alpha chain, non-erythrocytic 1	Unmodified	131220	2372300
EDSQRPGAHLTVK	HNRNPA1L2; HNRNPA1; HNRNPA1; HNRNPA1; HNRNPA1; HNRNPA1; HNRNPA1; HNRNPA1; HNRNPA1; HNRNPA1	Q32P51; P09651; A0A7I2V3W0; A0A7I2YQX9; F8W6I7; F8W646; A0A7I2V5U9; A0A7I2V2L6; F8VZ49; A0A7I2V3R8	RA1L2_HUMAN Heterogeneous nuclear ribonucleoprotein A1-like 2; ROA1_HUMAN Heterogeneous nuclear ribonucleoprotein A1; A0A7I2V3W0_HUMAN Helix-destabilizing protein; A0A7I2YQX9_HUMAN Heterogeneous nuclear ribonucleoprotein A1; F8W6I7_HUMAN Helix-destabilizing protein; F8W646_HUMAN Helix-destabilizing protein (Fragment); A0A7I2V5U9_HUMAN Heterogeneous nuclear ribonucleoprotein A1 (Fragment); A0A7I2V…	Unmodified	0	2371200
VILHLKEDQTEYLEERR	HSP90AB1; HSP90AB3P; HSP90AA1; HSP90AA1	P08238; Q58FF7; P07900; G3V2J8	HS90B_HUMAN Heat shock protein HSP 90-beta; H90B3_HUMAN Putative heat shock protein HSP 90-beta-3; HS90A_HUMAN Heat shock protein HSP 90-alpha; G3V2J8_HUMAN Heat shock protein HSP 90-alpha (Fragment)	Unmodified	0	2365200
TIAMDGTEGLVR	ATP5F1B; ATP5F1B; ATP5F1B	P06576; H0YH81; F8W079	ATPB_HUMAN ATP synthase subunit beta, mitochondrial; H0YH81_HUMAN ATP synthase subunit beta (Fragment); F8W079_HUMAN ATP synthase subunit beta, mitochondrial (Fragment)	Oxidation (M)	1779300	2332300
YHTINGHNAEVRK	HNRNPA2B1; HNRNPA2B1; HNRNPA2B1; HNRNPA2B1; HNRNPA2B1; HNRNPA2B1; HNRNPA2B1; HNRNPA2B1; HNRNPA2B1	P22626; A0A7I2V4I6; A0A7I2V4N1; A0A024RA28; A0A7I2V3P1; A0A7I2V323; A0A7I2V4S4; A0A087WUI2; A0A7I2V3P7	ROA2_HUMAN Heterogeneous nuclear ribonucleoproteins A2/B1; A0A7I2V4I6_HUMAN Heterogeneous nuclear ribonucleoproteins A2/B1; A0A7I2V4N1_HUMAN Heterogeneous nuclear ribonucleoproteins A2/B1; A0A024RA28_HUMAN Heterogeneous nuclear ribonucleoprotein A2/B1, isoform CRA_d; A0A7I2V3P1_HUMAN Heterogeneous nuclear ribonucleoproteins A2/B1; A0A7I2V323_HUMAN Heterogeneous nuclear ribonucleoproteins A2/B1; A…	Unmodified	1182200	2330200
ADFDDRVSDEEKVR	CAPZA1	P52907	CAZA1_HUMAN F-actin-capping protein subunit alpha-1	Acetyl (Protein N-term)	964340	2329300
IVEMSTSK	EIF5A; EIF5A2; EIF5A; EIF5A; EIF5A2; EIF5A2; EIF5A2	P63241; Q9GZV4; I3L397; I3L504; C9J7B5; F8WCJ1; C9J4W5	IF5A1_HUMAN Eukaryotic translation initiation factor 5A-1; IF5A2_HUMAN Eukaryotic translation initiation factor 5A-2; I3L397_HUMAN Eukaryotic translation initiation factor 5A (Fragment); I3L504_HUMAN Eukaryotic translation initiation factor 5A-1; C9J7B5_HUMAN Eukaryotic translation initiation factor 5A; F8WCJ1_HUMAN Eukaryotic translation initiation factor 5A; C9J4W5_HUMAN Eukaryotic translation …	Unmodified	45238	2322300
RKPDTIEVQQMK	RDX; EZR; MSN; RDX; EZR; RDX	P35241; P15311; P26038; A0A2R8Y5S7; E7EQR4; A0A2R8Y7M3	RADI_HUMAN Radixin; EZRI_HUMAN Ezrin; MOES_HUMAN Moesin; A0A2R8Y5S7_HUMAN Radixin; E7EQR4_HUMAN Ezrin; A0A2R8Y7M3_HUMAN Radixin	Unmodified	109190	2306700
IADGYEQAAR	CCT5; CCT5; CCT5; CCT5	P48643; B7ZAR1; E9PCA1; E7ENZ3	TCPE_HUMAN T-complex protein 1 subunit epsilon; B7ZAR1_HUMAN CCT-epsilon; E9PCA1_HUMAN CCT-epsilon; E7ENZ3_HUMAN T-complex protein 1 subunit epsilon	Unmodified	1341800	2304400
ARFEELNADLFR	HSPA8; HSPA2; HSPA8; HSPA8; HSPA8; HSPA8	P11142; P54652; E9PKE3; E9PN89; E9PNE6; A8K7Q2	HSP7C_HUMAN Heat shock cognate 71 kDa protein; HSP72_HUMAN Heat shock-related 70 kDa protein 2; E9PKE3_HUMAN Heat shock cognate 71 kDa protein; E9PN89_HUMAN Heat shock cognate 71 kDa protein (Fragment); E9PNE6_HUMAN Heat shock cognate 71 kDa protein; A8K7Q2_HUMAN Heat shock cognate 71 kDa protein	Unmodified	438130	2303100
VTWDSSFCAVNPR	CORO1C; CORO1C; CORO1C; CORO1C; CORO1C; CORO1C; CORO1C	Q9ULV4; F8VTT6; F8VRE9; F8VUX3; F8VVB7; F8VSA4; F8W1H8	COR1C_HUMAN Coronin-1C; F8VTT6_HUMAN Coronin (Fragment); F8VRE9_HUMAN Coronin (Fragment); F8VUX3_HUMAN Coronin; F8VVB7_HUMAN Coronin (Fragment); F8VSA4_HUMAN Coronin (Fragment); F8W1H8_HUMAN Coronin (Fragment)	Unmodified	63237	2282900
LVVPASQCGSLIGK	PCBP3; PCBP2; PCBP2; PCBP3; PCBP3; PCBP2; PCBP2; PCBP2; PCBP2; PCBP2	P57721; Q15366; F8VZX2; E9PFP8; J3QT27; F8W1G6; F8VXH9; H3BND9; F8W0G4; H3BRU6	PCBP3_HUMAN Poly(rC)-binding protein 3; PCBP2_HUMAN Poly(rC)-binding protein 2; F8VZX2_HUMAN Poly(rC)-binding protein 2; E9PFP8_HUMAN Poly(rC)-binding protein 3; J3QT27_HUMAN Poly(rC)-binding protein 3 (Fragment); F8W1G6_HUMAN Poly(rC)-binding protein 2 (Fragment); F8VXH9_HUMAN Poly(rC)-binding protein 2 (Fragment); H3BND9_HUMAN Poly(rC)-binding protein 2 (Fragment); F8W0G4_HUMAN Poly(rC)-binding…	Unmodified	1724700	2281800
QFVTPADVVSGNPK	PLS1; PLS3; PLS3; PLS3	Q14651; P13797; H7C4N2; A0A0A0MSQ0	PLSI_HUMAN Plastin-1; PLST_HUMAN Plastin-3; H7C4N2_HUMAN Plastin-3 (Fragment); A0A0A0MSQ0_HUMAN Plastin-3	Unmodified	1271900	2281200
KASGPPVSELITK	H1-3; H1-4; H1-2	P16402; P10412; P16403	H13_HUMAN Histone H1.3; H14_HUMAN Histone H1.4; H12_HUMAN Histone H1.2	Unmodified	1455800	2268600
TEKQLEAIDQLHLEYAKR	ACTN4; ACTN4; ACTN4	O43707; F5GXS2; H7C144	ACTN4_HUMAN Alpha-actinin-4; F5GXS2_HUMAN Actinin, alpha 4, isoform CRA_a; H7C144_HUMAN Alpha-actinin-4	Unmodified	0	2244800
MAPTPIPTRSPSDSSTASTPVAEQIER	DBN1; DBN1	Q16643; D6R9Q9	DREB_HUMAN Drebrin; D6R9Q9_HUMAN Drebrin	Unmodified	0	2239300
SSGPYGGGGQYFAKPR	HNRNPA1; HNRNPA1; HNRNPA1; HNRNPA1; HNRNPA1; HNRNPA1; HNRNPA1; HNRNPA1; HNRNPA1; HNRNPA1; HNRNPA1; HNRNPA1; HNRNPA1; HNRNPA1; HNRNPA1; HNRNPA1; HNRNPA1; HNRNPA1; HNRNPA1; HNRNPA1; HNRNPA1; HNRNPA1; HNRNPA1; HNRNPA1; HNRNPA1; HNRNPA1; HNRNPA1	P09651; A0A7I2V2M7; H0YH80; A0A7I2V459; A0A7I2V3W0; A0A7I2YQX9; A0A7I2V3K5; A0A7I2V5N7; A0A7I2V666; A0A7I2V453; A0A7I2V5P1; A0A7I2V497; A0A7I2V360; F8W6I7; A0A7I2V4F8; A0A7I2V2R4; A0A7I2V2X1; A0A7I2V3U8; A0A7I2V4P7; A0A7I2V2F1; A0A7I2V334; A0A7I2V661; A0A7I2V4E2; A0A7I2V2Q7; A0A7I2V520; A0A7I2YQY2; A0A7I2V3R8	ROA1_HUMAN Heterogeneous nuclear ribonucleoprotein A1; A0A7I2V2M7_HUMAN Heterogeneous nuclear ribonucleoprotein A1 (Fragment); H0YH80_HUMAN Heterogeneous nuclear ribonucleoprotein A1 (Fragment); A0A7I2V459_HUMAN Heterogeneous nuclear ribonucleoprotein A1 (Fragment); A0A7I2V3W0_HUMAN Helix-destabilizing protein; A0A7I2YQX9_HUMAN Heterogeneous nuclear ribonucleoprotein A1; A0A7I2V3K5_HUMAN Heteroge…	Unmodified	1191500	2230300
KIQVLQQQADDAEERAER	TPM3; TPM3; TPM3	D6R904; A0A087WWU8; Q5VU61	D6R904_HUMAN Tropomyosin alpha-3 chain; A0A087WWU8_HUMAN Tropomyosin alpha-3 chain; Q5VU61_HUMAN Tropomyosin alpha-3 chain	Unmodified	1787800	2220900
AQFEGIVTDLIRR	HSPA9; HSPA9; HSPA9; HSPA9; HSPA9; HSPA9; HSPA9	P38646; H0Y8K0; A0A7I2V2S7; A0A7I2V2G2; A0A7I2YQB2; A0A7I2V3F7; D6RCD7	GRP75_HUMAN Stress-70 protein, mitochondrial; H0Y8K0_HUMAN Heat shock 70kDa protein 9B (Mortalin-2), isoform CRA_a; A0A7I2V2S7_HUMAN 75 kDa glucose-regulated protein; A0A7I2V2G2_HUMAN 75 kDa glucose-regulated protein; A0A7I2YQB2_HUMAN 75 kDa glucose-regulated protein; A0A7I2V3F7_HUMAN Stress-70 protein, mitochondrial; D6RCD7_HUMAN 75 kDa glucose-regulated protein	Unmodified	26741	2201300
INVYYNEATGGKYVPR	TUBB4B	P68371	TBB4B_HUMAN Tubulin beta-4B chain	Unmodified	303430	2193200
TLIQNCGASTIR	CCT3; CCT3	P49368; B4DUR8	TCPG_HUMAN T-complex protein 1 subunit gamma; B4DUR8_HUMAN T-complex protein 1 subunit gamma	Unmodified	0	2190900
SSTPEEVKK	CFL1; CFL1; CFL1; CFL1; CFL1; CFL1; CFL1	P23528; G3V1A4; E9PK25; E9PLJ3; E9PP50; E9PQB7; E9PS23	COF1_HUMAN Cofilin-1; G3V1A4_HUMAN Cofilin, non-muscle isoform; E9PK25_HUMAN Cofilin, non-muscle isoform; E9PLJ3_HUMAN Cofilin, non-muscle isoform (Fragment); E9PP50_HUMAN Cofilin, non-muscle isoform (Fragment); E9PQB7_HUMAN Cofilin, non-muscle isoform (Fragment); E9PS23_HUMAN Cofilin, non-muscle isoform (Fragment)	Unmodified	698670	2176000
HQALQAEIAGHEPR	SPTAN1; SPTAN1; SPTAN1	Q13813; A0A0D9SGF6; A0A0D9SF54	SPTN1_HUMAN Spectrin alpha chain, non-erythrocytic 1; A0A0D9SGF6_HUMAN Spectrin alpha chain, non-erythrocytic 1; A0A0D9SF54_HUMAN Spectrin alpha chain, non-erythrocytic 1	Unmodified	124920	2169000
DSYVGDEAQSK	ACTG1; ACTC1; ACTA1; ACTA2; ACTG2; ACTB; ACTB; ACTB; ACTG2; ACTB; ACTA1; ACTG2; ACTA2; ACTG1; ACTG1; ACTG1; ACTB; ACTB; ACTB; ACTG1; ACTB; ACTG1; ACTB; ACTG2; ACTG1; ACTA2; ACTB	P63261; P68032; P68133; P62736; P63267; P60709; G5E9R0; A0A6Q8PH58; F8WB63; A0A2R8YGF8; A6NL76; B8ZZJ2; F6QUT6; I3L3I0; I3L1U9; I3L3R2; A0A2R8Y793; E7EVS6; C9JTX5; K7EM38; C9JZR7; I3L4N8; A0A6Q8PFE4; C9JFL5; J3KT65; F6UVQ4; C9JUM1	ACTG_HUMAN Actin, cytoplasmic 2; ACTC_HUMAN Actin, alpha cardiac muscle 1; ACTS_HUMAN Actin, alpha skeletal muscle; ACTA_HUMAN Actin, aortic smooth muscle; ACTH_HUMAN Actin, gamma-enteric smooth muscle; ACTB_HUMAN Actin, cytoplasmic 1; G5E9R0_HUMAN Actin, cytoplasmic 1; A0A6Q8PH58_HUMAN Actin, cytoplasmic 1; F8WB63_HUMAN Actin, gamma-enteric smooth muscle; A0A2R8YGF8_HUMAN Actin, cytoplasmic 1 (F…	Unmodified	20376000	2164300
GISEETTTGVHNLYK	AHCY	P23526	SAHH_HUMAN Adenosylhomocysteinase	Unmodified	1978300	2154500
LSKEDIER	HSPA8; HSPA8; HSPA8; HSPA8; HSPA8; HSPA8	P11142; E9PKE3; E9PM13; E9PNE6; A8K7Q2; E9PS65	HSP7C_HUMAN Heat shock cognate 71 kDa protein; E9PKE3_HUMAN Heat shock cognate 71 kDa protein; E9PM13_HUMAN Heat shock cognate 71 kDa protein (Fragment); E9PNE6_HUMAN Heat shock cognate 71 kDa protein; A8K7Q2_HUMAN Heat shock cognate 71 kDa protein; E9PS65_HUMAN Heat shock cognate 71 kDa protein (Fragment)	Unmodified	2723100	2153200
LDKAQIHDLVLVGGSTR	HSPA1A; HSPA1B; HSPA1A; HSPA1B	P0DMV8; P0DMV9; V9GZ37; A0A0G2JIW1	HS71A_HUMAN Heat shock 70 kDa protein 1A; HS71B_HUMAN Heat shock 70 kDa protein 1B; V9GZ37_HUMAN Heat shock 70 kDa protein 1A; A0A0G2JIW1_HUMAN Heat shock 70 kDa protein 1B	Unmodified	1414900	2148200
TIEKFEK	EEF1A2; EEF1A1P5; EEF1A1; EEF1A1; EEF1A1; EEF1A1; EEF1A1; EEF1A2; EEF1A1; EEF1A1; EEF1A2; EEF1A2; EEF1A2; EEF1A1; EEF1A2	Q05639; Q5VTE0; P68104; A0A7I2V3H3; A0A087WV01; A0A7I2V659; A6PW80; A0A2R8YDN5; A0A087WVQ9; Q5JR01; A0A6Q8PFK6; A0A2U3TZH3; A0A2R8Y660; A0A7I2V5N4; A0A2R8Y488	EF1A2_HUMAN Elongation factor 1-alpha 2; EF1A3_HUMAN Putative elongation factor 1-alpha-like 3; EF1A1_HUMAN Elongation factor 1-alpha 1; A0A7I2V3H3_HUMAN Elongation factor 1-alpha; A0A087WV01_HUMAN Elongation factor 1-alpha; A0A7I2V659_HUMAN Elongation factor 1-alpha; A6PW80_HUMAN Elongation factor 1-alpha 1 (Fragment); A0A2R8YDN5_HUMAN Elongation factor 1-alpha 2 (Fragment); A0A087WVQ9_HUMAN Elo…	Unmodified	1723600	2147700
LTGIKHELQANCYEEVKDR	CFL1; CFL1; CFL1; CFL1	P23528; G3V1A4; E9PK25; E9PP50	COF1_HUMAN Cofilin-1; G3V1A4_HUMAN Cofilin, non-muscle isoform; E9PK25_HUMAN Cofilin, non-muscle isoform; E9PP50_HUMAN Cofilin, non-muscle isoform (Fragment)	Unmodified	894130	2136700
MKETAENYLGHTAK	HSPA9; HSPA9; HSPA9; HSPA9; HSPA9; HSPA9; HSPA9	P38646; H0Y8K0; A0A7I2V2S7; A0A7I2V2G2; A0A7I2YQB2; A0A7I2V3F7; D6RCD7	GRP75_HUMAN Stress-70 protein, mitochondrial; H0Y8K0_HUMAN Heat shock 70kDa protein 9B (Mortalin-2), isoform CRA_a; A0A7I2V2S7_HUMAN 75 kDa glucose-regulated protein; A0A7I2V2G2_HUMAN 75 kDa glucose-regulated protein; A0A7I2YQB2_HUMAN 75 kDa glucose-regulated protein; A0A7I2V3F7_HUMAN Stress-70 protein, mitochondrial; D6RCD7_HUMAN 75 kDa glucose-regulated protein	Unmodified	0	2133500
KLDPAQSASR	SPTAN1; SPTAN1; SPTAN1	Q13813; A0A0D9SGF6; A0A0D9SF54	SPTN1_HUMAN Spectrin alpha chain, non-erythrocytic 1; A0A0D9SGF6_HUMAN Spectrin alpha chain, non-erythrocytic 1; A0A0D9SF54_HUMAN Spectrin alpha chain, non-erythrocytic 1	Unmodified	0	2119700
FAIQDISVEETSAK	ACTN2; ACTN4; ACTN1; ACTN3; ACTN1; ACTN1; ACTN2; ACTN1; ACTN1; ACTN1; ACTN4; ACTN1; ACTN1; ACTN2; ACTN3; ACTN4; ACTN2	P35609; O43707; P12814; Q08043; G3V2W4; G3V2X9; A0A494C033; G3V5M4; G3V2N5; A0A7I2V4Y4; F5GXS2; H9KV75; G3V2E8; A0A494C1A0; A0A087WSZ2; H7C144; A0A494C166	ACTN2_HUMAN Alpha-actinin-2; ACTN4_HUMAN Alpha-actinin-4; ACTN1_HUMAN Alpha-actinin-1; ACTN3_HUMAN Alpha-actinin-3; G3V2W4_HUMAN Alpha-actinin-1 (Fragment); G3V2X9_HUMAN Alpha-actinin-1 (Fragment); A0A494C033_HUMAN Alpha-actinin-2; G3V5M4_HUMAN Alpha-actinin-1 (Fragment); G3V2N5_HUMAN Alpha-actinin-1 (Fragment); A0A7I2V4Y4_HUMAN Alpha-actinin-1; F5GXS2_HUMAN Actinin, alpha 4, isoform CRA_a; H9KV7…	Unmodified	95440	2118100
MIYASSK	CFL1; DSTN; CFL2; CFL1; CFL1; CFL1; CFL1; DSTN	P23528; P60981; Q9Y281; G3V1A4; E9PK25; E9PP50; E9PQB7; F6RFD5	COF1_HUMAN Cofilin-1; DEST_HUMAN Destrin; COF2_HUMAN Cofilin-2; G3V1A4_HUMAN Cofilin, non-muscle isoform; E9PK25_HUMAN Cofilin, non-muscle isoform; E9PP50_HUMAN Cofilin, non-muscle isoform (Fragment); E9PQB7_HUMAN Cofilin, non-muscle isoform (Fragment); F6RFD5_HUMAN Actin-depolymerizing factor	Unmodified	627470	2116300
KKDQVTAQEIFQDNHEDGPTAK	XRCC5	P13010	XRCC5_HUMAN X-ray repair cross-complementing protein 5	Unmodified	916670	2106200
ALETNTHVK	TMOD3; TMOD2; TMOD2; TMOD3; TMOD3	Q9NYL9; Q9NZR1; G5EA42; H0YKU1; H0YNJ8	TMOD3_HUMAN Tropomodulin-3; TMOD2_HUMAN Tropomodulin-2; G5EA42_HUMAN Tropomodulin 2 (Neuronal), isoform CRA_a; H0YKU1_HUMAN Tropomodulin-3 (Fragment); H0YNJ8_HUMAN Tropomodulin-3	Unmodified	520970	2100500
GGNFGFGDSR	HNRNPA2B1; HNRNPA2B1; HNRNPA2B1; HNRNPA2B1; HNRNPA2B1; HNRNPA2B1; HNRNPA2B1; HNRNPA2B1	P22626; A0A7I2V4I6; A0A7I2V4N1; A0A024RA28; A0A7I2V3P1; A0A7I2V323; A0A7I2V4S4; A0A7I2V3P7	ROA2_HUMAN Heterogeneous nuclear ribonucleoproteins A2/B1; A0A7I2V4I6_HUMAN Heterogeneous nuclear ribonucleoproteins A2/B1; A0A7I2V4N1_HUMAN Heterogeneous nuclear ribonucleoproteins A2/B1; A0A024RA28_HUMAN Heterogeneous nuclear ribonucleoprotein A2/B1, isoform CRA_d; A0A7I2V3P1_HUMAN Heterogeneous nuclear ribonucleoproteins A2/B1; A0A7I2V323_HUMAN Heterogeneous nuclear ribonucleoproteins A2/B1; A…	Unmodified	1764000	2095200
GNVFSSPTAAGTPNKETAGLK	CALD1; CALD1; CALD1; CALD1	Q05682; E7EX44; E9PGZ1; A0A6Q8PGI1	CALD1_HUMAN Caldesmon; E7EX44_HUMAN Caldesmon; E9PGZ1_HUMAN Caldesmon; A0A6Q8PGI1_HUMAN Caldesmon (Fragment)	Unmodified	0	2081400
KDLYANTVLSGGTTMYPGIADR	ACTG1; ACTB; ACTB; ACTB; ACTG1; ACTB	P63261; P60709; A0A2R8Y793; E7EVS6; I3L4N8; A0A6Q8PFE4	ACTG_HUMAN Actin, cytoplasmic 2; ACTB_HUMAN Actin, cytoplasmic 1; A0A2R8Y793_HUMAN Actin, cytoplasmic 1 (Fragment); E7EVS6_HUMAN Actin, cytoplasmic 1; I3L4N8_HUMAN Actin, cytoplasmic 2; A0A6Q8PFE4_HUMAN Actin, cytoplasmic 1	Oxidation (M)	0	2075800
ALGVNAMLR	CRABP1; CRABP1	P29762; B5MCB5	RABP1_HUMAN Cellular retinoic acid-binding protein 1; B5MCB5_HUMAN Cellular retinoic acid-binding protein 1 (Fragment)	Deamidation (NQ)	107270	2070400
NIIHGSDSVK	NME2P1; NME2; NME1-NME2	O60361; P22392; Q32Q12	NDK8_HUMAN Putative nucleoside diphosphate kinase; NDKB_HUMAN Nucleoside diphosphate kinase B; Q32Q12_HUMAN Nucleoside diphosphate kinase	Unmodified	2765400	2068500
FGQGGAGPVGGQGPR	SFPQ	P23246	SFPQ_HUMAN Splicing factor, proline- and glutamine-rich	Unmodified	440090	2063900
EANQQQQFNR	SPTAN1; SPTAN1; SPTAN1	Q13813; A0A0D9SGF6; A0A0D9SF54	SPTN1_HUMAN Spectrin alpha chain, non-erythrocytic 1; A0A0D9SGF6_HUMAN Spectrin alpha chain, non-erythrocytic 1; A0A0D9SF54_HUMAN Spectrin alpha chain, non-erythrocytic 1	Unmodified	0	2039900
TTEINFK	CRABP1; CRABP2; CRABP2; CRABP1	P29762; P29373; Q5SYZ4; B5MCB5	RABP1_HUMAN Cellular retinoic acid-binding protein 1; RABP2_HUMAN Cellular retinoic acid-binding protein 2; Q5SYZ4_HUMAN Cellular retinoic acid-binding protein 2 (Fragment); B5MCB5_HUMAN Cellular retinoic acid-binding protein 1 (Fragment)	Deamidation (NQ)	255750	2035800
GACAGSEDAVK	SPTAN1; SPTAN1; SPTAN1	Q13813; A0A0D9SGF6; A0A0D9SF54	SPTN1_HUMAN Spectrin alpha chain, non-erythrocytic 1; A0A0D9SGF6_HUMAN Spectrin alpha chain, non-erythrocytic 1; A0A0D9SF54_HUMAN Spectrin alpha chain, non-erythrocytic 1	Unmodified	0	2034200
IHFPLATYAPVISAEK	TUBA3C; TUBA1A; TUBA4A; TUBA1C; TUBA3D; TUBA3E; TUBA1B; TUBA4A; TUBA1B; TUBA1C; TUBA1C	P0DPH7; Q71U36; P68366; Q9BQE3; P0DPH8; Q6PEY2; P68363; C9JDS9; F8VVB9; A0A1W2PQM2; F5H5D3	TBA3C_HUMAN Tubulin alpha-3C chain; TBA1A_HUMAN Tubulin alpha-1A chain; TBA4A_HUMAN Tubulin alpha-4A chain; TBA1C_HUMAN Tubulin alpha-1C chain; TBA3D_HUMAN Tubulin alpha-3D chain; TBA3E_HUMAN Tubulin alpha-3E chain; TBA1B_HUMAN Tubulin alpha-1B chain; C9JDS9_HUMAN Tubulin alpha-4A chain (Fragment); F8VVB9_HUMAN Tubulin alpha-1B chain (Fragment); A0A1W2PQM2_HUMAN Tubulin alpha-1C chain; F5H5D3_HUM…	Unmodified	0	2022500
RLEAELAAHEPAIQGVLDTGKK	SPTAN1; SPTAN1; SPTAN1	Q13813; A0A0D9SGF6; A0A0D9SF54	SPTN1_HUMAN Spectrin alpha chain, non-erythrocytic 1; A0A0D9SGF6_HUMAN Spectrin alpha chain, non-erythrocytic 1; A0A0D9SF54_HUMAN Spectrin alpha chain, non-erythrocytic 1	Unmodified	0	2013400
GACAGSEDAVKAR	SPTAN1; SPTAN1; SPTAN1	Q13813; A0A0D9SGF6; A0A0D9SF54	SPTN1_HUMAN Spectrin alpha chain, non-erythrocytic 1; A0A0D9SGF6_HUMAN Spectrin alpha chain, non-erythrocytic 1; A0A0D9SF54_HUMAN Spectrin alpha chain, non-erythrocytic 1	Unmodified	0	2010000
FAEAFEAIPR	CCT8	P50990	TCPQ_HUMAN T-complex protein 1 subunit theta	Unmodified	1100700	2004500
ASGPPVSELITK	H1-3; H1-4; H1-2	P16402; P10412; P16403	H13_HUMAN Histone H1.3; H14_HUMAN Histone H1.4; H12_HUMAN Histone H1.2	Unmodified	1181900	1998600
TFIAIKPDGVQR	NME1; NME2; NME1-NME2; NME1-NME2; NME1; NME2; NME1; NME1	P15531; P22392; J3KPD9; Q32Q12; E5RHP0; F6XY72; C9K028; E7ERL0	NDKA_HUMAN Nucleoside diphosphate kinase A; NDKB_HUMAN Nucleoside diphosphate kinase B; J3KPD9_HUMAN NME1-NME2 readthrough; Q32Q12_HUMAN Nucleoside diphosphate kinase; E5RHP0_HUMAN Nucleoside diphosphate kinase A; F6XY72_HUMAN HCG2001850, isoform CRA_c; C9K028_HUMAN Nucleoside diphosphate kinase A (Fragment); E7ERL0_HUMAN Nucleoside diphosphate kinase A	Unmodified	3955300	1993500
FTQAGSEVSALLGR	ATP5F1B; ATP5F1B; ATP5F1B	P06576; H0YH81; F8W0P7	ATPB_HUMAN ATP synthase subunit beta, mitochondrial; H0YH81_HUMAN ATP synthase subunit beta (Fragment); F8W0P7_HUMAN ATP synthase subunit beta, mitochondrial (Fragment)	Unmodified	1307900	1992800
HVFGQAVKNDQCYDDIRVSR	CORO1C; CORO1C; CORO1C; CORO1C; CORO1C; CORO1C; CORO1C	Q9ULV4; F8VTT6; F8VRE9; F8VUX3; F8VVB7; F8VSA4; F8W1H8	COR1C_HUMAN Coronin-1C; F8VTT6_HUMAN Coronin (Fragment); F8VRE9_HUMAN Coronin (Fragment); F8VUX3_HUMAN Coronin; F8VVB7_HUMAN Coronin (Fragment); F8VSA4_HUMAN Coronin (Fragment); F8W1H8_HUMAN Coronin (Fragment)	Unmodified	0	1976200
SETAPAAPAAPAPAEKTPVK	H1-4	P10412	H14_HUMAN Histone H1.4	Acetyl (Protein N-term)	1290200	1970400
ICDQWDALGSLTHSR	ACTN4; ACTN4; ACTN4	O43707; F5GXS2; H7C144	ACTN4_HUMAN Alpha-actinin-4; F5GXS2_HUMAN Actinin, alpha 4, isoform CRA_a; H7C144_HUMAN Alpha-actinin-4	Unmodified	0	1966100
DGRGALQNIIPASTGAAK	GAPDH; GAPDH	P04406; E7EUT5	G3P_HUMAN Glyceraldehyde-3-phosphate dehydrogenase; E7EUT5_HUMAN Glyceraldehyde-3-phosphate dehydrogenase	Unmodified	2287900	1964600
FASENDLPEWKER	RANBP1; RANBP1; RANBP1; RANBP1; RANBP1; RANBP1; RANBP1	P43487; C9JDM3; F6WQW2; C9JGV6; C9JXG8; C9JJ34; C9JIC6	RANG_HUMAN Ran-specific GTPase-activating protein; C9JDM3_HUMAN Ran-specific GTPase-activating protein (Fragment); F6WQW2_HUMAN Ran-specific GTPase-activating protein; C9JGV6_HUMAN Ran-specific GTPase-activating protein (Fragment); C9JXG8_HUMAN Ran-specific GTPase-activating protein (Fragment); C9JJ34_HUMAN Ran-specific GTPase-activating protein (Fragment); C9JIC6_HUMAN Ran-specific GTPase-activa…	Unmodified	688570	1963100
LSEIDVSSEGVKGAK	EFHD2; EFHD2	Q96C19; H0Y4Y4	EFHD2_HUMAN EF-hand domain-containing protein D2; H0Y4Y4_HUMAN EF-hand domain-containing protein D2 (Fragment)	Unmodified	0	1959200
LSKEEIER	HSPA1L; HSPA1A; HSPA1B; HSPA1L; HSPA1A; HSPA1B	P34931; P0DMV8; P0DMV9; Q53FA3; V9GZ37; A0A0G2JIW1	HS71L_HUMAN Heat shock 70 kDa protein 1-like; HS71A_HUMAN Heat shock 70 kDa protein 1A; HS71B_HUMAN Heat shock 70 kDa protein 1B; Q53FA3_HUMAN HSPA1L (Fragment); V9GZ37_HUMAN Heat shock 70 kDa protein 1A; A0A0G2JIW1_HUMAN Heat shock 70 kDa protein 1B	Unmodified	2154600	1952200
ATGGGLSSVGGGSSTIKYTTTSSSSR	KRT6B	P04259	K2C6B_HUMAN Keratin, type II cytoskeletal 6B	Unmodified	0	1950200
YHTSQSGDEMTSLSEYVSR	HSP90AB1	P08238	HS90B_HUMAN Heat shock protein HSP 90-beta	Unmodified	336880	1947600
FLNAENAQK	RANBP1; RANBP1; RANBP1; RANBP1	P43487; F6WQW2; C9JGV6; C9JXG8	RANG_HUMAN Ran-specific GTPase-activating protein; F6WQW2_HUMAN Ran-specific GTPase-activating protein; C9JGV6_HUMAN Ran-specific GTPase-activating protein (Fragment); C9JXG8_HUMAN Ran-specific GTPase-activating protein (Fragment)	Unmodified	1573200	1943800
IINEPTAAAIAYGLDK	HSPA1L; HSPA5; HSPA8; HSPA2; HSPA1L; HSPA8; HSPA8; HSPA5; HSPA5; HSPA8; HSPA8	P34931; P11021; P11142; P54652; Q53FA3; E9PKE3; E9PLF4; A0A7P0TB36; A0A7P0TAI0; E9PN89; E9PI65	HS71L_HUMAN Heat shock 70 kDa protein 1-like; BIP_HUMAN Endoplasmic reticulum chaperone BiP; HSP7C_HUMAN Heat shock cognate 71 kDa protein; HSP72_HUMAN Heat shock-related 70 kDa protein 2; Q53FA3_HUMAN HSPA1L (Fragment); E9PKE3_HUMAN Heat shock cognate 71 kDa protein; E9PLF4_HUMAN Heat shock cognate 71 kDa protein (Fragment); A0A7P0TB36_HUMAN Endoplasmic reticulum chaperone BiP; A0A7P0TAI0_HUMAN …	Unmodified	405090	1940800
LSSPVLHR	DBN1; DBN1; DBN1	Q16643; D6RCR4; D6R9W4	DREB_HUMAN Drebrin; D6RCR4_HUMAN Drebrin (Fragment); D6R9W4_HUMAN Drebrin (Fragment)	Unmodified	0	1937900
ISVYYNEATGGK	TUBB; TUBB	P07437; Q5JP53	TBB5_HUMAN Tubulin beta chain; Q5JP53_HUMAN Tubulin beta chain	Unmodified	2528700	1933900
IALTDNALIAR	RPL7; RPL7	P18124; A8MUD9	RL7_HUMAN 60S ribosomal protein L7; A8MUD9_HUMAN 60S ribosomal protein L7	Unmodified	1763400	1933800
KGVAINMVTEEDKR	EIF4A1	P60842	IF4A1_HUMAN Eukaryotic initiation factor 4A-I	Unmodified	380240	1931100
AGRLPACVVDCGTGYTK	ACTR3; ACTR3; ACTR3	P61158; F8WEW2; F8WE84	ARP3_HUMAN Actin-related protein 3; F8WEW2_HUMAN Actin-related protein 3; F8WE84_HUMAN Actin-related protein 3	Acetyl (Protein N-term)	0	1899600
TGTITTFEHAHNMR	EEF2	P13639	EF2_HUMAN Elongation factor 2	Unmodified	0	1897600
DAGQISGLNVLR	HSPA9; HSPA9; HSPA9; HSPA9; HSPA9; HSPA9; HSPA9	P38646; H0Y8K0; A0A7I2V2S7; A0A7I2V2G2; A0A7I2YQB2; A0A7I2V3F7; D6RCD7	GRP75_HUMAN Stress-70 protein, mitochondrial; H0Y8K0_HUMAN Heat shock 70kDa protein 9B (Mortalin-2), isoform CRA_a; A0A7I2V2S7_HUMAN 75 kDa glucose-regulated protein; A0A7I2V2G2_HUMAN 75 kDa glucose-regulated protein; A0A7I2YQB2_HUMAN 75 kDa glucose-regulated protein; A0A7I2V3F7_HUMAN Stress-70 protein, mitochondrial; D6RCD7_HUMAN 75 kDa glucose-regulated protein	Unmodified	3498100	1895700
NSLESYAFNMK	HSPA8; HSPA8; HSPA8; HSPA8; HSPA8; HSPA8	P11142; E9PKE3; E9PM13; E9PNE6; A8K7Q2; E9PS65	HSP7C_HUMAN Heat shock cognate 71 kDa protein; E9PKE3_HUMAN Heat shock cognate 71 kDa protein; E9PM13_HUMAN Heat shock cognate 71 kDa protein (Fragment); E9PNE6_HUMAN Heat shock cognate 71 kDa protein; A8K7Q2_HUMAN Heat shock cognate 71 kDa protein; E9PS65_HUMAN Heat shock cognate 71 kDa protein (Fragment)	Unmodified	486720	1890900
CLYASVLTAQPR	EEF2	P13639	EF2_HUMAN Elongation factor 2	Unmodified	1241400	1876800
MEKTELIQK	YWHAQ; YWHAQ	P27348; E9PG15	1433T_HUMAN 14-3-3 protein theta; E9PG15_HUMAN 14-3-3 protein theta (Fragment)	Acetyl (Protein N-term);Oxidation (M)	2312100	1863500
QFQDAGHFDAENIKK	SPTAN1; SPTAN1; SPTAN1	Q13813; A0A0D9SGF6; A0A0D9SF54	SPTN1_HUMAN Spectrin alpha chain, non-erythrocytic 1; A0A0D9SGF6_HUMAN Spectrin alpha chain, non-erythrocytic 1; A0A0D9SF54_HUMAN Spectrin alpha chain, non-erythrocytic 1	Unmodified	135990	1841800
VGQDPVLR	SSBP1; SSBP1; SSBP1; SSBP1	Q04837; C9K0U8; A0A0G2JLD8; E7EUY5	SSBP_HUMAN Single-stranded DNA-binding protein, mitochondrial; C9K0U8_HUMAN Single-stranded DNA-binding protein, mitochondrial (Fragment); A0A0G2JLD8_HUMAN Single-stranded DNA-binding protein, mitochondrial (Fragment); E7EUY5_HUMAN Single-stranded DNA-binding protein, mitochondrial (Fragment)	Unmodified	1841500	1838700
MDKNELVQK	YWHAZ; YWHAZ; YWHAZ; YWHAZ; YWHAZ; YWHAZ; YWHAZ	P63104; E5RGE1; E5RIR4; E7ESK7; E7EX29; E7EVZ2; E9PD24	1433Z_HUMAN 14-3-3 protein zeta/delta; E5RGE1_HUMAN 14-3-3 protein zeta/delta (Fragment); E5RIR4_HUMAN 14-3-3 protein zeta/delta (Fragment); E7ESK7_HUMAN 14-3-3 protein zeta/delta (Fragment); E7EX29_HUMAN 14-3-3 protein zeta/delta (Fragment); E7EVZ2_HUMAN 14-3-3 protein zeta/delta (Fragment); E9PD24_HUMAN 14-3-3 protein zeta/delta (Fragment)	Acetyl (Protein N-term);Oxidation (M)	2087100	1837800
STLPDADREREAILAIHK	ACTN4; ACTN4; ACTN4	O43707; F5GXS2; H7C144	ACTN4_HUMAN Alpha-actinin-4; F5GXS2_HUMAN Actinin, alpha 4, isoform CRA_a; H7C144_HUMAN Alpha-actinin-4	Unmodified	0	1831400
EAPAPPKAEAK	RPL23A	P62750	RL23A_HUMAN 60S ribosomal protein L23a	Unmodified	1137700	1830200
VLSSIEQK	SFN	P31947	1433S_HUMAN 14-3-3 protein sigma	Unmodified	1345700	1811900
IFGSNKNRPEDYQGGR	PDIA6	Q15084	PDIA6_HUMAN Protein disulfide-isomerase A6	Unmodified	3326300	1810100
KVAVAAASKPHVEIR	CRABP1; CRABP1	P29762; B5MCB5	RABP1_HUMAN Cellular retinoic acid-binding protein 1; B5MCB5_HUMAN Cellular retinoic acid-binding protein 1 (Fragment)	Unmodified	9065400	1786500
TALIHDGLAR	RPS12	P25398	RS12_HUMAN 40S ribosomal protein S12	Unmodified	1028900	1774400
VAVEAKNPADLPK	EEF2	P13639	EF2_HUMAN Elongation factor 2	Unmodified	3492500	1774000
SETAPAAPAAAPPAEKAPVK	H1-2	P16403	H12_HUMAN Histone H1.2	Acetyl (Protein N-term)	1444800	1751600
EATNPPVIQEEKPK	PDIA3	P30101	PDIA3_HUMAN Protein disulfide-isomerase A3	Unmodified	3030000	1751500
FGEVVDCTIKTDPVTGR	HNRNPDL; HNRNPDL	O14979; A0A087WUK2	HNRDL_HUMAN Heterogeneous nuclear ribonucleoprotein D-like; A0A087WUK2_HUMAN Heterogeneous nuclear ribonucleoprotein D-like	Unmodified	521380	1746900
VPPPPPIAR	HNRNPC; HNRNPC; HNRNPC; HNRNPC; HNRNPC; HNRNPC; HNRNPC; HNRNPC; HNRNPC; HNRNPC; HNRNPC	P07910; G3V2Q1; G3V576; G3V4C1; G3V2D6; B4DY08; G3V555; B2R5W2; G3V4W0; G3V5V7; G3V575	HNRPC_HUMAN Heterogeneous nuclear ribonucleoproteins C1/C2; G3V2Q1_HUMAN Heterogeneous nuclear ribonucleoproteins C1/C2; G3V576_HUMAN Heterogeneous nuclear ribonucleoproteins C1/C2; G3V4C1_HUMAN Heterogeneous nuclear ribonucleoproteins C1/C2; G3V2D6_HUMAN Heterogeneous nuclear ribonucleoproteins C1/C2 (Fragment); B4DY08_HUMAN Heterogeneous nuclear ribonucleoproteins C1/C2; G3V555_HUMAN Heterogene…	Unmodified	1771700	1742900
NTKGGDAPAAGEDA	RPS25	P62851	RS25_HUMAN 40S ribosomal protein S25	Unmodified	996820	1740600
IGQLEEQLEQEAKER	MYH10	P35580	MYH10_HUMAN Myosin-10	Unmodified	109630	1739800
NQLTSNPENTVFDAKR	HSPA5; HSPA5; HSPA5	P11021; A0A7P0TB36; A0A7P0TAI0	BIP_HUMAN Endoplasmic reticulum chaperone BiP; A0A7P0TB36_HUMAN Endoplasmic reticulum chaperone BiP; A0A7P0TAI0_HUMAN Endoplasmic reticulum chaperone BiP	Unmodified	2709000	1738100
DNIQGITKPAIR	H4C1	P62805	H4_HUMAN Histone H4	Unmodified	725460	1732300
GHLENNPALEK	RPLP0; RPLP0P6; RPLP0; RPLP0; RPLP0; RPLP0; RPLP0; RPLP0; RPLP0; RPLP0; RPLP0; RPLP0	P05388; Q8NHW5; F8VRK7; F8VWV4; F8VW21; F8VZS0; F8VPE8; F8VU65; G3V210; F8VQY6; F8VWS0; F8VS58	RLA0_HUMAN 60S acidic ribosomal protein P0; RLA0L_HUMAN 60S acidic ribosomal protein P0-like; F8VRK7_HUMAN 60S acidic ribosomal protein P0; F8VWV4_HUMAN 60S acidic ribosomal protein P0 (Fragment); F8VW21_HUMAN 60S acidic ribosomal protein P0 (Fragment); F8VZS0_HUMAN 60S acidic ribosomal protein P0 (Fragment); F8VPE8_HUMAN 60S acidic ribosomal protein P0 (Fragment); F8VU65_HUMAN 60S acidic ribosom…	Unmodified	3292300	1716700
LLQDFFNGRDLNK	HSPA1A; HSPA1B; HSPA1A; HSPA1B	P0DMV8; P0DMV9; V9GZ37; A0A0G2JIW1	HS71A_HUMAN Heat shock 70 kDa protein 1A; HS71B_HUMAN Heat shock 70 kDa protein 1B; V9GZ37_HUMAN Heat shock 70 kDa protein 1A; A0A0G2JIW1_HUMAN Heat shock 70 kDa protein 1B	Deamidation (NQ)	559170	1715900
VMLGETNPADSKPGTIR	NME2P1; NME1; NME2; NME1-NME2; NME1-NME2; NME1	O60361; P15531; P22392; J3KPD9; Q32Q12; E7ERL0	NDK8_HUMAN Putative nucleoside diphosphate kinase; NDKA_HUMAN Nucleoside diphosphate kinase A; NDKB_HUMAN Nucleoside diphosphate kinase B; J3KPD9_HUMAN NME1-NME2 readthrough; Q32Q12_HUMAN Nucleoside diphosphate kinase; E7ERL0_HUMAN Nucleoside diphosphate kinase A	Oxidation (M)	2460000	1710100
ITITNDKGR	HSPA1L; HSPA6; HSPA1A; HSPA8; HSPA2; HSPA1B; HSPA1L; HSPA8; HSPA8; HSPA1A; HSPA8; HSPA8; HSPA1B; HSPA8	P34931; P17066; P0DMV8; P11142; P54652; P0DMV9; Q53FA3; E9PKE3; E9PM13; V9GZ37; E9PNE6; A8K7Q2; A0A0G2JIW1; E9PS65	HS71L_HUMAN Heat shock 70 kDa protein 1-like; HSP76_HUMAN Heat shock 70 kDa protein 6; HS71A_HUMAN Heat shock 70 kDa protein 1A; HSP7C_HUMAN Heat shock cognate 71 kDa protein; HSP72_HUMAN Heat shock-related 70 kDa protein 2; HS71B_HUMAN Heat shock 70 kDa protein 1B; Q53FA3_HUMAN HSPA1L (Fragment); E9PKE3_HUMAN Heat shock cognate 71 kDa protein; E9PM13_HUMAN Heat shock cognate 71 kDa protein (Frag…	Unmodified	2493900	1707000
ALSRQEMQEVQSSR	HNRNPA2B1; HNRNPA2B1; HNRNPA2B1; HNRNPA2B1; HNRNPA2B1; HNRNPA2B1; HNRNPA2B1; HNRNPA2B1	P22626; A0A7I2V4I6; A0A7I2V4N1; A0A024RA28; A0A7I2V3P1; A0A7I2V323; A0A7I2V4S4; A0A7I2V3P7	ROA2_HUMAN Heterogeneous nuclear ribonucleoproteins A2/B1; A0A7I2V4I6_HUMAN Heterogeneous nuclear ribonucleoproteins A2/B1; A0A7I2V4N1_HUMAN Heterogeneous nuclear ribonucleoproteins A2/B1; A0A024RA28_HUMAN Heterogeneous nuclear ribonucleoprotein A2/B1, isoform CRA_d; A0A7I2V3P1_HUMAN Heterogeneous nuclear ribonucleoproteins A2/B1; A0A7I2V323_HUMAN Heterogeneous nuclear ribonucleoproteins A2/B1; A…	Oxidation (M)	904920	1703800
DDDIAALVVDNGSGMCK	ACTB; ACTB; ACTB; ACTB; ACTB; ACTB; ACTB; ACTB; ACTB; ACTB	P60709; G5E9R0; A0A6Q8PH58; A0A2R8YGF8; A0A2R8Y793; E7EVS6; C9JTX5; C9JZR7; A0A6Q8PGD7; C9JUM1	ACTB_HUMAN Actin, cytoplasmic 1; G5E9R0_HUMAN Actin, cytoplasmic 1; A0A6Q8PH58_HUMAN Actin, cytoplasmic 1; A0A2R8YGF8_HUMAN Actin, cytoplasmic 1 (Fragment); A0A2R8Y793_HUMAN Actin, cytoplasmic 1 (Fragment); E7EVS6_HUMAN Actin, cytoplasmic 1; C9JTX5_HUMAN Actin, cytoplasmic 1 (Fragment); C9JZR7_HUMAN Actin, cytoplasmic 1 (Fragment); A0A6Q8PGD7_HUMAN Actin, cytoplasmic 1; C9JUM1_HUMAN Actin, cytopl…	Acetyl (Protein N-term);Deamidation (NQ)	191770	1694000
GDFCIQVGR	NME2P1; NME1; NME2; NME1-NME2; NME1-NME2; NME1	O60361; P15531; P22392; J3KPD9; Q32Q12; E7ERL0	NDK8_HUMAN Putative nucleoside diphosphate kinase; NDKA_HUMAN Nucleoside diphosphate kinase A; NDKB_HUMAN Nucleoside diphosphate kinase B; J3KPD9_HUMAN NME1-NME2 readthrough; Q32Q12_HUMAN Nucleoside diphosphate kinase; E7ERL0_HUMAN Nucleoside diphosphate kinase A	Unmodified	3991400	1692400
IDVHRKENAGAAEK	IGF2BP3; IGF2BP1	O00425; Q9NZI8	IF2B3_HUMAN Insulin-like growth factor 2 mRNA-binding protein 3; IF2B1_HUMAN Insulin-like growth factor 2 mRNA-binding protein 1	Unmodified	533560	1684000
QLEAIDQLHLEYAKR	ACTN4; ACTN4; ACTN4	O43707; F5GXS2; H7C144	ACTN4_HUMAN Alpha-actinin-4; F5GXS2_HUMAN Actinin, alpha 4, isoform CRA_a; H7C144_HUMAN Alpha-actinin-4	Unmodified	68908	1682100
ALGVNAMLRK	CRABP1; CRABP1	P29762; B5MCB5	RABP1_HUMAN Cellular retinoic acid-binding protein 1; B5MCB5_HUMAN Cellular retinoic acid-binding protein 1 (Fragment)	Deamidation (NQ)	0	1681600
FGDYNKEVHK	EZR; EZR	P15311; E7EQR4	EZRI_HUMAN Ezrin; E7EQR4_HUMAN Ezrin	Unmodified	0	1680200
LVIQDKNKYNTPK	RPL5; RPL5; RPL5	P46777; A0A2R8Y4A2; R4GNJ2	RL5_HUMAN 60S ribosomal protein L5; A0A2R8Y4A2_HUMAN 60S ribosomal protein L5; R4GNJ2_HUMAN 60S ribosomal protein L5	Unmodified	140280	1669100
SGDSEVYQLGDVSQK	SSBP1; SSBP1; SSBP1; SSBP1	Q04837; C9K0U8; A0A0G2JLD8; E7EUY5	SSBP_HUMAN Single-stranded DNA-binding protein, mitochondrial; C9K0U8_HUMAN Single-stranded DNA-binding protein, mitochondrial (Fragment); A0A0G2JLD8_HUMAN Single-stranded DNA-binding protein, mitochondrial (Fragment); E7EUY5_HUMAN Single-stranded DNA-binding protein, mitochondrial (Fragment)	Unmodified	1495900	1654300
LIDVNHYAKDEVAAR	SPTAN1; SPTAN1; SPTAN1	Q13813; A0A0D9SGF6; A0A0D9SF54	SPTN1_HUMAN Spectrin alpha chain, non-erythrocytic 1; A0A0D9SGF6_HUMAN Spectrin alpha chain, non-erythrocytic 1; A0A0D9SF54_HUMAN Spectrin alpha chain, non-erythrocytic 1	Unmodified	0	1631200
DSQAALPK	DBN1; DBN1; DBN1; DBN1	Q16643; D6RFI1; D6RCR4; D6R9W4	DREB_HUMAN Drebrin; D6RFI1_HUMAN Drebrin (Fragment); D6RCR4_HUMAN Drebrin (Fragment); D6R9W4_HUMAN Drebrin (Fragment)	Unmodified	174200	1631100
KVESLQEEIAFLKK	VIM; VIM; VIM	P08670; B0YJC4; B0YJC5	VIME_HUMAN Vimentin; B0YJC4_HUMAN Vimentin; B0YJC5_HUMAN Vimentin	Unmodified	240370	1612000
MINLSVPDTIDER	LCP1; PLS3; PLS3; PLS3; LCP1	P13796; P13797; U3KQI3; A0A0A0MSQ0; Q5TBN3	PLSL_HUMAN Plastin-2; PLST_HUMAN Plastin-3; U3KQI3_HUMAN Plastin-3 (Fragment); A0A0A0MSQ0_HUMAN Plastin-3; Q5TBN3_HUMAN Plastin-2 (Fragment)	Unmodified	240210	1609900
EEEIAALVIDNGSGMCK	ACTG1; ACTG1; ACTG1; ACTG1; ACTG1; ACTG1; ACTG1; ACTG1	P63261; A0A7P0TBL1; I3L3I0; I3L1U9; I3L3R2; K7EM38; I3L4N8; J3KT65	ACTG_HUMAN Actin, cytoplasmic 2; A0A7P0TBL1_HUMAN Actin, cytoplasmic 2; I3L3I0_HUMAN Actin, cytoplasmic 2 (Fragment); I3L1U9_HUMAN Actin, cytoplasmic 2 (Fragment); I3L3R2_HUMAN Actin, cytoplasmic 2 (Fragment); K7EM38_HUMAN Actin, cytoplasmic 2 (Fragment); I3L4N8_HUMAN Actin, cytoplasmic 2; J3KT65_HUMAN Actin, cytoplasmic 2	Acetyl (Protein N-term);Oxidation (M);Deamidation (NQ)	186530	1607000
KAEVEGKDLPEHAVLK	HNRNPU; HNRNPU; HNRNPU; HNRNPU; HNRNPU; HNRNPU; HNRNPU; HNRNPU; HNRNPU; HNRNPU; HNRNPU; HNRNPU	Q00839; A0A1W2PRZ7; A0A1W2PP34; A0A1W2PP35; A0A1X7SBS1; A0A1W2PQ74; A0A1W2PQL0; A0A1W2PPH7; A0A1W2PQD4; Q5RI18; A0A1W2PPS1; A0A1W2PPL4	HNRPU_HUMAN Heterogeneous nuclear ribonucleoprotein U; A0A1W2PRZ7_HUMAN Heterogeneous nuclear ribonucleoprotein U (Fragment); A0A1W2PP34_HUMAN Heterogeneous nuclear ribonucleoprotein U; A0A1W2PP35_HUMAN Heterogeneous nuclear ribonucleoprotein U (Fragment); A0A1X7SBS1_HUMAN Heterogeneous nuclear ribonucleoprotein U; A0A1W2PQ74_HUMAN Heterogeneous nuclear ribonucleoprotein U; A0A1W2PQL0_HUMAN Heter…	Unmodified	282030	1606800
EGQEDQGLTKDYGNSPLHR	PTBP1; PTBP1; PTBP1; PTBP1; PTBP1; PTBP1	P26599; A0A087WUW5; A0A0D9SF20; A6NLN1; A0A0U1RRM4; A0A7I2V621	PTBP1_HUMAN Polypyrimidine tract-binding protein 1; A0A087WUW5_HUMAN Polypyrimidine tract-binding protein 1 (Fragment); A0A0D9SF20_HUMAN Polypyrimidine tract binding protein 1, isoform CRA_e; A6NLN1_HUMAN Polypyrimidine tract-binding protein 1; A0A0U1RRM4_HUMAN Polypyrimidine tract-binding protein 1; A0A7I2V621_HUMAN Polypyrimidine tract-binding protein 1	Unmodified	2184600	1603600
IFRDGEEAGAYDGPR	PDIA3; PDIA3	P30101; H7BZJ3	PDIA3_HUMAN Protein disulfide-isomerase A3; H7BZJ3_HUMAN Protein disulfide-isomerase A3 (Fragment)	Unmodified	2191700	1601800
IGKVDCTQHYELCSGNQVR	TXNDC5	Q8NBS9	TXND5_HUMAN Thioredoxin domain-containing protein 5	Unmodified	1469200	1590700
TTTGNKVFGALK	RPL5; RPL5; RPL5	P46777; Q5T7N0; A0A2R8Y6J3	RL5_HUMAN 60S ribosomal protein L5; Q5T7N0_HUMAN 60S ribosomal protein L5 (Fragment); A0A2R8Y6J3_HUMAN 60S ribosomal protein L5 (Fragment)	Unmodified	286830	1589700
GNHECASINR	PPP1CA; PPP1CB; PPP1CC; PPP1CA; PPP1CC; PPP1CC; PPP1CC; PPP1CB; PPP1CB; PPP1CA; PPP1CC	P62136; P62140; P36873; E9PMD7; F8VYE8; F8W0W8; A0A087WYY5; E7ETD8; C9JP48; A0A7I2V4F7; F8VR82	PP1A_HUMAN Serine/threonine-protein phosphatase PP1-alpha catalytic subunit; PP1B_HUMAN Serine/threonine-protein phosphatase PP1-beta catalytic subunit; PP1G_HUMAN Serine/threonine-protein phosphatase PP1-gamma catalytic subunit; E9PMD7_HUMAN Serine/threonine-protein phosphatase; F8VYE8_HUMAN Serine/threonine-protein phosphatase; F8W0W8_HUMAN Serine/threonine-protein phosphatase; A0A087WYY5_HUMAN…	Unmodified	0	1587200
RGLEVNKCEIAR	CORO1A; CORO1A	P31146; H3BRY3	COR1A_HUMAN Coronin-1A; H3BRY3_HUMAN Coronin	Unmodified	169830	1587100
AISVHSTPEGCSSACK	IGF2BP1	Q9NZI8	IF2B1_HUMAN Insulin-like growth factor 2 mRNA-binding protein 1	Unmodified	796250	1586500
ISEQFTAMFR	TUBB2A; TUBB4A; TUBB; TUBB2B; TUBB3; TUBB4B; N/A; TUBB; TUBB	Q13885; P04350; P07437; Q9BVA1; Q13509; P68371; A0A0B4J269; Q5JP53; Q5ST81	TBB2A_HUMAN Tubulin beta-2A chain; TBB4A_HUMAN Tubulin beta-4A chain; TBB5_HUMAN Tubulin beta chain; TBB2B_HUMAN Tubulin beta-2B chain; TBB3_HUMAN Tubulin beta-3 chain; TBB4B_HUMAN Tubulin beta-4B chain; A0A0B4J269_HUMAN G_PROTEIN_RECEP_F1_2 domain-containing protein; Q5JP53_HUMAN Tubulin beta chain; Q5ST81_HUMAN Tubulin beta chain	Unmodified	327800	1570900
LAGTQPLEVLEAVQR	UBA1; UBA1	P22314; Q5JRR6	UBA1_HUMAN Ubiquitin-like modifier-activating enzyme 1; Q5JRR6_HUMAN Ubiquitin-like modifier-activating enzyme 1	Unmodified	93946	1568200
EAAENSLVAYK	YWHAE; YWHAE	P62258; K7EM20	1433E_HUMAN 14-3-3 protein epsilon; K7EM20_HUMAN 14-3-3 protein epsilon (Fragment)	Unmodified	1649300	1567000
GLDVNKCEIAR	CORO1C; CORO1C; CORO1C	Q9ULV4; H0YHL7; B4E3S0	COR1C_HUMAN Coronin-1C; H0YHL7_HUMAN Coronin-1C (Fragment); B4E3S0_HUMAN Coronin	Unmodified	121940	1556300
TLTLVDTGIGMTK	HSP90AB1; HSP90AB2P	P08238; Q58FF8	HS90B_HUMAN Heat shock protein HSP 90-beta; H90B2_HUMAN Putative heat shock protein HSP 90-beta 2	Unmodified	500100	1556300
LGIHEDSQNR	HSP90AA1	P07900	HS90A_HUMAN Heat shock protein HSP 90-alpha	Unmodified	728570	1555800
LVGLTGTREEVDQVAR	SCO1; SCO1	O75880; J3QL56	SCO1_HUMAN Protein SCO1 homolog, mitochondrial; J3QL56_HUMAN Protein SCO1 homolog, mitochondrial	Unmodified	667220	1552000
EGTGSTATSSSSTAGAAGK	EIF3H; EIF3H; EIF3H; EIF3H; EIF3H; EIF3H; EIF3H; EIF3H	O15372; E5RHC7; E5RH59; E5RGU4; E5RFW7; B3KS98; A0A087WZK9; E5RFH0	EIF3H_HUMAN Eukaryotic translation initiation factor 3 subunit H; E5RHC7_HUMAN Eukaryotic translation initiation factor 3 subunit H; E5RH59_HUMAN Eukaryotic translation initiation factor 3 subunit H; E5RGU4_HUMAN Eukaryotic translation initiation factor 3 subunit H (Fragment); E5RFW7_HUMAN Eukaryotic translation initiation factor 3 subunit H (Fragment); B3KS98_HUMAN Eukaryotic translation initiat…	Unmodified	1951800	1547900
LVVPASQCGSLIGKGGCK	PCBP2; PCBP2; PCBP2; PCBP2; PCBP2; PCBP2; PCBP2	Q15366; F8VZX2; F8W1G6; F8VXH9; H3BND9; F8W0G4; H3BRU6	PCBP2_HUMAN Poly(rC)-binding protein 2; F8VZX2_HUMAN Poly(rC)-binding protein 2; F8W1G6_HUMAN Poly(rC)-binding protein 2 (Fragment); F8VXH9_HUMAN Poly(rC)-binding protein 2 (Fragment); H3BND9_HUMAN Poly(rC)-binding protein 2 (Fragment); F8W0G4_HUMAN Poly(rC)-binding protein 2 (Fragment); H3BRU6_HUMAN Poly(rC)-binding protein 2 (Fragment)	Unmodified	651490	1547700
LTEGCSFR	RPS27L; RPS27; RPS27L; RPS27L	Q71UM5; P42677; C9J1C5; H0YMV8	RS27L_HUMAN 40S ribosomal protein S27-like; RS27_HUMAN 40S ribosomal protein S27; C9J1C5_HUMAN 40S ribosomal protein S27; H0YMV8_HUMAN 40S ribosomal protein S27	Unmodified	633300	1528500
HLREYQDLLNVK	INA; NEFM; VIM; DES; VIM; NEFM; VIM; NEFM	Q16352; P07197; P08670; P17661; B0YJC4; E7ESP9; B0YJC5; E7EMV2	AINX_HUMAN Alpha-internexin; NFM_HUMAN Neurofilament medium polypeptide; VIME_HUMAN Vimentin; DESM_HUMAN Desmin; B0YJC4_HUMAN Vimentin; E7ESP9_HUMAN 160 kDa neurofilament protein; B0YJC5_HUMAN Vimentin; E7EMV2_HUMAN 160 kDa neurofilament protein	Unmodified	384170	1524500
VLSAPPHFHFGQTNR	EEF1G	P26641	EF1G_HUMAN Elongation factor 1-gamma	Unmodified	448890	1519600
LREDENAEPVGTTYQK	DBN1; DBN1	Q16643; D6R9W4	DREB_HUMAN Drebrin; D6R9W4_HUMAN Drebrin (Fragment)	Unmodified	1320800	1516200
KTTHFVEGGDAGNREDQINR	RPL7; RPL7	P18124; A8MUD9	RL7_HUMAN 60S ribosomal protein L7; A8MUD9_HUMAN 60S ribosomal protein L7	Unmodified	737450	1509700
KLDPGSEETQTLVR	EEF1G	P26641	EF1G_HUMAN Elongation factor 1-gamma	Unmodified	1106000	1508600
SQIHDIVLVGGSTR	HSPA8; HSPA8; HSPA8; HSPA8; HSPA8	P11142; E9PKE3; E9PN89; E9PNE6; A8K7Q2	HSP7C_HUMAN Heat shock cognate 71 kDa protein; E9PKE3_HUMAN Heat shock cognate 71 kDa protein; E9PN89_HUMAN Heat shock cognate 71 kDa protein (Fragment); E9PNE6_HUMAN Heat shock cognate 71 kDa protein; A8K7Q2_HUMAN Heat shock cognate 71 kDa protein	Unmodified	1118200	1507500
RDHALLEEQSK	ACTN4; ACTN4; ACTN4	O43707; F5GXS2; H7C144	ACTN4_HUMAN Alpha-actinin-4; F5GXS2_HUMAN Actinin, alpha 4, isoform CRA_a; H7C144_HUMAN Alpha-actinin-4	Unmodified	132800	1506100
AYQKQPTIFQNK	RPS11; RPS11; RPS11	P62280; M0R1H6; M0QZC5	RS11_HUMAN 40S ribosomal protein S11; M0R1H6_HUMAN 40S ribosomal protein S11; M0QZC5_HUMAN 40S ribosomal protein S11	Unmodified	861000	1505400
VDCTAHSDVCSAQGVR	TXNDC5	Q8NBS9	TXND5_HUMAN Thioredoxin domain-containing protein 5	Unmodified	2863200	1505400
RLPPQQIEK	CAPZB; CAPZB; CAPZB; CAPZB; CAPZB	P47756; A0A6I8PIN8; B1AK88; B1AK85; B1AK87	CAPZB_HUMAN F-actin-capping protein subunit beta; A0A6I8PIN8_HUMAN F-actin-capping protein subunit beta; B1AK88_HUMAN F-actin-capping protein subunit beta; B1AK85_HUMAN F-actin-capping protein subunit beta; B1AK87_HUMAN F-actin-capping protein subunit beta	Unmodified	281820	1504300
LGTLSPAFSTR	SND1	Q7KZF4	SND1_HUMAN Staphylococcal nuclease domain-containing protein 1	Unmodified	323340	1495500
RYDDPEVQKDIK	HSPA9; HSPA9; HSPA9; HSPA9; HSPA9; HSPA9; HSPA9; HSPA9	P38646; H0Y8K0; A0A7I2V2S7; A0A7I2V2G2; A0A7I2YQB2; A0A7I2V3F7; D6RCD7; A0A3B3ITI4	GRP75_HUMAN Stress-70 protein, mitochondrial; H0Y8K0_HUMAN Heat shock 70kDa protein 9B (Mortalin-2), isoform CRA_a; A0A7I2V2S7_HUMAN 75 kDa glucose-regulated protein; A0A7I2V2G2_HUMAN 75 kDa glucose-regulated protein; A0A7I2YQB2_HUMAN 75 kDa glucose-regulated protein; A0A7I2V3F7_HUMAN Stress-70 protein, mitochondrial; D6RCD7_HUMAN 75 kDa glucose-regulated protein; A0A3B3ITI4_HUMAN Stress-70 prote…	Unmodified	0	1493900
IHCTQTLLEGDGPKTYWTR	CRABP1	P29762	RABP1_HUMAN Cellular retinoic acid-binding protein 1	Unmodified	0	1491700
RKEDEVEEWQHR	EZR; EZR	P15311; E7EQR4	EZRI_HUMAN Ezrin; E7EQR4_HUMAN Ezrin	Unmodified	0	1490900
ATISNDGATILK	CCT7; CCT7	Q99832; F8WAM2	TCPH_HUMAN T-complex protein 1 subunit eta; F8WAM2_HUMAN T-complex protein 1 subunit eta (Fragment)	Unmodified	1512400	1485900
VVSSIEQKTEGAEKK	YWHAZ; YWHAZ; YWHAZ; YWHAZ; YWHAZ; YWHAZ	P63104; E5RIR4; E7ESK7; E7EX29; E7EVZ2; E9PD24	1433Z_HUMAN 14-3-3 protein zeta/delta; E5RIR4_HUMAN 14-3-3 protein zeta/delta (Fragment); E7ESK7_HUMAN 14-3-3 protein zeta/delta (Fragment); E7EX29_HUMAN 14-3-3 protein zeta/delta (Fragment); E7EVZ2_HUMAN 14-3-3 protein zeta/delta (Fragment); E9PD24_HUMAN 14-3-3 protein zeta/delta (Fragment)	Unmodified	448200	1485000
LKPKPIDVQVITHHMQR	ACTR3; ACTR3	P61158; B4DXW1	ARP3_HUMAN Actin-related protein 3; B4DXW1_HUMAN Actin-like protein 3	Unmodified	0	1483200
IINEPTAAAIAYGLDKR	HSPA5; HSPA5; HSPA5	P11021; A0A7P0TB36; A0A7P0TAI0	BIP_HUMAN Endoplasmic reticulum chaperone BiP; A0A7P0TB36_HUMAN Endoplasmic reticulum chaperone BiP; A0A7P0TAI0_HUMAN Endoplasmic reticulum chaperone BiP	Unmodified	707010	1474100
MDATANDVPSPYEVR	PDIA3	P30101	PDIA3_HUMAN Protein disulfide-isomerase A3	Unmodified	872260	1473000
GLPWSCSADEVQR	HNRNPH1; HNRNPH1; HNRNPH1; HNRNPH1; HNRNPH1; HNRNPH1; HNRNPH1; HNRNPH1; HNRNPH1; HNRNPH1; HNRNPH1; HNRNPH1; HNRNPH1; HNRNPH1; HNRNPH1; HNRNPH1; HNRNPH1; HNRNPH1	P31943; D6R9D3; E9PCY7; D6RFM3; D6RDU3; D6RIU0; D6R9T0; E7EQJ0; D6RAM1; D6RDL0; D6RBM0; D6RF17; G8JLB6; E5RGV0; D6RIH9; E7EN40; D6RJ04; D6RIT2	HNRH1_HUMAN Heterogeneous nuclear ribonucleoprotein H; D6R9D3_HUMAN Heterogeneous nuclear ribonucleoprotein H; E9PCY7_HUMAN Heterogeneous nuclear ribonucleoprotein H; D6RFM3_HUMAN Heterogeneous nuclear ribonucleoprotein H (Fragment); D6RDU3_HUMAN Heterogeneous nuclear ribonucleoprotein H (Fragment); D6RIU0_HUMAN Heterogeneous nuclear ribonucleoprotein H (Fragment); D6R9T0_HUMAN Heterogeneous nucl…	Unmodified	517800	1459800
GANPVEIRR	HSPD1; HSPD1; HSPD1; HSPD1; HSPD1; HSPD1; HSPD1; HSPD1; HSPD1; HSPD1	P10809; A0A7I2V5K3; A0A7I2V5M1; A0A7I2V2X6; E7EXB4; E7ESH4; A0A7I2YQK6; A0A7I2YQ71; A0A7I2V369; A0A7I2V599	CH60_HUMAN 60 kDa heat shock protein, mitochondrial; A0A7I2V5K3_HUMAN 60 kDa chaperonin; A0A7I2V5M1_HUMAN 60 kDa chaperonin; A0A7I2V2X6_HUMAN 60 kDa chaperonin; E7EXB4_HUMAN 60 kDa heat shock protein, mitochondrial (Fragment); E7ESH4_HUMAN 60 kDa heat shock protein, mitochondrial (Fragment); A0A7I2YQK6_HUMAN 60 kDa chaperonin; A0A7I2YQ71_HUMAN 60 kDa chaperonin; A0A7I2V369_HUMAN 60 kDa chaperonin…	Unmodified	2654100	1458000
KVEDLFLTFAKK	SPTAN1; SPTAN1; SPTAN1	Q13813; A0A0D9SGF6; A0A0D9SF54	SPTN1_HUMAN Spectrin alpha chain, non-erythrocytic 1; A0A0D9SGF6_HUMAN Spectrin alpha chain, non-erythrocytic 1; A0A0D9SF54_HUMAN Spectrin alpha chain, non-erythrocytic 1	Unmodified	0	1457200
TATDEAYKDPSNLQGK	SPTAN1; SPTAN1; SPTAN1	Q13813; A0A0D9SGF6; A0A0D9SF54	SPTN1_HUMAN Spectrin alpha chain, non-erythrocytic 1; A0A0D9SGF6_HUMAN Spectrin alpha chain, non-erythrocytic 1; A0A0D9SF54_HUMAN Spectrin alpha chain, non-erythrocytic 1	Unmodified	208040	1456600
TGLIKGSGTAEVELKK	PKM; PKM; PKM; PKM; PKM; PKM	P14618; H3BQ34; H3BT25; H3BTJ2; H3BTN5; H3BUW1	KPYM_HUMAN Pyruvate kinase PKM; H3BQ34_HUMAN Pyruvate kinase; H3BT25_HUMAN Pyruvate kinase (Fragment); H3BTJ2_HUMAN Pyruvate kinase (Fragment); H3BTN5_HUMAN Pyruvate kinase (Fragment); H3BUW1_HUMAN Pyruvate kinase (Fragment)	Unmodified	549440	1444800
AQAAAPASVPAQAPK	RPL29; RPL29	P47914; A0A3B3ITT5	RL29_HUMAN 60S ribosomal protein L29; A0A3B3ITT5_HUMAN 60S ribosomal protein L29	Unmodified	1592100	1443800
LSEIDVSSEGVK	EFHD2; EFHD2	Q96C19; H0Y4Y4	EFHD2_HUMAN EF-hand domain-containing protein D2; H0Y4Y4_HUMAN EF-hand domain-containing protein D2 (Fragment)	Unmodified	122040	1439600
TKDIVNGLR	CAPZB; CAPZB; CAPZB	P47756; B1AK88; B1AK87	CAPZB_HUMAN F-actin-capping protein subunit beta; B1AK88_HUMAN F-actin-capping protein subunit beta; B1AK87_HUMAN F-actin-capping protein subunit beta	Deamidation (NQ)	449010	1432700
ATAEVLNIGKK	PAICS; PAICS	P22234; E9PBS1	PUR6_HUMAN Multifunctional protein ADE2; E9PBS1_HUMAN AIR carboxylase (Fragment)	Acetyl (Protein N-term)	1191600	1427300
RGLEVSKCEIAR	CORO1B	Q9BR76	COR1B_HUMAN Coronin-1B	Unmodified	0	1422100
FATDGEGYKPCDPQVIRDR	SPTBN1; SPTBN1; SPTBN1	Q01082; A0A087WUZ3; F8W6C1	SPTB2_HUMAN Spectrin beta chain, non-erythrocytic 1; A0A087WUZ3_HUMAN Spectrin beta chain; F8W6C1_HUMAN Spectrin beta chain, non-erythrocytic 1 (Fragment)	Unmodified	0	1419600
EGLLLWCQR	ACTN2; ACTN4; ACTN1; ACTN3; ACTN1; ACTN1; ACTN2; ACTN1; ACTN1; ACTN4; ACTN1; ACTN2; ACTN3; ACTN4; ACTN2	P35609; O43707; P12814; Q08043; G3V2W4; G3V2X9; A0A494C033; G3V2N5; A0A7I2V4Y4; F5GXS2; H9KV75; A0A494C1A0; A0A087WSZ2; H7C144; A0A494C166	ACTN2_HUMAN Alpha-actinin-2; ACTN4_HUMAN Alpha-actinin-4; ACTN1_HUMAN Alpha-actinin-1; ACTN3_HUMAN Alpha-actinin-3; G3V2W4_HUMAN Alpha-actinin-1 (Fragment); G3V2X9_HUMAN Alpha-actinin-1 (Fragment); A0A494C033_HUMAN Alpha-actinin-2; G3V2N5_HUMAN Alpha-actinin-1 (Fragment); A0A7I2V4Y4_HUMAN Alpha-actinin-1; F5GXS2_HUMAN Actinin, alpha 4, isoform CRA_a; H9KV75_HUMAN Alpha-actinin-1; A0A494C1A0_HUMAN…	Unmodified	105460	1406700
QALQDTLALYK	SPTBN1; SPTBN1	Q01082; A0A087WUZ3	SPTB2_HUMAN Spectrin beta chain, non-erythrocytic 1; A0A087WUZ3_HUMAN Spectrin beta chain	Unmodified	0	1404100
VTKDGVTVAK	HSPD1; HSPD1; HSPD1; HSPD1; HSPD1; HSPD1; HSPD1; HSPD1; HSPD1; HSPD1; HSPD1; HSPD1; HSPD1	P10809; A0A7I2V5K3; A0A7I2V5M1; A0A7I2V2X6; E7EXB4; C9JCQ4; E7ESH4; A0A7I2YQK6; A0A7I2YQ71; A0A7I2V369; C9JL19; C9JL25; A0A7I2V599	CH60_HUMAN 60 kDa heat shock protein, mitochondrial; A0A7I2V5K3_HUMAN 60 kDa chaperonin; A0A7I2V5M1_HUMAN 60 kDa chaperonin; A0A7I2V2X6_HUMAN 60 kDa chaperonin; E7EXB4_HUMAN 60 kDa heat shock protein, mitochondrial (Fragment); C9JCQ4_HUMAN 60 kDa heat shock protein, mitochondrial (Fragment); E7ESH4_HUMAN 60 kDa heat shock protein, mitochondrial (Fragment); A0A7I2YQK6_HUMAN 60 kDa chaperonin; A0A7…	Unmodified	1677100	1400300
HQPTAIIAK	TKT; TKT; TKT	P29401; A0A0B4J1R6; E9PFF2	TKT_HUMAN Transketolase; A0A0B4J1R6_HUMAN Transketolase; E9PFF2_HUMAN Transketolase	Unmodified	808760	1387400
AVSREDSQRPGAHLTVK	HNRNPA1L2; HNRNPA1; HNRNPA1; HNRNPA1; HNRNPA1; HNRNPA1; HNRNPA1; HNRNPA1; HNRNPA1	Q32P51; P09651; A0A7I2V3W0; A0A7I2YQX9; F8W6I7; F8W646; A0A7I2V2L6; F8VZ49; A0A7I2V3R8	RA1L2_HUMAN Heterogeneous nuclear ribonucleoprotein A1-like 2; ROA1_HUMAN Heterogeneous nuclear ribonucleoprotein A1; A0A7I2V3W0_HUMAN Helix-destabilizing protein; A0A7I2YQX9_HUMAN Heterogeneous nuclear ribonucleoprotein A1; F8W6I7_HUMAN Helix-destabilizing protein; F8W646_HUMAN Helix-destabilizing protein (Fragment); A0A7I2V2L6_HUMAN Helix-destabilizing protein; F8VZ49_HUMAN Helix-destabilizing …	Unmodified	728330	1387200
IISKIENHEGVR	PKM; PKM; PKM; PKM; PKM	P14618; B4DNK4; H3BQ34; H3BTN5; H3BR70	KPYM_HUMAN Pyruvate kinase PKM; B4DNK4_HUMAN Pyruvate kinase; H3BQ34_HUMAN Pyruvate kinase; H3BTN5_HUMAN Pyruvate kinase (Fragment); H3BR70_HUMAN Pyruvate kinase	Unmodified	836770	1383600
EVYQQQQYGSGGR	HNRNPAB; HNRNPAB; HNRNPAB; HNRNPAB	Q99729; D6R9P3; D6RBZ0; D6RD18	ROAA_HUMAN Heterogeneous nuclear ribonucleoprotein A/B; D6R9P3_HUMAN Heterogeneous nuclear ribonucleoprotein A/B; D6RBZ0_HUMAN Heterogeneous nuclear ribonucleoprotein A/B; D6RD18_HUMAN Heterogeneous nuclear ribonucleoprotein A/B	Unmodified	968070	1381600
TDYNASVSVPDSSGPER	HNRNPK; HNRNPK	P61978; Q5T6W2	HNRPK_HUMAN Heterogeneous nuclear ribonucleoprotein K; Q5T6W2_HUMAN Heterogeneous nuclear ribonucleoprotein K (Fragment)	Unmodified	1208200	1379400
KSDGIYIINLKR	RPSA; RPSA; RPSA; RPSA	P08865; A0A0C4DG17; F8WD59; C9J9K3	RSSA_HUMAN 40S ribosomal protein SA; A0A0C4DG17_HUMAN 40S ribosomal protein SA; F8WD59_HUMAN 40S ribosomal protein SA (Fragment); C9J9K3_HUMAN 40S ribosomal protein SA (Fragment)	Unmodified	717540	1375300
LSEHATAPTR	DUT; DUT; DUT; DUT; DUT; DUT; DUT	P33316; H0YNJ9; H0YMM5; H0YNW5; H0YKI0; A0A0C4DGL3; H0YKC5	DUT_HUMAN Deoxyuridine 5'-triphosphate nucleotidohydrolase, mitochondrial; H0YNJ9_HUMAN Deoxyuridine 5'-triphosphate nucleotidohydrolase; H0YMM5_HUMAN Deoxyuridine 5'-triphosphate nucleotidohydrolase; H0YNW5_HUMAN Deoxyuridine 5'-triphosphate nucleotidohydrolase; H0YKI0_HUMAN Deoxyuridine 5'-triphosphate nucleotidohydrolase; A0A0C4DGL3_HUMAN Deoxyuridine 5'-triphosphate nucleotidohydrolase; H0YKC…	Unmodified	5621500	1371300
TTPSVVAFTADGER	HSPA9; HSPA9; HSPA9; HSPA9; HSPA9; HSPA9; HSPA9	P38646; H0Y8K0; A0A7I2V2S7; A0A7I2V2G2; A0A7I2V3F7; D6RCD7; A0A3B3ITI4	GRP75_HUMAN Stress-70 protein, mitochondrial; H0Y8K0_HUMAN Heat shock 70kDa protein 9B (Mortalin-2), isoform CRA_a; A0A7I2V2S7_HUMAN 75 kDa glucose-regulated protein; A0A7I2V2G2_HUMAN 75 kDa glucose-regulated protein; A0A7I2V3F7_HUMAN Stress-70 protein, mitochondrial; D6RCD7_HUMAN 75 kDa glucose-regulated protein; A0A3B3ITI4_HUMAN Stress-70 protein, mitochondrial	Unmodified	2011100	1370000
MLPDKDCR	CFL1; CFL1; CFL1; CFL1; CFL1; CFL1; CFL1	P23528; G3V1A4; E9PK25; E9PLJ3; E9PP50; E9PQB7; E9PS23	COF1_HUMAN Cofilin-1; G3V1A4_HUMAN Cofilin, non-muscle isoform; E9PK25_HUMAN Cofilin, non-muscle isoform; E9PLJ3_HUMAN Cofilin, non-muscle isoform (Fragment); E9PP50_HUMAN Cofilin, non-muscle isoform (Fragment); E9PQB7_HUMAN Cofilin, non-muscle isoform (Fragment); E9PS23_HUMAN Cofilin, non-muscle isoform (Fragment)	Oxidation (M)	1387600	1369800
CGETGHVAINCSK	CNBP	P62633	CNBP_HUMAN Cellular nucleic acid-binding protein	Unmodified	974700	1368700
HTGPNSPDTANDGFVR	HNRNPH1; HNRNPH2; HNRNPH1; HNRNPH1; HNRNPH1; HNRNPH1; HNRNPH1; HNRNPH1; HNRNPH1; HNRNPH1; HNRNPH1; HNRNPH1; HNRNPH1; HNRNPH1; HNRNPH1; HNRNPH1; HNRNPH1	P31943; P55795; E9PCY7; D6RFM3; D6RDU3; D6RIU0; E5RGH4; D6R9T0; E7EQJ0; D6RAM1; D6RBM0; G8JLB6; H0YAQ2; E5RGV0; D6RIH9; D6RJ04; D6RIT2	HNRH1_HUMAN Heterogeneous nuclear ribonucleoprotein H; HNRH2_HUMAN Heterogeneous nuclear ribonucleoprotein H2; E9PCY7_HUMAN Heterogeneous nuclear ribonucleoprotein H; D6RFM3_HUMAN Heterogeneous nuclear ribonucleoprotein H (Fragment); D6RDU3_HUMAN Heterogeneous nuclear ribonucleoprotein H (Fragment); D6RIU0_HUMAN Heterogeneous nuclear ribonucleoprotein H (Fragment); E5RGH4_HUMAN Heterogeneous nucl…	Unmodified	1321900	1362700
STGGAPTFNVTVTK	PFN1; PFN1	P07737; K7EJ44	PROF1_HUMAN Profilin-1; K7EJ44_HUMAN Profilin	Unmodified	470580	1357800
AKDPFAHLPK	EEF1G	P26641	EF1G_HUMAN Elongation factor 1-gamma	Unmodified	830500	1357300
ITGCASPGK	CCT4	P50991	TCPD_HUMAN T-complex protein 1 subunit delta	Unmodified	0	1354300
SLEKVCADLIR	RPS20; RPS20; RPS20	P60866; A0A7P0S5H5; E5RJX2	RS20_HUMAN 40S ribosomal protein S20; A0A7P0S5H5_HUMAN 40S ribosomal protein S20 (Fragment); E5RJX2_HUMAN 40S ribosomal protein S20	Unmodified	352750	1350000
GHQQLYWSHPR	RPS29; RPS29	P62273; A0A2R8Y851	RS29_HUMAN 40S ribosomal protein S29; A0A2R8Y851_HUMAN 40S ribosomal protein S29	Unmodified	520190	1341400
YLAEKYEWDVAEAR	EEF2	P13639	EF2_HUMAN Elongation factor 2	Unmodified	135630	1339500
VQQLVPKRDHALLEEQSK	ACTN4; ACTN4; ACTN4	O43707; F5GXS2; H7C144	ACTN4_HUMAN Alpha-actinin-4; F5GXS2_HUMAN Actinin, alpha 4, isoform CRA_a; H7C144_HUMAN Alpha-actinin-4	Unmodified	0	1337500
STVHEILCK	ANXA2P2; ANXA2; ANXA2; ANXA2; ANXA2; ANXA2; ANXA2; ANXA2; ANXA2; ANXA2; ANXA2; ANXA2; ANXA2; ANXA2; ANXA2; ANXA2; ANXA2; ANXA2; ANXA2	A6NMY6; P07355; H0YNB8; H0YMT9; H0YMD9; H0YKX9; H0YLV6; H0YKS4; H0YKN4; H0YNP5; H0YKV8; H0YMM1; A0A7I2V4P4; H0YMW4; H0YKL9; H0YMU9; H0YN42; H0YMD0; H0YKZ7	AXA2L_HUMAN Putative annexin A2-like protein; ANXA2_HUMAN Annexin A2; H0YNB8_HUMAN Annexin; H0YMT9_HUMAN Annexin (Fragment); H0YMD9_HUMAN Annexin A2 (Fragment); H0YKX9_HUMAN Annexin (Fragment); H0YLV6_HUMAN Annexin; H0YKS4_HUMAN Annexin (Fragment); H0YKN4_HUMAN Annexin A2; H0YNP5_HUMAN Annexin (Fragment); H0YKV8_HUMAN Annexin A2 (Fragment); H0YMM1_HUMAN Annexin (Fragment); A0A7I2V4P4_HUMAN Annexi…	Acetyl (Protein N-term)	0	1334700
KCEPIIMTVPR	CORO1C; CORO6; CORO1C; CORO6; CORO1C; CORO6	Q9ULV4; Q6QEF8; H0YHL7; J3QLV6; B4E3S0; J3KSS5	COR1C_HUMAN Coronin-1C; CORO6_HUMAN Coronin-6; H0YHL7_HUMAN Coronin-1C (Fragment); J3QLV6_HUMAN Coronin; B4E3S0_HUMAN Coronin; J3KSS5_HUMAN Coronin	Oxidation (M)	105110	1331700
MAPTPIPTR	DBN1; DBN1	Q16643; D6R9Q9	DREB_HUMAN Drebrin; D6R9Q9_HUMAN Drebrin	Oxidation (M)	298680	1331700
THFNKGPSYGLSAEVK	CNN3	Q15417	CNN3_HUMAN Calponin-3	Acetyl (Protein N-term)	1207200	1329700
IMNVIGEPIDERGPIKTK	ATP5F1B; ATP5F1B; ATP5F1B	P06576; H0YH81; F8W079	ATPB_HUMAN ATP synthase subunit beta, mitochondrial; H0YH81_HUMAN ATP synthase subunit beta (Fragment); F8W079_HUMAN ATP synthase subunit beta, mitochondrial (Fragment)	Unmodified	480310	1327600
ASSLSESSPPK	LIMA1; LIMA1; LIMA1; LIMA1	Q9UHB6; F8VS07; F8VQE1; F8VRN8	LIMA1_HUMAN LIM domain and actin-binding protein 1; F8VS07_HUMAN LIM domain and actin-binding protein 1; F8VQE1_HUMAN LIM domain and actin-binding protein 1; F8VRN8_HUMAN LIM domain and actin-binding protein 1	Unmodified	0	1326200
INEWLTK	CALD1; CALD1; CALD1; CALD1	Q05682; E7EX44; E9PGZ1; A0A6Q8PGI1	CALD1_HUMAN Caldesmon; E7EX44_HUMAN Caldesmon; E9PGZ1_HUMAN Caldesmon; A0A6Q8PGI1_HUMAN Caldesmon (Fragment)	Unmodified	0	1319700
LSLEGDHSTPPSAYGSVK	ANXA2P2; ANXA2; ANXA2; ANXA2; ANXA2; ANXA2; ANXA2; ANXA2; ANXA2; ANXA2; ANXA2; ANXA2; ANXA2; ANXA2; ANXA2; ANXA2; ANXA2; ANXA2	A6NMY6; P07355; H0YNB8; H0YMT9; H0YMD9; H0YKX9; H0YLV6; H0YKS4; H0YKN4; H0YKV8; H0YMM1; A0A7I2V4P4; H0YMW4; H0YKL9; H0YMU9; H0YN42; H0YMD0; H0YKZ7	AXA2L_HUMAN Putative annexin A2-like protein; ANXA2_HUMAN Annexin A2; H0YNB8_HUMAN Annexin; H0YMT9_HUMAN Annexin (Fragment); H0YMD9_HUMAN Annexin A2 (Fragment); H0YKX9_HUMAN Annexin (Fragment); H0YLV6_HUMAN Annexin; H0YKS4_HUMAN Annexin (Fragment); H0YKN4_HUMAN Annexin A2; H0YKV8_HUMAN Annexin A2 (Fragment); H0YMM1_HUMAN Annexin (Fragment); A0A7I2V4P4_HUMAN Annexin; H0YMW4_HUMAN Annexin; H0YKL9_H…	Unmodified	1120600	1314300
VLETAEDIQER	SPTAN1; SPTAN1; SPTAN1; SPTAN1; SPTAN1	Q13813; A0A1B0GTB7; A0A0D9SGF6; A0A0D9SFF6; A0A0D9SF54	SPTN1_HUMAN Spectrin alpha chain, non-erythrocytic 1; A0A1B0GTB7_HUMAN Spectrin alpha chain, non-erythrocytic 1 (Fragment); A0A0D9SGF6_HUMAN Spectrin alpha chain, non-erythrocytic 1; A0A0D9SFF6_HUMAN Spectrin alpha chain, non-erythrocytic 1 (Fragment); A0A0D9SF54_HUMAN Spectrin alpha chain, non-erythrocytic 1	Unmodified	186620	1306800
SDVLELTDDNFESR	PDIA3; PDIA3; PDIA3; PDIA3	P30101; F8WBS6; F8WBW5; H7BZJ3	PDIA3_HUMAN Protein disulfide-isomerase A3; F8WBS6_HUMAN Protein disulfide-isomerase A3; F8WBW5_HUMAN Protein disulfide-isomerase A3; H7BZJ3_HUMAN Protein disulfide-isomerase A3 (Fragment)	Unmodified	1000400	1305700
NISFNDKK	RDX; EZR; MSN; RDX; EZR; RDX	P35241; P15311; P26038; A0A2R8Y5S7; E7EQR4; A0A2R8Y7M3	RADI_HUMAN Radixin; EZRI_HUMAN Ezrin; MOES_HUMAN Moesin; A0A2R8Y5S7_HUMAN Radixin; E7EQR4_HUMAN Ezrin; A0A2R8Y7M3_HUMAN Radixin	Unmodified	0	1300100
KKNLQYYDISAK	RAN; RAN; RAN; RAN; RAN	P62826; J3KQE5; F5H018; B4DV51; B5MDF5	RAN_HUMAN GTP-binding nuclear protein Ran; J3KQE5_HUMAN GTP-binding nuclear protein Ran (Fragment); F5H018_HUMAN GTP-binding nuclear protein Ran (Fragment); B4DV51_HUMAN GTP-binding nuclear protein Ran; B5MDF5_HUMAN GTP-binding nuclear protein Ran	Unmodified	383130	1296600
HGSLGFLPR	RPL3; RPL3; RPL3; RPL3	P39023; H7C3M2; H7C422; F8WCR1	RL3_HUMAN 60S ribosomal protein L3; H7C3M2_HUMAN 60S ribosomal protein L3 (Fragment); H7C422_HUMAN 60S ribosomal protein L3 (Fragment); F8WCR1_HUMAN 60S ribosomal protein L3	Unmodified	461110	1291600
NMMAACDPR	TUBB2A; TUBB8B; TUBB4A; TUBB; TUBB2B; TUBB6; TUBB3; TUBB8; TUBB4B; TUBB8; N/A; TUBB6; TUBB; TUBB8; TUBB	Q13885; A6NNZ2; P04350; P07437; Q9BVA1; Q9BUF5; Q13509; Q3ZCM7; P68371; Q5SQY0; A0A0B4J269; K7ESM5; Q5JP53; A0A075B736; Q5ST81	TBB2A_HUMAN Tubulin beta-2A chain; TBB8B_HUMAN Tubulin beta 8B; TBB4A_HUMAN Tubulin beta-4A chain; TBB5_HUMAN Tubulin beta chain; TBB2B_HUMAN Tubulin beta-2B chain; TBB6_HUMAN Tubulin beta-6 chain; TBB3_HUMAN Tubulin beta-3 chain; TBB8_HUMAN Tubulin beta-8 chain; TBB4B_HUMAN Tubulin beta-4B chain; Q5SQY0_HUMAN Tubulin beta chain; A0A0B4J269_HUMAN G_PROTEIN_RECEP_F1_2 domain-containing protein; K7…	Unmodified	363640	1290400
HQEGEIFDTEKEKYEITEQR	RPL6	Q02878	RL6_HUMAN 60S ribosomal protein L6	Unmodified	338290	1290100
LSKDPNIVIAK	PDIA3	P30101	PDIA3_HUMAN Protein disulfide-isomerase A3	Unmodified	1733900	1282700
KVCGDSDKGFVVINQK	CCT6A	P40227	TCPZ_HUMAN T-complex protein 1 subunit zeta	Unmodified	1068800	1280700
VLANPGNSQVAR	KPNB1; KPNB1	Q14974; J3QR48	IMB1_HUMAN Importin subunit beta-1; J3QR48_HUMAN Importin subunit beta-1 (Fragment)	Unmodified	1100600	1278800
DAKLDKAQIHDLVLVGGSTR	HSPA1A; HSPA1B; HSPA1A; HSPA1B	P0DMV8; P0DMV9; V9GZ37; A0A0G2JIW1	HS71A_HUMAN Heat shock 70 kDa protein 1A; HS71B_HUMAN Heat shock 70 kDa protein 1B; V9GZ37_HUMAN Heat shock 70 kDa protein 1A; A0A0G2JIW1_HUMAN Heat shock 70 kDa protein 1B	Unmodified	482100	1278200
KHLEINPDHSIIETLR	HSP90AA1	P07900	HS90A_HUMAN Heat shock protein HSP 90-alpha	Unmodified	219580	1277600
MIYASSKDAIK	CFL1; DSTN; CFL2; CFL1; CFL1; CFL1; CFL1; DSTN	P23528; P60981; Q9Y281; G3V1A4; E9PK25; E9PP50; E9PQB7; F6RFD5	COF1_HUMAN Cofilin-1; DEST_HUMAN Destrin; COF2_HUMAN Cofilin-2; G3V1A4_HUMAN Cofilin, non-muscle isoform; E9PK25_HUMAN Cofilin, non-muscle isoform; E9PP50_HUMAN Cofilin, non-muscle isoform (Fragment); E9PQB7_HUMAN Cofilin, non-muscle isoform (Fragment); F6RFD5_HUMAN Actin-depolymerizing factor	Unmodified	292150	1273400
ESCDSALR	CAPZA1	P52907	CAZA1_HUMAN F-actin-capping protein subunit alpha-1	Unmodified	612110	1270500
MAPTPIPTR	DBN1; DBN1	Q16643; D6R9Q9	DREB_HUMAN Drebrin; D6R9Q9_HUMAN Drebrin	Unmodified	0	1267400
KYDAFLASESLIK	RPL10A	P62906	RL10A_HUMAN 60S ribosomal protein L10a	Unmodified	408090	1265000
VTHAVVTVPAYFNDAQR	HSPA5; HSPA5; HSPA5	P11021; A0A7P0TB36; A0A7P0TAI0	BIP_HUMAN Endoplasmic reticulum chaperone BiP; A0A7P0TB36_HUMAN Endoplasmic reticulum chaperone BiP; A0A7P0TAI0_HUMAN Endoplasmic reticulum chaperone BiP	Unmodified	678580	1263100
LREANQQQQFNR	SPTAN1; SPTAN1; SPTAN1	Q13813; A0A0D9SGF6; A0A0D9SF54	SPTN1_HUMAN Spectrin alpha chain, non-erythrocytic 1; A0A0D9SGF6_HUMAN Spectrin alpha chain, non-erythrocytic 1; A0A0D9SF54_HUMAN Spectrin alpha chain, non-erythrocytic 1	Unmodified	0	1256300
GLSPAQADSQFLENAKR	EPB41L2; EPB41L2; EPB41L2; EPB41L2; EPB41L2	O43491; A0A2R8Y5B3; E9PK52; E9PHY5; E9PII3	E41L2_HUMAN Band 4.1-like protein 2; A0A2R8Y5B3_HUMAN Band 4.1-like protein 2 (Fragment); E9PK52_HUMAN Band 4.1-like protein 2; E9PHY5_HUMAN Band 4.1-like protein 2; E9PII3_HUMAN Band 4.1-like protein 2	Unmodified	0	1253400
AVLVDLEPGTMDSVR	TUBB4A; TUBB8; TUBB4B; TUBB4A; TUBB4A; TUBB4A; TUBB8; TUBB4A; TUBB4A; TUBB4A	P04350; Q3ZCM7; P68371; M0R0X0; M0R278; M0QY37; A0A075B724; M0QY85; M0QX14; M0QZL7	TBB4A_HUMAN Tubulin beta-4A chain; TBB8_HUMAN Tubulin beta-8 chain; TBB4B_HUMAN Tubulin beta-4B chain; M0R0X0_HUMAN Tubulin beta-4A chain; M0R278_HUMAN Tubulin beta-4A chain (Fragment); M0QY37_HUMAN Tubulin beta-4A chain; A0A075B724_HUMAN Tubulin beta-8 chain; M0QY85_HUMAN Tubulin beta-4A chain (Fragment); M0QX14_HUMAN Tubulin beta-4A chain; M0QZL7_HUMAN Tubulin beta-4A chain (Fragment)	Oxidation (M)	0	1251400
ADQEEQIHPR	LIMA1; LIMA1; LIMA1	Q9UHB6; F8VRN8; F8VTU2	LIMA1_HUMAN LIM domain and actin-binding protein 1; F8VRN8_HUMAN LIM domain and actin-binding protein 1; F8VTU2_HUMAN LIM domain and actin-binding protein 1 (Fragment)	Unmodified	0	1250500
ASGVQVADEVCR	DSTN; DSTN	P60981; F6RFD5	DEST_HUMAN Destrin; F6RFD5_HUMAN Actin-depolymerizing factor	Acetyl (Protein N-term)	1717700	1248700
VLTPELYAELR	CKB; CKB; CKB	P12277; G3V4N7; G3V461	KCRB_HUMAN Creatine kinase B-type; G3V4N7_HUMAN Creatine kinase (Fragment); G3V461_HUMAN Creatine kinase (Fragment)	Unmodified	0	1247700
EASDPQPEEADGGLKSWR	CAPZA1	P52907	CAZA1_HUMAN F-actin-capping protein subunit alpha-1	Unmodified	514560	1246400
AITIAGVPQSVTECVK	PCBP1	Q15365	PCBP1_HUMAN Poly(rC)-binding protein 1	Unmodified	938060	1243600
NLQEAEEWYKSK	PRPH; VIM; VIM; PRPH; VIM; PRPH	P41219; P08670; B0YJC4; F8W835; B0YJC5; H7C5W5	PERI_HUMAN Peripherin; VIME_HUMAN Vimentin; B0YJC4_HUMAN Vimentin; F8W835_HUMAN Peripherin (Fragment); B0YJC5_HUMAN Vimentin; H7C5W5_HUMAN Peripherin (Fragment)	Unmodified	311150	1243100
STFVLDEFKRK	EEF1G	P26641	EF1G_HUMAN Elongation factor 1-gamma	Unmodified	356580	1235100
LKVPEWVDTVK	RPS19; RPS19; RPS19; RPS19	P39019; M0QYF7; M0R2L9; M0R140	RS19_HUMAN 40S ribosomal protein S19; M0QYF7_HUMAN 40S ribosomal protein S19 (Fragment); M0R2L9_HUMAN 40S ribosomal protein S19 (Fragment); M0R140_HUMAN 40S ribosomal protein S19 (Fragment)	Unmodified	58779	1231200
AVLVDLEPGTMDSVR	TUBB4A; TUBB8; TUBB4B; TUBB4A; TUBB4A; TUBB4A; TUBB8; TUBB4A; TUBB4A; TUBB4A	P04350; Q3ZCM7; P68371; M0R0X0; M0R278; M0QY37; A0A075B724; M0QY85; M0QX14; M0QZL7	TBB4A_HUMAN Tubulin beta-4A chain; TBB8_HUMAN Tubulin beta-8 chain; TBB4B_HUMAN Tubulin beta-4B chain; M0R0X0_HUMAN Tubulin beta-4A chain; M0R278_HUMAN Tubulin beta-4A chain (Fragment); M0QY37_HUMAN Tubulin beta-4A chain; A0A075B724_HUMAN Tubulin beta-8 chain; M0QY85_HUMAN Tubulin beta-4A chain (Fragment); M0QX14_HUMAN Tubulin beta-4A chain; M0QZL7_HUMAN Tubulin beta-4A chain (Fragment)	Unmodified	348590	1227900
AATASAGAGGIDGKPR	SLC25A11; SLC25A11	Q02978; I3L1P8	M2OM_HUMAN Mitochondrial 2-oxoglutarate/malate carrier protein; I3L1P8_HUMAN Mitochondrial 2-oxoglutarate/malate carrier protein (Fragment)	Acetyl (Protein N-term)	2004800	1226400
IQTQPGYANTLR	SLC25A3; SLC25A3	Q00325; F8VVM2	MPCP_HUMAN Phosphate carrier protein, mitochondrial; F8VVM2_HUMAN Phosphate carrier protein, mitochondrial	Unmodified	2346100	1223100
AVVIVDDRGR	SFPQ; NONO; NONO; NONO; NONO; NONO; NONO; NONO; NONO; NONO	P23246; Q15233; C9IZL7; A0A7I2V5Y7; A0A7I2V464; A0A7I2V4J2; A0A7I2V4N2; H7C367; A0A7I2V535; A0A7P0MRW0	SFPQ_HUMAN Splicing factor, proline- and glutamine-rich; NONO_HUMAN Non-POU domain-containing octamer-binding protein; C9IZL7_HUMAN Non-POU domain-containing octamer-binding protein (Fragment); A0A7I2V5Y7_HUMAN Non-POU domain-containing octamer-binding protein; A0A7I2V464_HUMAN Non-POU domain-containing octamer-binding protein; A0A7I2V4J2_HUMAN Non-POU domain-containing octamer-binding protein; A…	Unmodified	0	1220200
FFVSSSQGR	BSG; BSG; BSG; BSG; BSG; BSG; BSG	P35613; A0A087WUV8; A0A7P0TA85; A0A7P0T8A7; R4GMX5; A0A7P0TB04; I3L192	BASI_HUMAN Basigin; A0A087WUV8_HUMAN Basigin; A0A7P0TA85_HUMAN Basigin; A0A7P0T8A7_HUMAN Basigin; R4GMX5_HUMAN Basigin (Fragment); A0A7P0TB04_HUMAN Basigin; I3L192_HUMAN Basigin (Fragment)	Unmodified	1125700	1208500
AAQGEPQVQFK	RAN; RAN; RAN	P62826; A0A087X0W0; B5MDF5	RAN_HUMAN GTP-binding nuclear protein Ran; A0A087X0W0_HUMAN GTP-binding nuclear protein Ran; B5MDF5_HUMAN GTP-binding nuclear protein Ran	Acetyl (Protein N-term)	583360	1208100
YHTINGHNAEVR	HNRNPA2B1; HNRNPA2B1; HNRNPA2B1; HNRNPA2B1; HNRNPA2B1; HNRNPA2B1; HNRNPA2B1; HNRNPA2B1; HNRNPA2B1	P22626; A0A7I2V4I6; A0A7I2V4N1; A0A024RA28; A0A7I2V3P1; A0A7I2V323; A0A7I2V4S4; A0A087WUI2; A0A7I2V3P7	ROA2_HUMAN Heterogeneous nuclear ribonucleoproteins A2/B1; A0A7I2V4I6_HUMAN Heterogeneous nuclear ribonucleoproteins A2/B1; A0A7I2V4N1_HUMAN Heterogeneous nuclear ribonucleoproteins A2/B1; A0A024RA28_HUMAN Heterogeneous nuclear ribonucleoprotein A2/B1, isoform CRA_d; A0A7I2V3P1_HUMAN Heterogeneous nuclear ribonucleoproteins A2/B1; A0A7I2V323_HUMAN Heterogeneous nuclear ribonucleoproteins A2/B1; A…	Deamidation (NQ)	1473100	1207100
SISLYYTGEKGQNQDYRGGK	NCL; NCL; NCL; NCL; NCL; NCL; NCL; NCL; NCL	P19338; C9JLB1; A0A7I2V3F3; A0A7I2V506; H7BY16; A0A7I2V2U7; A0A7I2V428; A0A7I2V5M5; A0A7I2V349	NUCL_HUMAN Nucleolin; C9JLB1_HUMAN Nucleolin; A0A7I2V3F3_HUMAN Nucleolin; A0A7I2V506_HUMAN Nucleolin; H7BY16_HUMAN Nucleolin; A0A7I2V2U7_HUMAN Nucleolin; A0A7I2V428_HUMAN Nucleolin; A0A7I2V5M5_HUMAN Nucleolin; A0A7I2V349_HUMAN Nucleolin	Unmodified	0	1203800
HLQLAIRNDEELNKLLGK	H2AC18; H2AC14; H2AC11; H2AJ; H2AC7; H2AC12; H2AC20; hCG_2039566; N/A; H2AJ	Q6FI13; Q99878; P0C0S8; Q9BTM1; P20671; Q96KK5; Q16777; A0A0U1RR32; A0A0U1RRH7; H0YFX9	H2A2A_HUMAN Histone H2A type 2-A; H2A1J_HUMAN Histone H2A type 1-J; H2A1_HUMAN Histone H2A type 1; H2AJ_HUMAN Histone H2A.J; H2A1D_HUMAN Histone H2A type 1-D; H2A1H_HUMAN Histone H2A type 1-H; H2A2C_HUMAN Histone H2A type 2-C; A0A0U1RR32_HUMAN Histone H2A; A0A0U1RRH7_HUMAN Histone H2A; H0YFX9_HUMAN Histone H2A (Fragment)	Unmodified	0	1203400
KAAAGELQEDSGLCVLAR	EFHD2; EFHD2	Q96C19; H0Y4Y4	EFHD2_HUMAN EF-hand domain-containing protein D2; H0Y4Y4_HUMAN EF-hand domain-containing protein D2 (Fragment)	Unmodified	0	1202700
TLETVPLER	HNRNPA2B1; HNRNPA2B1; HNRNPA2B1	P22626; A0A7I2V4I6; A0A087WUI2	ROA2_HUMAN Heterogeneous nuclear ribonucleoproteins A2/B1; A0A7I2V4I6_HUMAN Heterogeneous nuclear ribonucleoproteins A2/B1; A0A087WUI2_HUMAN Heterogeneous nuclear ribonucleoproteins A2/B1	Unmodified	1115700	1201700
IVQAEGEAEAAK	PHB2; PHB2; PHB2	Q99623; F5H3X6; F5GY37	PHB2_HUMAN Prohibitin-2; F5H3X6_HUMAN Prohibitin (Fragment); F5GY37_HUMAN Prohibitin	Unmodified	857560	1201400
QKDYETATLSEIK	ACTN1; ACTN1; ACTN1; ACTN1	P12814; A0A7I2V4Y4; H9KV75; H7C5W8	ACTN1_HUMAN Alpha-actinin-1; A0A7I2V4Y4_HUMAN Alpha-actinin-1; H9KV75_HUMAN Alpha-actinin-1; H7C5W8_HUMAN Alpha-actinin-1 (Fragment)	Unmodified	0	1200900
SESPKEPEQLR	HNRNPA1; HNRNPA1; HNRNPA1; HNRNPA1; HNRNPA1; HNRNPA1; HNRNPA1; HNRNPA1	P09651; F8VTQ5; A0A7I2V3W0; F8W6I7; F8W646; A0A7I2V2L6; A0A7I2YQ85; A0A7I2V3R8	ROA1_HUMAN Heterogeneous nuclear ribonucleoprotein A1; F8VTQ5_HUMAN Heterogeneous nuclear ribonucleoprotein A1 (Fragment); A0A7I2V3W0_HUMAN Helix-destabilizing protein; F8W6I7_HUMAN Helix-destabilizing protein; F8W646_HUMAN Helix-destabilizing protein (Fragment); A0A7I2V2L6_HUMAN Helix-destabilizing protein; A0A7I2YQ85_HUMAN Heterogeneous nuclear ribonucleoprotein A1; A0A7I2V3R8_HUMAN Helix-desta…	Unmodified	1113400	1197600
LSEDYGVLKTDEGIAYR	PRDX2	P32119	PRDX2_HUMAN Peroxiredoxin-2	Unmodified	357080	1195800
FSVCVLGDQQHCDEAK	RPL10A	P62906	RL10A_HUMAN 60S ribosomal protein L10a	Unmodified	917480	1190900
LTIAEERDKR	RPS4Y2; RPS4X	Q8TD47; P62701	RS4Y2_HUMAN 40S ribosomal protein S4, Y isoform 2; RS4X_HUMAN 40S ribosomal protein S4, X isoform	Unmodified	766720	1187500
HLSVNDLPVGR	PRDX3	P30048	PRDX3_HUMAN Thioredoxin-dependent peroxide reductase, mitochondrial	Unmodified	1272800	1186100
VLSRPNAQELPSMYQR	PHB2; PHB2; PHB2; PHB2; PHB2; PHB2	Q99623; F5GWA7; J3KPX7; A0A7I2V5F0; F5H3X6; F5GY37	PHB2_HUMAN Prohibitin-2; F5GWA7_HUMAN Prohibitin (Fragment); J3KPX7_HUMAN Prohibitin; A0A7I2V5F0_HUMAN Prohibitin; F5H3X6_HUMAN Prohibitin (Fragment); F5GY37_HUMAN Prohibitin	Unmodified	0	1185400
LDHKFDLMYAKR	TUBA3C; TUBA1A; TUBA4A; TUBAL3; TUBA1C; TUBA3D; TUBA8; TUBA1B; TUBA8; TUBA8; TUBA8; TUBA1C	P0DPH7; Q71U36; P68366; A6NHL2; Q9BQE3; P0DPH8; Q9NY65; P68363; V9GZ17; C9J2C0; A0A7P0T945; F5H5D3	TBA3C_HUMAN Tubulin alpha-3C chain; TBA1A_HUMAN Tubulin alpha-1A chain; TBA4A_HUMAN Tubulin alpha-4A chain; TBAL3_HUMAN Tubulin alpha chain-like 3; TBA1C_HUMAN Tubulin alpha-1C chain; TBA3D_HUMAN Tubulin alpha-3D chain; TBA8_HUMAN Tubulin alpha-8 chain; TBA1B_HUMAN Tubulin alpha-1B chain; V9GZ17_HUMAN Tubulin alpha-8 chain (Fragment); C9J2C0_HUMAN Tubulin alpha chain (Fragment); A0A7P0T945_HUMAN …	Unmodified	302710	1175600
EGDVLTLLESEREAR	RPS28	P62857	RS28_HUMAN 40S ribosomal protein S28	Unmodified	0	1173600
SVDEALR	PRDX2; MAPK9; MAPK9	P32119; P45984; J3KNK1	PRDX2_HUMAN Peroxiredoxin-2; MK09_HUMAN Mitogen-activated protein kinase 9; J3KNK1_HUMAN Mitogen-activated protein kinase	Unmodified	1776400	1173100
LKGDDLQAIKK	HNRNPC; HNRNPC; HNRNPC; HNRNPC; HNRNPC; HNRNPC; HNRNPC; HNRNPC; HNRNPC	P07910; G3V2Q1; G3V576; G3V4C1; G3V2D6; B4DY08; B2R5W2; G3V4W0; G3V5V7	HNRPC_HUMAN Heterogeneous nuclear ribonucleoproteins C1/C2; G3V2Q1_HUMAN Heterogeneous nuclear ribonucleoproteins C1/C2; G3V576_HUMAN Heterogeneous nuclear ribonucleoproteins C1/C2; G3V4C1_HUMAN Heterogeneous nuclear ribonucleoproteins C1/C2; G3V2D6_HUMAN Heterogeneous nuclear ribonucleoproteins C1/C2 (Fragment); B4DY08_HUMAN Heterogeneous nuclear ribonucleoproteins C1/C2; B2R5W2_HUMAN Heterogene…	Unmodified	1916100	1171400
FFSDCKIQNGAQGIR	HNRNPH1; HNRNPH1; HNRNPH1; HNRNPH1; HNRNPH1; HNRNPH1; HNRNPH1; HNRNPH1; HNRNPH1; HNRNPH1; HNRNPH1; HNRNPH1; HNRNPH1; HNRNPH1; HNRNPH1; HNRNPH1	P31943; E9PCY7; D6RFM3; D6RDU3; D6RIU0; D6R9T0; E7EQJ0; D6RAM1; D6RDL0; D6RBM0; D6RF17; G8JLB6; D6RIH9; E7EN40; D6RJ04; D6RIT2	HNRH1_HUMAN Heterogeneous nuclear ribonucleoprotein H; E9PCY7_HUMAN Heterogeneous nuclear ribonucleoprotein H; D6RFM3_HUMAN Heterogeneous nuclear ribonucleoprotein H (Fragment); D6RDU3_HUMAN Heterogeneous nuclear ribonucleoprotein H (Fragment); D6RIU0_HUMAN Heterogeneous nuclear ribonucleoprotein H (Fragment); D6R9T0_HUMAN Heterogeneous nuclear ribonucleoprotein H (Fragment); E7EQJ0_HUMAN Heterog…	Deamidation (NQ)	0	1170100
NGSLICTASK	CORO1C; CORO1C; CORO1C	Q9ULV4; F8VV53; B4E3S0	COR1C_HUMAN Coronin-1C; F8VV53_HUMAN Coronin (Fragment); B4E3S0_HUMAN Coronin	Unmodified	0	1169400
MGESDDSILR	RPS21; RPS21	P63220; Q8WVC2	RS21_HUMAN 40S ribosomal protein S21; Q8WVC2_HUMAN 40S ribosomal protein S21	Unmodified	425120	1168100
AAVEEGIVLGGGCALLR	HSPD1; HSPD1; HSPD1; HSPD1	P10809; A0A7I2V2X6; A0A7I2YQK6; A0A7I2V599	CH60_HUMAN 60 kDa heat shock protein, mitochondrial; A0A7I2V2X6_HUMAN 60 kDa chaperonin; A0A7I2YQK6_HUMAN 60 kDa chaperonin; A0A7I2V599_HUMAN 60 kDa chaperonin	Unmodified	462000	1167600
IYIDSNNNPER	CLTC; CLTC	Q00610; A0A087WVQ6	CLH1_HUMAN Clathrin heavy chain 1; A0A087WVQ6_HUMAN Clathrin heavy chain	Unmodified	607450	1166200
SQNIVTDSSSLSAEAIRQR	SPTBN1; SPTBN1	Q01082; A0A087WUZ3	SPTB2_HUMAN Spectrin beta chain, non-erythrocytic 1; A0A087WUZ3_HUMAN Spectrin beta chain	Unmodified	0	1166000
ISEQFTAMFR	TUBB2A; TUBB4A; TUBB; TUBB2B; TUBB3; TUBB4B; N/A; TUBB; TUBB	Q13885; P04350; P07437; Q9BVA1; Q13509; P68371; A0A0B4J269; Q5JP53; Q5ST81	TBB2A_HUMAN Tubulin beta-2A chain; TBB4A_HUMAN Tubulin beta-4A chain; TBB5_HUMAN Tubulin beta chain; TBB2B_HUMAN Tubulin beta-2B chain; TBB3_HUMAN Tubulin beta-3 chain; TBB4B_HUMAN Tubulin beta-4B chain; A0A0B4J269_HUMAN G_PROTEIN_RECEP_F1_2 domain-containing protein; Q5JP53_HUMAN Tubulin beta chain; Q5ST81_HUMAN Tubulin beta chain	Oxidation (M)	888730	1166000
IYDLNKPEAEPK	STRAP	Q9Y3F4	STRAP_HUMAN Serine-threonine kinase receptor-associated protein	Unmodified	909220	1162200
SKIETEIKNK	CACYBP; CACYBP	Q9HB71; B2ZWH1	CYBP_HUMAN Calcyclin-binding protein; B2ZWH1_HUMAN Calcyclin-binding protein (Fragment)	Unmodified	1960200	1158900
SMPEQTGEK	RPL30; RPL30; RPL30	P62888; A0A0C4DH44; A0A0B4J213	RL30_HUMAN 60S ribosomal protein L30; A0A0C4DH44_HUMAN 60S ribosomal protein L30; A0A0B4J213_HUMAN 60S ribosomal protein L30	Unmodified	735340	1157700
INVYYNEATGGK	TUBB4B	P68371	TBB4B_HUMAN Tubulin beta-4B chain	Unmodified	1208400	1156800
AKLGDSHDLQR	SPTAN1; SPTAN1; SPTAN1	Q13813; A0A0D9SGF6; A0A0D9SF54	SPTN1_HUMAN Spectrin alpha chain, non-erythrocytic 1; A0A0D9SGF6_HUMAN Spectrin alpha chain, non-erythrocytic 1; A0A0D9SF54_HUMAN Spectrin alpha chain, non-erythrocytic 1	Unmodified	179190	1153300
HQAFEAELHANADRIR	SPTAN1; SPTAN1; SPTAN1	Q13813; A0A0D9SGF6; A0A0D9SF54	SPTN1_HUMAN Spectrin alpha chain, non-erythrocytic 1; A0A0D9SGF6_HUMAN Spectrin alpha chain, non-erythrocytic 1; A0A0D9SF54_HUMAN Spectrin alpha chain, non-erythrocytic 1	Unmodified	0	1152200
SVETLKEMIK	PKM; PKM; PKM; PKM; PKM; PKM; PKM	P14618; H3BQ34; H3BT25; H3BU13; H3BTJ2; H3BTN5; H3BUW1	KPYM_HUMAN Pyruvate kinase PKM; H3BQ34_HUMAN Pyruvate kinase; H3BT25_HUMAN Pyruvate kinase (Fragment); H3BU13_HUMAN Pyruvate kinase (Fragment); H3BTJ2_HUMAN Pyruvate kinase (Fragment); H3BTN5_HUMAN Pyruvate kinase (Fragment); H3BUW1_HUMAN Pyruvate kinase (Fragment)	Unmodified	402010	1151300
NQVAMNPTNTVFDAK	HSPA8; HSPA8; HSPA8; HSPA8; HSPA8; HSPA8; HSPA8; HSPA8; HSPA8	P11142; E9PKE3; E9PQK7; E9PN25; E9PLF4; E9PQQ4; E9PK54; E9PPY6; E9PNE6	HSP7C_HUMAN Heat shock cognate 71 kDa protein; E9PKE3_HUMAN Heat shock cognate 71 kDa protein; E9PQK7_HUMAN Heat shock cognate 71 kDa protein (Fragment); E9PN25_HUMAN Heat shock cognate 71 kDa protein (Fragment); E9PLF4_HUMAN Heat shock cognate 71 kDa protein (Fragment); E9PQQ4_HUMAN Heat shock cognate 71 kDa protein (Fragment); E9PK54_HUMAN Heat shock cognate 71 kDa protein (Fragment); E9PPY6_HU…	Oxidation (M)	927810	1146300
GVIDMGNSLIER	SPTAN1; SPTAN1; SPTAN1	Q13813; A0A0D9SGF6; A0A0D9SF54	SPTN1_HUMAN Spectrin alpha chain, non-erythrocytic 1; A0A0D9SGF6_HUMAN Spectrin alpha chain, non-erythrocytic 1; A0A0D9SF54_HUMAN Spectrin alpha chain, non-erythrocytic 1	Unmodified	33123	1145300
TKENDAHLVEVNLNNIK	TMOD3; TMOD3; TMOD3	Q9NYL9; H0YKU1; H0YNJ8	TMOD3_HUMAN Tropomodulin-3; H0YKU1_HUMAN Tropomodulin-3 (Fragment); H0YNJ8_HUMAN Tropomodulin-3	Unmodified	257700	1145300
VAQPKEVYQQQQYGSGGR	HNRNPAB; HNRNPAB; HNRNPAB; HNRNPAB	Q99729; D6R9P3; D6RBZ0; D6RD18	ROAA_HUMAN Heterogeneous nuclear ribonucleoprotein A/B; D6R9P3_HUMAN Heterogeneous nuclear ribonucleoprotein A/B; D6RBZ0_HUMAN Heterogeneous nuclear ribonucleoprotein A/B; D6RD18_HUMAN Heterogeneous nuclear ribonucleoprotein A/B	Unmodified	202690	1139500
VQGGALEDSQLVAGVAFKK	CCT7	Q99832	TCPH_HUMAN T-complex protein 1 subunit eta	Unmodified	346090	1135900
LKLSEELSGGR	ACTR3; ACTR3	P61158; B4DXW1	ARP3_HUMAN Actin-related protein 3; B4DXW1_HUMAN Actin-like protein 3	Unmodified	169360	1131400
GISQEQMNEFR	ACTN1; ACTN1; ACTN1; ACTN1; ACTN1; ACTN1	P12814; H0YJW3; A0A7I2V4Y4; H9KV75; H7C5W8; H0YJ11	ACTN1_HUMAN Alpha-actinin-1; H0YJW3_HUMAN Alpha-actinin-1 (Fragment); A0A7I2V4Y4_HUMAN Alpha-actinin-1; H9KV75_HUMAN Alpha-actinin-1; H7C5W8_HUMAN Alpha-actinin-1 (Fragment); H0YJ11_HUMAN Alpha-actinin-1 (Fragment)	Unmodified	0	1130800
LVLVGDGGTGK	RAN; RAN; RAN; RAN; RAN	P62826; H0YFC6; J3KQE5; F5H018; B5MDF5	RAN_HUMAN GTP-binding nuclear protein Ran; H0YFC6_HUMAN GTP-binding nuclear protein Ran (Fragment); J3KQE5_HUMAN GTP-binding nuclear protein Ran (Fragment); F5H018_HUMAN GTP-binding nuclear protein Ran (Fragment); B5MDF5_HUMAN GTP-binding nuclear protein Ran	Unmodified	653540	1129200
YIDQEELNKTKPIWTR	HSP90AA2P; HSP90AB1; HSP90AB2P; HSP90AA1	Q14568; P08238; Q58FF8; P07900	HS902_HUMAN Heat shock protein HSP 90-alpha A2; HS90B_HUMAN Heat shock protein HSP 90-beta; H90B2_HUMAN Putative heat shock protein HSP 90-beta 2; HS90A_HUMAN Heat shock protein HSP 90-alpha	Unmodified	0	1126800
KDLYANTVLSGGTTMYPGIADR	ACTG1; ACTB; ACTB; ACTB; ACTG1; ACTB	P63261; P60709; A0A2R8Y793; E7EVS6; I3L4N8; A0A6Q8PFE4	ACTG_HUMAN Actin, cytoplasmic 2; ACTB_HUMAN Actin, cytoplasmic 1; A0A2R8Y793_HUMAN Actin, cytoplasmic 1 (Fragment); E7EVS6_HUMAN Actin, cytoplasmic 1; I3L4N8_HUMAN Actin, cytoplasmic 2; A0A6Q8PFE4_HUMAN Actin, cytoplasmic 1	Unmodified	0	1126500
GGAGVGSMTK	RPS19	P39019	RS19_HUMAN 40S ribosomal protein S19	Unmodified	0	1121000
SIYYITGESKEQVANSAFVER	HSP90AB1	P08238	HS90B_HUMAN Heat shock protein HSP 90-beta	Unmodified	0	1119300
VGVNGFGR	GAPDH	P04406	G3P_HUMAN Glyceraldehyde-3-phosphate dehydrogenase	Deamidation (NQ)	1057000	1113100
ALGVNAMLRK	CRABP1; CRABP1	P29762; B5MCB5	RABP1_HUMAN Cellular retinoic acid-binding protein 1; B5MCB5_HUMAN Cellular retinoic acid-binding protein 1 (Fragment)	Oxidation (M);Deamidation (NQ)	228560	1108900
EVPIEGMIVLHCR	UNC5D; UNC5D; UNC5D; UNC5D	Q6UXZ4; C9J2B6; H7BXJ2; C9J1I0	UNC5D_HUMAN Netrin receptor UNC5D; C9J2B6_HUMAN Netrin receptor UNC5; H7BXJ2_HUMAN Netrin receptor UNC5; C9J1I0_HUMAN Netrin receptor UNC5	Unmodified	598110	1104100
ALCATRQEPLLIGSTK	FASN; FASN	P49327; A0A0U1RQF0	FAS_HUMAN Fatty acid synthase; A0A0U1RQF0_HUMAN 3-hydroxyacyl-[acyl-carrier-protein] dehydratase	Unmodified	718250	1101000
NQVAMNPTNTVFDAK	HSPA8; HSPA8; HSPA8; HSPA8; HSPA8; HSPA8; HSPA8; HSPA8; HSPA8	P11142; E9PKE3; E9PQK7; E9PN25; E9PLF4; E9PQQ4; E9PK54; E9PPY6; E9PNE6	HSP7C_HUMAN Heat shock cognate 71 kDa protein; E9PKE3_HUMAN Heat shock cognate 71 kDa protein; E9PQK7_HUMAN Heat shock cognate 71 kDa protein (Fragment); E9PN25_HUMAN Heat shock cognate 71 kDa protein (Fragment); E9PLF4_HUMAN Heat shock cognate 71 kDa protein (Fragment); E9PQQ4_HUMAN Heat shock cognate 71 kDa protein (Fragment); E9PK54_HUMAN Heat shock cognate 71 kDa protein (Fragment); E9PPY6_HU…	Unmodified	357780	1095700
IAILTCPFEPPKPK	CCT5; CCT5; CCT5; CCT5	P48643; B7ZAR1; E9PCA1; E7ENZ3	TCPE_HUMAN T-complex protein 1 subunit epsilon; B7ZAR1_HUMAN CCT-epsilon; E9PCA1_HUMAN CCT-epsilon; E7ENZ3_HUMAN T-complex protein 1 subunit epsilon	Unmodified	431350	1095100
HVQGILR	SNRPG; SNRPGP15; SNRPG; SNRPG; SNRPG	P62308; A8MWD9; F5H013; Q49AN9; C9JVQ0	RUXG_HUMAN Small nuclear ribonucleoprotein G; RUXGL_HUMAN Putative small nuclear ribonucleoprotein G-like protein 15; F5H013_HUMAN Small nuclear ribonucleoprotein G; Q49AN9_HUMAN Small nuclear ribonucleoprotein G; C9JVQ0_HUMAN Small nuclear ribonucleoprotein G	Unmodified	468460	1094600
GGKPEPPAMPQPVPTA	RPS3; RPS3; RPS3; RPS3	P23396; H0YEU2; E9PL09; E9PPU1	RS3_HUMAN 40S ribosomal protein S3; H0YEU2_HUMAN 40S ribosomal protein S3 (Fragment); E9PL09_HUMAN 40S ribosomal protein S3; E9PPU1_HUMAN 40S ribosomal protein S3	Unmodified	680490	1092100
VFNPYTEFKEFSRK	EFHD2	Q96C19	EFHD2_HUMAN EF-hand domain-containing protein D2	Unmodified	0	1088300
GTGIVSAPVPK	RPS2; RPS2; RPS2; RPS2; RPS2; RPS2	P15880; E9PQD7; H0YEN5; I3L404; E9PMM9; E9PM36	RS2_HUMAN 40S ribosomal protein S2; E9PQD7_HUMAN 40S ribosomal protein S2; H0YEN5_HUMAN 40S ribosomal protein S2 (Fragment); I3L404_HUMAN 40S ribosomal protein S2 (Fragment); E9PMM9_HUMAN 40S ribosomal protein S2 (Fragment); E9PM36_HUMAN 40S ribosomal protein S2	Unmodified	746280	1087900
IREEYPDRIMNTFSVVPSPK	TUBB; TUBB4B; TUBB; TUBB	P07437; P68371; Q5JP53; Q5ST81	TBB5_HUMAN Tubulin beta chain; TBB4B_HUMAN Tubulin beta-4B chain; Q5JP53_HUMAN Tubulin beta chain; Q5ST81_HUMAN Tubulin beta chain	Unmodified	0	1085300
TFNTSTGGLLLPSDTKR	XRCC6; XRCC6	P12956; B1AHC9	XRCC6_HUMAN X-ray repair cross-complementing protein 6; B1AHC9_HUMAN ATP-dependent DNA helicase 2 subunit 1	Unmodified	654090	1082800
VCNPIITK	HSPA8; HSPA8; HSPA8; HSPA8; HSPA8	P11142; E9PKE3; E9PNE6; A8K7Q2; E9PS65	HSP7C_HUMAN Heat shock cognate 71 kDa protein; E9PKE3_HUMAN Heat shock cognate 71 kDa protein; E9PNE6_HUMAN Heat shock cognate 71 kDa protein; A8K7Q2_HUMAN Heat shock cognate 71 kDa protein; E9PS65_HUMAN Heat shock cognate 71 kDa protein (Fragment)	Unmodified	1100700	1082800
FSNISAAK	SERPINA7; CCT4	P05543; P50991	THBG_HUMAN Thyroxine-binding globulin; TCPD_HUMAN T-complex protein 1 subunit delta	Unmodified	945070	1079800
RADLNQGIGEPQSPSRR	EFHD2	Q96C19	EFHD2_HUMAN EF-hand domain-containing protein D2	Unmodified	0	1068000
LAEQAERYDEMVESMKK	YWHAE; YWHAE; YWHAE	P62258; I3L3T1; B4DJF2	1433E_HUMAN 14-3-3 protein epsilon; I3L3T1_HUMAN 14-3-3 protein epsilon; B4DJF2_HUMAN 14-3-3 protein epsilon	Unmodified	177930	1064200
MIYASSKDAIK	CFL1; DSTN; CFL2; CFL1; CFL1; CFL1; CFL1; DSTN	P23528; P60981; Q9Y281; G3V1A4; E9PK25; E9PP50; E9PQB7; F6RFD5	COF1_HUMAN Cofilin-1; DEST_HUMAN Destrin; COF2_HUMAN Cofilin-2; G3V1A4_HUMAN Cofilin, non-muscle isoform; E9PK25_HUMAN Cofilin, non-muscle isoform; E9PP50_HUMAN Cofilin, non-muscle isoform (Fragment); E9PQB7_HUMAN Cofilin, non-muscle isoform (Fragment); F6RFD5_HUMAN Actin-depolymerizing factor	Oxidation (M)	621330	1058700
QGKLFGAAEVQR	SPTAN1; SPTAN1; SPTAN1	Q13813; A0A0D9SGF6; A0A0D9SF54	SPTN1_HUMAN Spectrin alpha chain, non-erythrocytic 1; A0A0D9SGF6_HUMAN Spectrin alpha chain, non-erythrocytic 1; A0A0D9SF54_HUMAN Spectrin alpha chain, non-erythrocytic 1	Unmodified	0	1058100
YLPHSAGR	RPS5; RPS5; RPS5	P46782; M0R0R2; M0R0F0	RS5_HUMAN 40S ribosomal protein S5; M0R0R2_HUMAN 40S ribosomal protein S5; M0R0F0_HUMAN 40S ribosomal protein S5 (Fragment)	Unmodified	1126100	1057300
TGVAVNKPAEFTVDAK	FLNA; FLNA; FLNA	P21333; A0A7P0NMY4; Q60FE5	FLNA_HUMAN Filamin-A; A0A7P0NMY4_HUMAN Filamin-A; Q60FE5_HUMAN Filamin-A	Unmodified	533790	1050100
AGFAGDQIPK	ACTR1A; ACTR1B; ACTR1A; ACTR1A	P61163; P42025; A0A1B0GVS3; R4GMT0	ACTZ_HUMAN Alpha-centractin; ACTY_HUMAN Beta-centractin; A0A1B0GVS3_HUMAN Alpha-centractin; R4GMT0_HUMAN Alpha-centractin	Unmodified	553250	1048400
YVDIAIPCNNK	RPSA; RPSA; RPSA	P08865; A0A0C4DG17; C9J9K3	RSSA_HUMAN 40S ribosomal protein SA; A0A0C4DG17_HUMAN 40S ribosomal protein SA; C9J9K3_HUMAN 40S ribosomal protein SA (Fragment)	Unmodified	1563000	1047200
AGGPTTPLSPTR	LMNB1; LMNB1; LMNB1; LMNB1	P20700; A0A0D9SFE5; E9PBF6; A0A0D9SFY5	LMNB1_HUMAN Lamin-B1; A0A0D9SFE5_HUMAN Lamin B1, isoform CRA_a; E9PBF6_HUMAN Lamin-B1; A0A0D9SFY5_HUMAN Lamin-B1 (Fragment)	Unmodified	294360	1046400
AVPTDEAR	RAB11A; RAB11B; RAB11B; RAB11A; RAB11A; RAB11A; RAB11B; RAB11A	P62491; Q15907; M0R377; H3BSC1; H3BN38; B4DQU5; M0R2D0; H3BMH2	RB11A_HUMAN Ras-related protein Rab-11A; RB11B_HUMAN Ras-related protein Rab-11B; M0R377_HUMAN Ras-related protein Rab-11B (Fragment); H3BSC1_HUMAN Ras-related protein Rab-11A; H3BN38_HUMAN Ras-related protein Rab-11A (Fragment); B4DQU5_HUMAN Ras-related protein Rab-11A; M0R2D0_HUMAN Ras-related protein Rab-11B; H3BMH2_HUMAN Ras-related protein Rab-11A (Fragment)	Unmodified	1180400	1044100
VAQPTITDNKDGTVTVR	FLNA; FLNA; FLNA	P21333; H0Y5F3; Q60FE5	FLNA_HUMAN Filamin-A; H0Y5F3_HUMAN Filamin-A (Fragment); Q60FE5_HUMAN Filamin-A	Unmodified	0	1043400
LSETSIKDR	LIMA1; LIMA1; LIMA1	Q9UHB6; F8VQE1; F8VRN8	LIMA1_HUMAN LIM domain and actin-binding protein 1; F8VQE1_HUMAN LIM domain and actin-binding protein 1; F8VRN8_HUMAN LIM domain and actin-binding protein 1	Unmodified	145500	1041200
SGYLSSER	EZR; EZR	P15311; E7EQR4	EZRI_HUMAN Ezrin; E7EQR4_HUMAN Ezrin	Unmodified	0	1040700
SYELPDGQVITIGNERFR	POTEE; POTEF; ACTG1; ACTC1; ACTA1; ACTA2; ACTBL2; ACTG2; ACTB; POTEKP; ACTB; ACTB; ACTB; ACTG1; ACTB	Q6S8J3; A5A3E0; P63261; P68032; P68133; P62736; Q562R1; P63267; P60709; Q9BYX7; A0A2R8Y793; E7EVS6; A0A2R8YEA7; I3L4N8; A0A6Q8PFE4	POTEE_HUMAN POTE ankyrin domain family member E; POTEF_HUMAN POTE ankyrin domain family member F; ACTG_HUMAN Actin, cytoplasmic 2; ACTC_HUMAN Actin, alpha cardiac muscle 1; ACTS_HUMAN Actin, alpha skeletal muscle; ACTA_HUMAN Actin, aortic smooth muscle; ACTBL_HUMAN Beta-actin-like protein 2; ACTH_HUMAN Actin, gamma-enteric smooth muscle; ACTB_HUMAN Actin, cytoplasmic 1; ACTBM_HUMAN Putative beta-…	Unmodified	0	1039300
AQVIYTR	RPS25	P62851	RS25_HUMAN 40S ribosomal protein S25	Unmodified	381220	1033400
CVLPEEDSGELAKPK	STRAP	Q9Y3F4	STRAP_HUMAN Serine-threonine kinase receptor-associated protein	Unmodified	748000	1026400
TLVDIAK	CCT7; CCT7	Q99832; F8WAM2	TCPH_HUMAN T-complex protein 1 subunit eta; F8WAM2_HUMAN T-complex protein 1 subunit eta (Fragment)	Unmodified	1189100	1020800
SVPHLQK	ANXA2P2; ANXA2; ANXA2; ANXA2; ANXA2; ANXA2; ANXA2; ANXA2; ANXA2; ANXA2	A6NMY6; P07355; H0YN28; H0YL33; H0YM50; H0YNP5; H0YMW4; H0YMU9; H0YN42; H0YMD0	AXA2L_HUMAN Putative annexin A2-like protein; ANXA2_HUMAN Annexin A2; H0YN28_HUMAN Annexin (Fragment); H0YL33_HUMAN Annexin; H0YM50_HUMAN Annexin (Fragment); H0YNP5_HUMAN Annexin (Fragment); H0YMW4_HUMAN Annexin; H0YMU9_HUMAN Annexin; H0YN42_HUMAN Annexin (Fragment); H0YMD0_HUMAN Annexin (Fragment)	Unmodified	1203300	1019200
DLDLKKPIYQR	MAT2A	P31153	METK2_HUMAN S-adenosylmethionine synthase isoform type-2	Unmodified	2303200	1016900
FLNAENAQKFK	RANBP1; RANBP1; RANBP1; RANBP1	P43487; F6WQW2; C9JGV6; C9JXG8	RANG_HUMAN Ran-specific GTPase-activating protein; F6WQW2_HUMAN Ran-specific GTPase-activating protein; C9JGV6_HUMAN Ran-specific GTPase-activating protein (Fragment); C9JXG8_HUMAN Ran-specific GTPase-activating protein (Fragment)	Unmodified	995420	1015400
GSGTAEVELKK	PKM; PKM; PKM; PKM; PKM; PKM	P14618; H3BQ34; H3BT25; H3BTJ2; H3BTN5; H3BUW1	KPYM_HUMAN Pyruvate kinase PKM; H3BQ34_HUMAN Pyruvate kinase; H3BT25_HUMAN Pyruvate kinase (Fragment); H3BTJ2_HUMAN Pyruvate kinase (Fragment); H3BTN5_HUMAN Pyruvate kinase (Fragment); H3BUW1_HUMAN Pyruvate kinase (Fragment)	Unmodified	446660	1014200
VGEVIVTKDDAMLLK	HSPD1; HSPD1; HSPD1; HSPD1	P10809; A0A7I2V2X6; A0A7I2YQK6; A0A7I2V599	CH60_HUMAN 60 kDa heat shock protein, mitochondrial; A0A7I2V2X6_HUMAN 60 kDa chaperonin; A0A7I2YQK6_HUMAN 60 kDa chaperonin; A0A7I2V599_HUMAN 60 kDa chaperonin	Unmodified	855110	1013400
QASEGPLK	GAPDH; GAPDH	P04406; E7EUT5	G3P_HUMAN Glyceraldehyde-3-phosphate dehydrogenase; E7EUT5_HUMAN Glyceraldehyde-3-phosphate dehydrogenase	Unmodified	1160600	1012000
VKPAPDETSFSEALLKR	ILF2; ILF2; ILF2; ILF2	Q12905; B4DY09; A0A0A0MRL0; X6R6Z1	ILF2_HUMAN Interleukin enhancer-binding factor 2; B4DY09_HUMAN Interleukin enhancer-binding factor 2; A0A0A0MRL0_HUMAN Interleukin enhancer-binding factor 2; X6R6Z1_HUMAN Interleukin enhancer-binding factor 2 (Fragment)	Unmodified	318770	1007000
LASTLVHLGEYQAAVDGAR	CLTC; CLTC; CLTC	Q00610; J3KS13; A0A087WVQ6	CLH1_HUMAN Clathrin heavy chain 1; J3KS13_HUMAN Clathrin heavy chain 1; A0A087WVQ6_HUMAN Clathrin heavy chain	Unmodified	120590	991970
VLLQSKDQITAGNAAR	PAICS; PAICS	P22234; E9PBS1	PUR6_HUMAN Multifunctional protein ADE2; E9PBS1_HUMAN AIR carboxylase (Fragment)	Unmodified	818660	987700
NMMAACDPR	TUBB2A; TUBB8B; TUBB4A; TUBB; TUBB2B; TUBB6; TUBB3; TUBB8; TUBB4B; TUBB8; N/A; TUBB6; TUBB; TUBB8; TUBB	Q13885; A6NNZ2; P04350; P07437; Q9BVA1; Q9BUF5; Q13509; Q3ZCM7; P68371; Q5SQY0; A0A0B4J269; K7ESM5; Q5JP53; A0A075B736; Q5ST81	TBB2A_HUMAN Tubulin beta-2A chain; TBB8B_HUMAN Tubulin beta 8B; TBB4A_HUMAN Tubulin beta-4A chain; TBB5_HUMAN Tubulin beta chain; TBB2B_HUMAN Tubulin beta-2B chain; TBB6_HUMAN Tubulin beta-6 chain; TBB3_HUMAN Tubulin beta-3 chain; TBB8_HUMAN Tubulin beta-8 chain; TBB4B_HUMAN Tubulin beta-4B chain; Q5SQY0_HUMAN Tubulin beta chain; A0A0B4J269_HUMAN G_PROTEIN_RECEP_F1_2 domain-containing protein; K7…	Oxidation (M)	0	987490
AQIHDLVLVGGSTR	HSPA1A; HSPA1B; HSPA1A; HSPA1B	P0DMV8; P0DMV9; V9GZ37; A0A0G2JIW1	HS71A_HUMAN Heat shock 70 kDa protein 1A; HS71B_HUMAN Heat shock 70 kDa protein 1B; V9GZ37_HUMAN Heat shock 70 kDa protein 1A; A0A0G2JIW1_HUMAN Heat shock 70 kDa protein 1B	Unmodified	1005600	986370
DAKGISQEQMQEFR	ACTN4; ACTN4; ACTN4	O43707; F5GXS2; H7C144	ACTN4_HUMAN Alpha-actinin-4; F5GXS2_HUMAN Actinin, alpha 4, isoform CRA_a; H7C144_HUMAN Alpha-actinin-4	Unmodified	0	979930
SVTEQGAELSNEER	YWHAZ; YWHAZ; YWHAZ; YWHAZ; YWHAZ; YWHAZ; YWHAZ	P63104; E5RGE1; E5RIR4; E7ESK7; E7EX29; E7EVZ2; E9PD24	1433Z_HUMAN 14-3-3 protein zeta/delta; E5RGE1_HUMAN 14-3-3 protein zeta/delta (Fragment); E5RIR4_HUMAN 14-3-3 protein zeta/delta (Fragment); E7ESK7_HUMAN 14-3-3 protein zeta/delta (Fragment); E7EX29_HUMAN 14-3-3 protein zeta/delta (Fragment); E7EVZ2_HUMAN 14-3-3 protein zeta/delta (Fragment); E9PD24_HUMAN 14-3-3 protein zeta/delta (Fragment)	Unmodified	1247000	973100
NSSVNEGSTYHK	PPP1R12A; PPP1R12A; PPP1R12A; PPP1R12A; PPP1R12A	O14974; F8VZN8; A0A3B3ISH4; H0YIS4; H0YHI8	MYPT1_HUMAN Protein phosphatase 1 regulatory subunit 12A; F8VZN8_HUMAN Protein phosphatase 1 regulatory subunit 12A (Fragment); A0A3B3ISH4_HUMAN Protein phosphatase 1 regulatory subunit 12A (Fragment); H0YIS4_HUMAN Protein phosphatase 1 regulatory subunit 12A (Fragment); H0YHI8_HUMAN Protein phosphatase 1 regulatory subunit 12A (Fragment)	Unmodified	0	972120
VNQIGSVTESLQACK	ENO1; ENO1	P06733; A0A2R8Y6G6	ENOA_HUMAN Alpha-enolase; A0A2R8Y6G6_HUMAN 2-phospho-D-glycerate hydro-lyase	Unmodified	850660	971670
HALLEADVAAHQDRIDGITIQAR	SPTAN1; SPTAN1; SPTAN1	Q13813; A0A0D9SGF6; A0A0D9SF54	SPTN1_HUMAN Spectrin alpha chain, non-erythrocytic 1; A0A0D9SGF6_HUMAN Spectrin alpha chain, non-erythrocytic 1; A0A0D9SF54_HUMAN Spectrin alpha chain, non-erythrocytic 1	Unmodified	0	971300
TQIPTQR	PSMA1; PSMA1	P25786; F5GX11	PSA1_HUMAN Proteasome subunit alpha type-1; F5GX11_HUMAN Proteasome subunit alpha type-1	Unmodified	1162800	970730
VQVEYKGETK	HSPA8; HSPA2; HSPA8; HSPA8; HSPA8; HSPA8; HSPA8; HSPA8; HSPA8; HSPA8	P11142; P54652; E9PKE3; E9PQK7; E9PN25; E9PLF4; E9PQQ4; E9PK54; E9PN89; E9PPY6	HSP7C_HUMAN Heat shock cognate 71 kDa protein; HSP72_HUMAN Heat shock-related 70 kDa protein 2; E9PKE3_HUMAN Heat shock cognate 71 kDa protein; E9PQK7_HUMAN Heat shock cognate 71 kDa protein (Fragment); E9PN25_HUMAN Heat shock cognate 71 kDa protein (Fragment); E9PLF4_HUMAN Heat shock cognate 71 kDa protein (Fragment); E9PQQ4_HUMAN Heat shock cognate 71 kDa protein (Fragment); E9PK54_HUMAN Heat s…	Unmodified	9273600	969890
NCPHIVVGTPGR	DDX39B; DDX39B; DDX39B; DDX39B; DDX39B; DDX39B; DDX39B; DDX39B; DDX39B; DDX39B; DDX39B; DDX39B; DDX39B; DDX39B; DDX39B	Q13838; F6TRA5; Q5STU3; F6S4E6; A0A0A0MT12; A0A140T996; A0A140T9X9; A0A140TA18; F6WLT2; F6UJC5; A0A140T9L4; A0A0G2JJZ9; A0A140T973; A0A140T9K1; A0A140T9X3	DX39B_HUMAN Spliceosome RNA helicase DDX39B; F6TRA5_HUMAN RNA helicase (Fragment); Q5STU3_HUMAN RNA helicase; F6S4E6_HUMAN RNA helicase (Fragment); A0A0A0MT12_HUMAN RNA helicase (Fragment); A0A140T996_HUMAN Spliceosome RNA helicase DDX39B (Fragment); A0A140T9X9_HUMAN Spliceosome RNA helicase DDX39B (Fragment); A0A140TA18_HUMAN Spliceosome RNA helicase DDX39B (Fragment); F6WLT2_HUMAN RNA helicase …	Unmodified	327580	968220
ASGNYATVISHNPETKK	RPL8; RPL8; RPL8	P62917; E9PKZ0; G3V1A1	RL8_HUMAN 60S ribosomal protein L8; E9PKZ0_HUMAN 60S ribosomal protein L8 (Fragment); G3V1A1_HUMAN 60S ribosomal protein L8	Unmodified	0	968150
NSQKIDRLDGAHAPELTK	GLRX3	O76003	GLRX3_HUMAN Glutaredoxin-3	Unmodified	617370	966850
KFNALFAQGNYSEAAK	CLTC; CLTC	Q00610; A0A087WVQ6	CLH1_HUMAN Clathrin heavy chain 1; A0A087WVQ6_HUMAN Clathrin heavy chain	Unmodified	181240	964360
VIDPATATSVDLRDIK	CCT4	P50991	TCPD_HUMAN T-complex protein 1 subunit delta	Unmodified	612230	963830
KVESLQEEIAFLK	VIM; VIM; VIM	P08670; B0YJC4; B0YJC5	VIME_HUMAN Vimentin; B0YJC4_HUMAN Vimentin; B0YJC5_HUMAN Vimentin	Unmodified	232150	963720
GYISPYFINTSK	HSPD1; HSPD1; HSPD1; HSPD1; HSPD1; HSPD1; HSPD1; HSPD1	P10809; A0A7I2V5K3; A0A7I2V5M1; A0A7I2V2X6; E7ESH4; A0A7I2YQ71; A0A7I2V369; A0A7I2V599	CH60_HUMAN 60 kDa heat shock protein, mitochondrial; A0A7I2V5K3_HUMAN 60 kDa chaperonin; A0A7I2V5M1_HUMAN 60 kDa chaperonin; A0A7I2V2X6_HUMAN 60 kDa chaperonin; E7ESH4_HUMAN 60 kDa heat shock protein, mitochondrial (Fragment); A0A7I2YQ71_HUMAN 60 kDa chaperonin; A0A7I2V369_HUMAN 60 kDa chaperonin; A0A7I2V599_HUMAN 60 kDa chaperonin	Unmodified	151150	962660
ALDLDSSCKEAADGYQR	STIP1; STIP1	P31948; H0YGI8	STIP1_HUMAN Stress-induced-phosphoprotein 1; H0YGI8_HUMAN Stress-induced-phosphoprotein 1 (Fragment)	Unmodified	622430	961130
HAVSEGTKAVTKYTSSK	H2BE1; H2BC4; H2BC3; H2BC5; H2BC21; H2BU1; H2BC13; H2BC14; H2BC9; H2BC17; H2BC15; H2BC1; H2BC18; H2BC15	A0A2R8Y619; P62807; P33778; P58876; Q16778; Q8N257; Q99880; Q99879; Q93079; P23527; Q99877; Q96A08; Q5QNW6; U3KQK0	H2BE1_HUMAN Histone H2B type 2-E1; H2B1C_HUMAN Histone H2B type 1-C/E/F/G/I; H2B1B_HUMAN Histone H2B type 1-B; H2B1D_HUMAN Histone H2B type 1-D; H2B2E_HUMAN Histone H2B type 2-E; H2B3B_HUMAN Histone H2B type 3-B; H2B1L_HUMAN Histone H2B type 1-L; H2B1M_HUMAN Histone H2B type 1-M; H2B1H_HUMAN Histone H2B type 1-H; H2B1O_HUMAN Histone H2B type 1-O; H2B1N_HUMAN Histone H2B type 1-N; H2B1A_HUMAN Hist…	Unmodified	0	960430
EGALCEENMR	EEF2	P13639	EF2_HUMAN Elongation factor 2	Unmodified	367140	950030
ASSLNENVDHSALLK	PPP1R9B	Q96SB3	NEB2_HUMAN Neurabin-2	Unmodified	0	947160
ALGVNAMLR	CRABP1; CRABP1	P29762; B5MCB5	RABP1_HUMAN Cellular retinoic acid-binding protein 1; B5MCB5_HUMAN Cellular retinoic acid-binding protein 1 (Fragment)	Oxidation (M);Deamidation (NQ)	323450	947080
TGYTLDVTTGQR	HNRNPR; SYNCRIP; HNRNPR; SYNCRIP; SYNCRIP; SYNCRIP; SYNCRIP; SYNCRIP; SYNCRIP; HNRNPR; SYNCRIP; SYNCRIP; SYNCRIP	O43390; O60506; A0A6Q8PEX7; A0A7I2V2F0; A0A7I2V4J0; B7Z645; A0A7I2V4Z0; F6UXX1; A0A7I2V5Q6; A0A6Q8PHG0; A0A7I2V2F2; A0A7I2YQN2; A0A7I2V309	HNRPR_HUMAN Heterogeneous nuclear ribonucleoprotein R; HNRPQ_HUMAN Heterogeneous nuclear ribonucleoprotein Q; A0A6Q8PEX7_HUMAN Heterogeneous nuclear ribonucleoprotein R (Fragment); A0A7I2V2F0_HUMAN Heterogeneous nuclear ribonucleoprotein Q; A0A7I2V4J0_HUMAN Heterogeneous nuclear ribonucleoprotein Q; B7Z645_HUMAN Heterogeneous nuclear ribonucleoprotein Q; A0A7I2V4Z0_HUMAN Heterogeneous nuclear rib…	Unmodified	471130	942810
YTVQDESHSEWVSCVR	RACK1; RACK1; RACK1; RACK1; RACK1; RACK1; RACK1; RACK1; RACK1; RACK1; RACK1	P63244; D6RFZ9; D6RHH4; D6RBD0; H0YAM7; D6R9L0; D6R9Z1; H0YAF8; H0Y8W2; D6RFX4; J3KPE3	RACK1_HUMAN Receptor of activated protein C kinase 1; D6RFZ9_HUMAN Receptor of-activated protein C kinase 1 (Fragment); D6RHH4_HUMAN Receptor of-activated protein C kinase 1; D6RBD0_HUMAN Receptor of-activated protein C kinase 1 (Fragment); H0YAM7_HUMAN Receptor of-activated protein C kinase 1 (Fragment); D6R9L0_HUMAN Receptor of-activated protein C kinase 1 (Fragment); D6R9Z1_HUMAN Receptor of-a…	Unmodified	0	942310
NNKGPVKVVVGK	PDIA4; PDIA4	P13667; A0A499FI48	PDIA4_HUMAN Protein disulfide-isomerase A4; A0A499FI48_HUMAN Protein disulfide-isomerase	Unmodified	667080	939000
IQTQPGYANTLRDAAPK	SLC25A3; SLC25A3	Q00325; F8VVM2	MPCP_HUMAN Phosphate carrier protein, mitochondrial; F8VVM2_HUMAN Phosphate carrier protein, mitochondrial	Unmodified	1303800	931380
KKEIEELQSQAQALSQEGK	SPTBN1; SPTBN1	Q01082; A0A087WUZ3	SPTB2_HUMAN Spectrin beta chain, non-erythrocytic 1; A0A087WUZ3_HUMAN Spectrin beta chain	Unmodified	0	930590
SMPIRKDDEVQVVR	RPL26; RPL26L1; RPL26; RPL26; RPL26; RPL26L1; N/A	P61254; Q9UNX3; J3QQV1; J3QRI7; J3QRC4; E5RIT6; J3QQQ9	RL26_HUMAN 60S ribosomal protein L26; RL26L_HUMAN 60S ribosomal protein L26-like 1; J3QQV1_HUMAN 60S ribosomal protein L26; J3QRI7_HUMAN 60S ribosomal protein L26 (Fragment); J3QRC4_HUMAN 60S ribosomal protein L26 (Fragment); E5RIT6_HUMAN 60S ribosomal protein L26-like 1 (Fragment); J3QQQ9_HUMAN KOW domain-containing protein	Unmodified	0	930450
LSGSNPYTTVTPQIINSKWEK	ACTN4; ACTN4; ACTN4	O43707; F5GXS2; H7C144	ACTN4_HUMAN Alpha-actinin-4; F5GXS2_HUMAN Actinin, alpha 4, isoform CRA_a; H7C144_HUMAN Alpha-actinin-4	Unmodified	0	930230
ADLNQGIGEPQSPSR	EFHD2	Q96C19	EFHD2_HUMAN EF-hand domain-containing protein D2	Unmodified	0	927470
LCFSTAQHAS	HNRNPL; HNRNPL; HNRNPL	P14866; M0QXS5; A0A3B3ITJ4	HNRPL_HUMAN Heterogeneous nuclear ribonucleoprotein L; M0QXS5_HUMAN Heterogeneous nuclear ribonucleoprotein L (Fragment); A0A3B3ITJ4_HUMAN Heterogeneous nuclear ribonucleoprotein L (Fragment)	Unmodified	473600	927090
VHLVGIDIFTGK	EIF5A; EIF5AL1; EIF5A2; EIF5A; EIF5A; EIF5A2; EIF5A2; EIF5A2	P63241; Q6IS14; Q9GZV4; I3L397; I3L504; C9J7B5; F8WCJ1; C9J4W5	IF5A1_HUMAN Eukaryotic translation initiation factor 5A-1; IF5AL_HUMAN Eukaryotic translation initiation factor 5A-1-like; IF5A2_HUMAN Eukaryotic translation initiation factor 5A-2; I3L397_HUMAN Eukaryotic translation initiation factor 5A (Fragment); I3L504_HUMAN Eukaryotic translation initiation factor 5A-1; C9J7B5_HUMAN Eukaryotic translation initiation factor 5A; F8WCJ1_HUMAN Eukaryotic transl…	Unmodified	379650	925060
TFTAWCNSHLR	ACTN2; ACTN4; ACTN1; ACTN3; ACTN4; ACTN1; ACTN2; ACTN1; ACTN1; ACTN1; ACTN4; ACTN2; ACTN2; ACTN3; ACTN4; ACTN2	P35609; O43707; P12814; Q08043; K7EP19; G3V380; A0A494C033; G3V5M4; G3V2N5; A0A7I2V4Y4; F5GXS2; A0A494C1A0; A0A494C0Q3; A0A087WSZ2; H7C144; A0A494C166	ACTN2_HUMAN Alpha-actinin-2; ACTN4_HUMAN Alpha-actinin-4; ACTN1_HUMAN Alpha-actinin-1; ACTN3_HUMAN Alpha-actinin-3; K7EP19_HUMAN Alpha-actinin-4 (Fragment); G3V380_HUMAN Alpha-actinin-1 (Fragment); A0A494C033_HUMAN Alpha-actinin-2; G3V5M4_HUMAN Alpha-actinin-1 (Fragment); G3V2N5_HUMAN Alpha-actinin-1 (Fragment); A0A7I2V4Y4_HUMAN Alpha-actinin-1; F5GXS2_HUMAN Actinin, alpha 4, isoform CRA_a; A0A49…	Unmodified	0	923290
GPSSVEDIKAK	NPM1; NPM1; NPM1; NPM1; NPM1	P06748; A0A7I2YQC0; E5RI98; A0A7I2V5S2; A0A7I2V5J8	NPM_HUMAN Nucleophosmin; A0A7I2YQC0_HUMAN Nucleophosmin; E5RI98_HUMAN Nucleophosmin; A0A7I2V5S2_HUMAN Nucleophosmin; A0A7I2V5J8_HUMAN Nucleophosmin	Unmodified	770430	922170
TPAQYDASELKASMK	ANXA2P2; ANXA2; ANXA2; ANXA2; ANXA2; ANXA2; ANXA2; ANXA2; ANXA2; ANXA2; ANXA2; ANXA2; ANXA2; ANXA2; ANXA2; ANXA2	A6NMY6; P07355; H0YNB8; H0YMT9; H0YM50; H0YKX9; H0YLV6; H0YKS4; H0YNP5; H0YMM1; A0A7I2V4P4; H0YMW4; H0YMU9; H0YN42; H0YMD0; H0YKZ7	AXA2L_HUMAN Putative annexin A2-like protein; ANXA2_HUMAN Annexin A2; H0YNB8_HUMAN Annexin; H0YMT9_HUMAN Annexin (Fragment); H0YM50_HUMAN Annexin (Fragment); H0YKX9_HUMAN Annexin (Fragment); H0YLV6_HUMAN Annexin; H0YKS4_HUMAN Annexin (Fragment); H0YNP5_HUMAN Annexin (Fragment); H0YMM1_HUMAN Annexin (Fragment); A0A7I2V4P4_HUMAN Annexin; H0YMW4_HUMAN Annexin; H0YMU9_HUMAN Annexin; H0YN42_HUMAN Anne…	Unmodified	476030	920680
KGQAVDYEGSRTQEEIVAK	PDIA4; PDIA4	P13667; A0A499FI48	PDIA4_HUMAN Protein disulfide-isomerase A4; A0A499FI48_HUMAN Protein disulfide-isomerase	Unmodified	830340	916790
SGYLAGDKLLPQR	MSN	P26038	MOES_HUMAN Moesin	Unmodified	0	916640
VHSPSGAVEECHVSELEPDKYAVR	FLNB; FLNB	O75369; E7EN95	FLNB_HUMAN Filamin-B; E7EN95_HUMAN Filamin-B	Unmodified	0	916010
HQNVQLPR	PTBP1; PTBP1; PTBP1; PTBP1; PTBP1; PTBP1; PTBP1	P26599; A0A087WUW5; A0A0D9SF20; A6NLN1; A0A0U1RRM4; K7EK45; A0A7I2V621	PTBP1_HUMAN Polypyrimidine tract-binding protein 1; A0A087WUW5_HUMAN Polypyrimidine tract-binding protein 1 (Fragment); A0A0D9SF20_HUMAN Polypyrimidine tract binding protein 1, isoform CRA_e; A6NLN1_HUMAN Polypyrimidine tract-binding protein 1; A0A0U1RRM4_HUMAN Polypyrimidine tract-binding protein 1; K7EK45_HUMAN Polypyrimidine tract-binding protein 1 (Fragment); A0A7I2V621_HUMAN Polypyrimidine t…	Unmodified	1019500	913520
SGSGTMNLGGSLTR	CAPZB; CAPZB; CAPZB; CAPZB	P47756; B1AK88; B1AK85; B1AK87	CAPZB_HUMAN F-actin-capping protein subunit beta; B1AK88_HUMAN F-actin-capping protein subunit beta; B1AK85_HUMAN F-actin-capping protein subunit beta; B1AK87_HUMAN F-actin-capping protein subunit beta	Oxidation (M)	0	913230
AHGGYSVFAGVGER	ATP5F1B; ATP5F1B; ATP5F1B; ATP5F1B; ATP5F1B	P06576; H0YH81; F8W0P7; H0YI37; F8W079	ATPB_HUMAN ATP synthase subunit beta, mitochondrial; H0YH81_HUMAN ATP synthase subunit beta (Fragment); F8W0P7_HUMAN ATP synthase subunit beta, mitochondrial (Fragment); H0YI37_HUMAN ATP synthase subunit beta, mitochondrial (Fragment); F8W079_HUMAN ATP synthase subunit beta, mitochondrial (Fragment)	Unmodified	755720	911960
KAATALKDVVK	PDIA6	Q15084	PDIA6_HUMAN Protein disulfide-isomerase A6	Unmodified	1224600	911830
SHQTGIQASEDVKEIFAR	TWF1; TWF1	Q12792; F8VRG3	TWF1_HUMAN Twinfilin-1; F8VRG3_HUMAN Twinfilin-1	Acetyl (Protein N-term)	0	911390
LLEAQSHFR	SPTAN1; SPTAN1; SPTAN1; SPTAN1	Q13813; A0A0D9SGF6; A0A0D9SF54; A0A1B0GUH3	SPTN1_HUMAN Spectrin alpha chain, non-erythrocytic 1; A0A0D9SGF6_HUMAN Spectrin alpha chain, non-erythrocytic 1; A0A0D9SF54_HUMAN Spectrin alpha chain, non-erythrocytic 1; A0A1B0GUH3_HUMAN Spectrin alpha chain, non-erythrocytic 1 (Fragment)	Unmodified	0	910160
VEILANDQGNR	HSPA6; HSPA7	P17066; P48741	HSP76_HUMAN Heat shock 70 kDa protein 6; HSP77_HUMAN Putative heat shock 70 kDa protein 7	Unmodified	178240	909540
HQAFEAELSANQSR	SPTAN1; SPTAN1; SPTAN1	Q13813; A0A0D9SGF6; A0A0D9SF54	SPTN1_HUMAN Spectrin alpha chain, non-erythrocytic 1; A0A0D9SGF6_HUMAN Spectrin alpha chain, non-erythrocytic 1; A0A0D9SF54_HUMAN Spectrin alpha chain, non-erythrocytic 1	Unmodified	168860	906190
GINSSNVENQLQATQAAR	KPNA2; KPNA2; KPNA2; KPNA2; KPNA2; KPNA2; KPNA2	P52292; J3QLL0; A0A7I2V487; A0A7I2V351; A0A7I2V3Z3; J3KS65; A0A7I2YQE1	IMA1_HUMAN Importin subunit alpha-1; J3QLL0_HUMAN Importin subunit alpha-1 (Fragment); A0A7I2V487_HUMAN Importin subunit alpha; A0A7I2V351_HUMAN Importin subunit alpha; A0A7I2V3Z3_HUMAN Importin subunit alpha-1; J3KS65_HUMAN Importin subunit alpha-1 (Fragment); A0A7I2YQE1_HUMAN Importin subunit alpha	Unmodified	387150	905860
VCADLIR	RPS20; RPS20; RPS20	P60866; A0A7P0S5H5; E5RJX2	RS20_HUMAN 40S ribosomal protein S20; A0A7P0S5H5_HUMAN 40S ribosomal protein S20 (Fragment); E5RJX2_HUMAN 40S ribosomal protein S20	Unmodified	453400	905350
FYEQFSK	HSP90AA1	P07900	HS90A_HUMAN Heat shock protein HSP 90-alpha	Unmodified	526930	903760
IVATKPLYVALAQR	PABPC1; PABPC3; PABPC1; PABPC1; PABPC1; PABPC1; PABPC1; PABPC1; PABPC1; PABPC1; PABPC1; PABPC1	P11940; Q9H361; A0A087WTT1; H0YB86; A0A7I2YQE4; A0A7I2V4N4; E7EQV3; E7ERJ7; H0YAR2; A0A7I2YQ88; A0A7I2V649; A0A7I2YQ90	PABP1_HUMAN Polyadenylate-binding protein 1; PABP3_HUMAN Polyadenylate-binding protein 3; A0A087WTT1_HUMAN Polyadenylate-binding protein; H0YB86_HUMAN Polyadenylate-binding protein 1 (Fragment); A0A7I2YQE4_HUMAN Polyadenylate-binding protein; A0A7I2V4N4_HUMAN Polyadenylate-binding protein; E7EQV3_HUMAN Polyadenylate-binding protein; E7ERJ7_HUMAN Polyadenylate-binding protein; H0YAR2_HUMAN Polyade…	Unmodified	615900	902070
GCALQCAILSPAFK	HSPA4; HSPH1; HSPA4L; HSPA4; HSPA4; HSPA4L; HSPH1; HSPA4L	P34932; Q92598; O95757; A0A087WTS8; A0A087WYC1; E9PDE8; A0A0A0MSM0; D6RJ96	HSP74_HUMAN Heat shock 70 kDa protein 4; HS105_HUMAN Heat shock protein 105 kDa; HS74L_HUMAN Heat shock 70 kDa protein 4L; A0A087WTS8_HUMAN Heat shock 70 kDa protein 4; A0A087WYC1_HUMAN Heat shock 70 kDa protein 4; E9PDE8_HUMAN Heat shock 70 kDa protein 4L; A0A0A0MSM0_HUMAN Heat shock protein 105 kDa; D6RJ96_HUMAN Heat shock 70 kDa protein 4L (Fragment)	Unmodified	298170	901400
VQLVVGDGR	PCMT1; PCMT1; PCMT1; PCMT1	P22061; F6S8N6; A0A0A0MRJ6; A0A3F2YNX8	PIMT_HUMAN Protein-L-isoaspartate(D-aspartate) O-methyltransferase; F6S8N6_HUMAN Protein-L-isoaspartate(D-aspartate) O-methyltransferase; A0A0A0MRJ6_HUMAN Protein-L-isoaspartate O-methyltransferase; A0A3F2YNX8_HUMAN Protein-L-isoaspartate O-methyltransferase	Unmodified	1542300	900890
LDHLAEKFR	ACTN4; ACTN1; ACTN1; ACTN4; ACTN1; ACTN4	O43707; P12814; A0A7I2V4Y4; F5GXS2; H9KV75; H7C144	ACTN4_HUMAN Alpha-actinin-4; ACTN1_HUMAN Alpha-actinin-1; A0A7I2V4Y4_HUMAN Alpha-actinin-1; F5GXS2_HUMAN Actinin, alpha 4, isoform CRA_a; H9KV75_HUMAN Alpha-actinin-1; H7C144_HUMAN Alpha-actinin-4	Unmodified	126460	900180
VLVDQTTGLSR	ELAVL1	Q15717	ELAV1_HUMAN ELAV-like protein 1	Unmodified	709430	898690
CQLEINFNTLQTKLR	ACTN2; ACTN4; ACTN1; ACTN3; ACTN1; ACTN4; ACTN1; ACTN2; ACTN3; ACTN4	P35609; O43707; P12814; Q08043; A0A7I2V4Y4; F5GXS2; H9KV75; A0A494C1A0; A0A087WSZ2; H7C144	ACTN2_HUMAN Alpha-actinin-2; ACTN4_HUMAN Alpha-actinin-4; ACTN1_HUMAN Alpha-actinin-1; ACTN3_HUMAN Alpha-actinin-3; A0A7I2V4Y4_HUMAN Alpha-actinin-1; F5GXS2_HUMAN Actinin, alpha 4, isoform CRA_a; H9KV75_HUMAN Alpha-actinin-1; A0A494C1A0_HUMAN Alpha-actinin-2 (Fragment); A0A087WSZ2_HUMAN Alpha-actinin-3; H7C144_HUMAN Alpha-actinin-4	Unmodified	0	896700
IQVLQQQADDAEERAER	TPM3; TPM3; TPM3	D6R904; A0A087WWU8; Q5VU61	D6R904_HUMAN Tropomyosin alpha-3 chain; A0A087WWU8_HUMAN Tropomyosin alpha-3 chain; Q5VU61_HUMAN Tropomyosin alpha-3 chain	Unmodified	400740	893630
GTVVTGTLER	TUFM	P49411	EFTU_HUMAN Elongation factor Tu, mitochondrial	Unmodified	1631800	892230
KLLVGSEDYGRDLTGVQNLR	SPTAN1; SPTAN1; SPTAN1	Q13813; A0A0D9SGF6; A0A0D9SF54	SPTN1_HUMAN Spectrin alpha chain, non-erythrocytic 1; A0A0D9SGF6_HUMAN Spectrin alpha chain, non-erythrocytic 1; A0A0D9SF54_HUMAN Spectrin alpha chain, non-erythrocytic 1	Unmodified	0	890510
AGTGVDNVDLEAATRK	PHGDH; PHGDH; PHGDH; PHGDH; PHGDH; PHGDH; PHGDH; PHGDH; PHGDH	O43175; A0A286YFM8; A0A286YFC8; A0A2C9F2M7; A0A286YFB2; A0A286YER3; A0A286YFA2; A0A286YF22; A0A286YFL2	SERA_HUMAN D-3-phosphoglycerate dehydrogenase; A0A286YFM8_HUMAN D-3-phosphoglycerate dehydrogenase (Fragment); A0A286YFC8_HUMAN D-3-phosphoglycerate dehydrogenase; A0A2C9F2M7_HUMAN D-3-phosphoglycerate dehydrogenase; A0A286YFB2_HUMAN D-3-phosphoglycerate dehydrogenase; A0A286YER3_HUMAN D-3-phosphoglycerate dehydrogenase; A0A286YFA2_HUMAN D-3-phosphoglycerate dehydrogenase; A0A286YF22_HUMAN D-3-ph…	Unmodified	932520	889050
YQGVNLYVK	PABPC1; PABPC1L; PABPC1; PABPC1L; PABPC1L; PABPC1; PABPC1; PABPC1; PABPC1; PABPC1; PABPC1; PABPC1; PABPC1L	P11940; Q4VXU2; A0A087WTT1; A0A6Q8JFT6; A0A6I8PLA1; H0YAP2; A0A7I2YQE4; A0A7I2V4N4; E7EQV3; E7ERJ7; H0YAR2; A0A7I2YQ88; A0A6I8PS38	PABP1_HUMAN Polyadenylate-binding protein 1; PAP1L_HUMAN Polyadenylate-binding protein 1-like; A0A087WTT1_HUMAN Polyadenylate-binding protein; A0A6Q8JFT6_HUMAN Polyadenylate-binding protein; A0A6I8PLA1_HUMAN Polyadenylate-binding protein 1-like (Fragment); H0YAP2_HUMAN Polyadenylate-binding protein 1 (Fragment); A0A7I2YQE4_HUMAN Polyadenylate-binding protein; A0A7I2V4N4_HUMAN Polyadenylate-bindin…	Unmodified	595160	888040
RGSIGENQIKDEK	CALD1; CALD1	C9J813; E9PGZ1	C9J813_HUMAN Caldesmon (Fragment); E9PGZ1_HUMAN Caldesmon	Unmodified	139910	886560
VIIEKYYTR	RPS17; RPS17; N/A; RPS17; RPS17; N/A	P08708; H0YN88; H3BNC9; H0YN73; A0A075B716; A0A0J9YYC4	RS17_HUMAN 40S ribosomal protein S17; H0YN88_HUMAN 40S ribosomal protein S17; H3BNC9_HUMAN 40S ribosomal protein S17; H0YN73_HUMAN 40S ribosomal protein S17 (Fragment); A0A075B716_HUMAN 40S ribosomal protein S17; A0A0J9YYC4_HUMAN Uncharacterized protein (Fragment)	Unmodified	292280	883300
IKEKYIDQEELNK	HSP90AB1; HSP90AB2P; HSP90AA1	P08238; Q58FF8; P07900	HS90B_HUMAN Heat shock protein HSP 90-beta; H90B2_HUMAN Putative heat shock protein HSP 90-beta 2; HS90A_HUMAN Heat shock protein HSP 90-alpha	Unmodified	474830	882910
AVPKEDIYSGGGGGGSR	HNRNPA0	Q13151	ROA0_HUMAN Heterogeneous nuclear ribonucleoprotein A0	Unmodified	0	882750
RAAELGAR	GSR; GSR; GSR	P00390; H0YC68; A0A2R8YF59	GSHR_HUMAN Glutathione reductase, mitochondrial; H0YC68_HUMAN Glutathione reductase, mitochondrial (Fragment); A0A2R8YF59_HUMAN Glutathione reductase, mitochondrial (Fragment)	Unmodified	943750	878540
VALVYGQMNEPPGAR	ATP5F1B; ATP5F1B; ATP5F1B	P06576; H0YH81; F8W0P7	ATPB_HUMAN ATP synthase subunit beta, mitochondrial; H0YH81_HUMAN ATP synthase subunit beta (Fragment); F8W0P7_HUMAN ATP synthase subunit beta, mitochondrial (Fragment)	Unmodified	307380	877030
AIRLELQGPR	NCL; NCL; NCL; NCL; NCL; NCL; NCL; NCL; NCL; NCL	P19338; C9JLB1; A0A7I2V3F3; A0A7I2V506; H7BY16; A0A7I2V2U7; A0A7I2V428; A0A7I2V5M5; A0A7I2V699; A0A7I2V349	NUCL_HUMAN Nucleolin; C9JLB1_HUMAN Nucleolin; A0A7I2V3F3_HUMAN Nucleolin; A0A7I2V506_HUMAN Nucleolin; H7BY16_HUMAN Nucleolin; A0A7I2V2U7_HUMAN Nucleolin; A0A7I2V428_HUMAN Nucleolin; A0A7I2V5M5_HUMAN Nucleolin; A0A7I2V699_HUMAN Nucleolin; A0A7I2V349_HUMAN Nucleolin	Unmodified	256350	874550
LLPLNDCR	CFL2	Q9Y281	COF2_HUMAN Cofilin-2	Unmodified	0	874470
ADLEEQLSDEEKVR	CAPZA2; CAPZA2; CAPZA2	P47755; F8W9N7; C9JUG7	CAZA2_HUMAN F-actin-capping protein subunit alpha-2; F8W9N7_HUMAN F-actin-capping protein subunit alpha; C9JUG7_HUMAN F-actin-capping protein subunit alpha	Acetyl (Protein N-term)	181370	874000
DVQEIFR	DDX39B; DDX39A; DDX39B; DDX39B; DDX39B; DDX39B; DDX39B; DDX39A; DDX39B; DDX39B; DDX39B; DDX39B; DDX39B; DDX39B; DDX39B; DDX39B; DDX39B; DDX39B	Q13838; O00148; F6TRA5; Q5STU3; F6S4E6; A0A0A0MT12; A0A140T996; K7EQN7; A0A140T9X9; A0A140TA18; F6WLT2; F6UJC5; A0A140T9L4; A0A0G2JJZ9; A0A140T973; A0A140T9K1; H0YCC6; A0A140T9X3	DX39B_HUMAN Spliceosome RNA helicase DDX39B; DX39A_HUMAN ATP-dependent RNA helicase DDX39A; F6TRA5_HUMAN RNA helicase (Fragment); Q5STU3_HUMAN RNA helicase; F6S4E6_HUMAN RNA helicase (Fragment); A0A0A0MT12_HUMAN RNA helicase (Fragment); A0A140T996_HUMAN Spliceosome RNA helicase DDX39B (Fragment); K7EQN7_HUMAN RNA helicase (Fragment); A0A140T9X9_HUMAN Spliceosome RNA helicase DDX39B (Fragment); A0…	Unmodified	339140	871440
QKEFDPTITDASLSLPSRR	CALD1; CALD1; CALD1; CALD1	Q05682; C9J813; E7EX44; E9PGZ1	CALD1_HUMAN Caldesmon; C9J813_HUMAN Caldesmon (Fragment); E7EX44_HUMAN Caldesmon; E9PGZ1_HUMAN Caldesmon	Unmodified	0	870860
SQLLGSAHEVQR	SPTAN1; SPTAN1; SPTAN1	Q13813; A0A0D9SGF6; A0A0D9SF54	SPTN1_HUMAN Spectrin alpha chain, non-erythrocytic 1; A0A0D9SGF6_HUMAN Spectrin alpha chain, non-erythrocytic 1; A0A0D9SF54_HUMAN Spectrin alpha chain, non-erythrocytic 1	Unmodified	306220	868260
ELDDATEANEGLSR	MYH10	P35580	MYH10_HUMAN Myosin-10	Unmodified	120780	863380
GHLENNPALEKLLPHIR	RPLP0; RPLP0; RPLP0; RPLP0; RPLP0; RPLP0; RPLP0; RPLP0; RPLP0; RPLP0; RPLP0	P05388; F8VRK7; F8VWV4; F8VW21; F8VZS0; F8VPE8; F8VU65; G3V210; F8VQY6; F8VWS0; F8VS58	RLA0_HUMAN 60S acidic ribosomal protein P0; F8VRK7_HUMAN 60S acidic ribosomal protein P0; F8VWV4_HUMAN 60S acidic ribosomal protein P0 (Fragment); F8VW21_HUMAN 60S acidic ribosomal protein P0 (Fragment); F8VZS0_HUMAN 60S acidic ribosomal protein P0 (Fragment); F8VPE8_HUMAN 60S acidic ribosomal protein P0 (Fragment); F8VU65_HUMAN 60S acidic ribosomal protein P0 (Fragment); G3V210_HUMAN 60S acidic …	Unmodified	0	859800
SIAKEGFEK	HSPD1; HSPD1; HSPD1; HSPD1; HSPD1; HSPD1; HSPD1; HSPD1; HSPD1; HSPD1; HSPD1	P10809; A0A7I2V5K3; A0A7I2V5M1; A0A7I2V2X6; E7EXB4; E7ESH4; A0A7I2YQK6; A0A7I2YQ71; A0A7I2V369; C9JL25; A0A7I2V599	CH60_HUMAN 60 kDa heat shock protein, mitochondrial; A0A7I2V5K3_HUMAN 60 kDa chaperonin; A0A7I2V5M1_HUMAN 60 kDa chaperonin; A0A7I2V2X6_HUMAN 60 kDa chaperonin; E7EXB4_HUMAN 60 kDa heat shock protein, mitochondrial (Fragment); E7ESH4_HUMAN 60 kDa heat shock protein, mitochondrial (Fragment); A0A7I2YQK6_HUMAN 60 kDa chaperonin; A0A7I2YQ71_HUMAN 60 kDa chaperonin; A0A7I2V369_HUMAN 60 kDa chaperonin…	Unmodified	1730900	858890
ISGLGLTPEQK	AIFM1; AIFM1; AIFM1; AIFM1; AIFM1; AIFM1; AIFM1; AIFM1; AIFM1; AIFM1; AIFM1; AIFM1; AIFM1	O95831; A0A7I2RLJ8; A0A6Q8PFQ8; A0A6Q8PFE1; A0A6Q8PFN1; A0A6Q8PFM5; A0A6Q8PHC0; A0A6Q8PFS4; A0A6Q8PG15; A0A6Q8PF87; A0A7I2PK44; A0A6Q8PHJ9; A0A6Q8PFA7	AIFM1_HUMAN Apoptosis-inducing factor 1, mitochondrial; A0A7I2RLJ8_HUMAN Apoptosis-inducing factor 1, mitochondrial; A0A6Q8PFQ8_HUMAN Apoptosis-inducing factor 1, mitochondrial; A0A6Q8PFE1_HUMAN Apoptosis-inducing factor 1, mitochondrial; A0A6Q8PFN1_HUMAN Apoptosis-inducing factor 1, mitochondrial (Fragment); A0A6Q8PFM5_HUMAN Apoptosis-inducing factor 1, mitochondrial; A0A6Q8PHC0_HUMAN Apoptosis-…	Unmodified	772850	858770
AGGEAGVTLGQPHLSR	EIF2S3; EIF2S3B; EIF2S3	P41091; Q2VIR3; H7BZU1	IF2G_HUMAN Eukaryotic translation initiation factor 2 subunit 3; IF2GL_HUMAN Eukaryotic translation initiation factor 2 subunit 3B; H7BZU1_HUMAN Eukaryotic translation initiation factor 2 subunit 3 (Fragment)	Acetyl (Protein N-term)	0	857620
SSGSPYGGGYGSGGGSGGYGSR	HNRNPA3; HNRNPA3; HNRNPA3; HNRNPA3; HNRNPA3; HNRNPA3	P51991; A0A7I2V402; A0A7I2V5D8; H7C1J8; A0A7I2V4G0; A0A7I2V2R3	ROA3_HUMAN Heterogeneous nuclear ribonucleoprotein A3; A0A7I2V402_HUMAN Heterogeneous nuclear ribonucleoprotein A3; A0A7I2V5D8_HUMAN Heterogeneous nuclear ribonucleoprotein A3; H7C1J8_HUMAN Heterogeneous nuclear ribonucleoprotein A3 (Fragment); A0A7I2V4G0_HUMAN Heterogeneous nuclear ribonucleoprotein A3; A0A7I2V2R3_HUMAN Heterogeneous nuclear ribonucleoprotein A3	Unmodified	278380	855690
LIDLHSPSEIVK	RPS20; RPS20; RPS20	P60866; A0A7P0S5H5; G3XAN0	RS20_HUMAN 40S ribosomal protein S20; A0A7P0S5H5_HUMAN 40S ribosomal protein S20 (Fragment); G3XAN0_HUMAN 40S ribosomal protein S20	Unmodified	558170	854830
AGTQIENIDEDFRDGLK	ACTN4; ACTN4; ACTN4; ACTN4	O43707; K7EP19; F5GXS2; H7C144	ACTN4_HUMAN Alpha-actinin-4; K7EP19_HUMAN Alpha-actinin-4 (Fragment); F5GXS2_HUMAN Actinin, alpha 4, isoform CRA_a; H7C144_HUMAN Alpha-actinin-4	Unmodified	0	853400
VQAINVSSRFEEEIKAEQEER	EFHD2	Q96C19	EFHD2_HUMAN EF-hand domain-containing protein D2	Unmodified	0	853390
VEVERDNLAEDIMR	VIM; VIM	P08670; B0YJC4	VIME_HUMAN Vimentin; B0YJC4_HUMAN Vimentin	Unmodified	354620	852880
AFANLRK	PHGDH; PHGDH; PHGDH; PHGDH; PHGDH; PHGDH; PHGDH; PHGDH; PHGDH; PHGDH; PHGDH; PHGDH	O43175; A0A286YFK5; A0A286YFF3; A0A286YFM8; A0A286YFC8; A0A2C9F2M7; A0A286YFB2; A0A286YER3; A0A286YFA2; A0A286YF22; A0A286YF34; A0A286YFL2	SERA_HUMAN D-3-phosphoglycerate dehydrogenase; A0A286YFK5_HUMAN D-3-phosphoglycerate dehydrogenase; A0A286YFF3_HUMAN D-3-phosphoglycerate dehydrogenase; A0A286YFM8_HUMAN D-3-phosphoglycerate dehydrogenase (Fragment); A0A286YFC8_HUMAN D-3-phosphoglycerate dehydrogenase; A0A2C9F2M7_HUMAN D-3-phosphoglycerate dehydrogenase; A0A286YFB2_HUMAN D-3-phosphoglycerate dehydrogenase; A0A286YER3_HUMAN D-3-ph…	Acetyl (Protein N-term)	875610	850020
LVNHFVEEFKR	HSPA1A; HSPA1B; HSPA1A; HSPA1B	P0DMV8; P0DMV9; V9GZ37; A0A0G2JIW1	HS71A_HUMAN Heat shock 70 kDa protein 1A; HS71B_HUMAN Heat shock 70 kDa protein 1B; V9GZ37_HUMAN Heat shock 70 kDa protein 1A; A0A0G2JIW1_HUMAN Heat shock 70 kDa protein 1B	Unmodified	0	849920
YGVNPGPIVGTTR	TMPO; TMPO; TMPO; TMPO	P42167; P42166; G5E972; H0YJH7	LAP2B_HUMAN Lamina-associated polypeptide 2, isoforms beta/gamma; LAP2A_HUMAN Lamina-associated polypeptide 2, isoform alpha; G5E972_HUMAN Lamina-associated polypeptide 2, isoforms beta/gamma; H0YJH7_HUMAN Lamina-associated polypeptide 2, isoforms beta/gamma (Fragment)	Unmodified	303170	849590
NADPILISLK	CORO1C; CORO1C; CORO1C	Q9ULV4; H0YHL7; B4E3S0	COR1C_HUMAN Coronin-1C; H0YHL7_HUMAN Coronin-1C (Fragment); B4E3S0_HUMAN Coronin	Unmodified	142530	845540
APDFVFYAPR	RDX; EZR; MSN; RDX; EZR; RDX	P35241; P15311; P26038; A0A2R8Y5S7; E7EQR4; A0A2R8Y7M3	RADI_HUMAN Radixin; EZRI_HUMAN Ezrin; MOES_HUMAN Moesin; A0A2R8Y5S7_HUMAN Radixin; E7EQR4_HUMAN Ezrin; A0A2R8Y7M3_HUMAN Radixin	Unmodified	0	842690
QADLYISEGLHPR	CCT6A; CCT6B	P40227; Q92526	TCPZ_HUMAN T-complex protein 1 subunit zeta; TCPW_HUMAN T-complex protein 1 subunit zeta-2	Unmodified	757700	840050
ALAAFLKK	RPS19; RPS19; RPS19; RPS19	P39019; M0QYF7; M0R2L9; M0R140	RS19_HUMAN 40S ribosomal protein S19; M0QYF7_HUMAN 40S ribosomal protein S19 (Fragment); M0R2L9_HUMAN 40S ribosomal protein S19 (Fragment); M0R140_HUMAN 40S ribosomal protein S19 (Fragment)	Unmodified	812980	839490
FFSDCKIQNGAQGIR	HNRNPH1; HNRNPH1; HNRNPH1; HNRNPH1; HNRNPH1; HNRNPH1; HNRNPH1; HNRNPH1; HNRNPH1; HNRNPH1; HNRNPH1; HNRNPH1; HNRNPH1; HNRNPH1; HNRNPH1; HNRNPH1	P31943; E9PCY7; D6RFM3; D6RDU3; D6RIU0; D6R9T0; E7EQJ0; D6RAM1; D6RDL0; D6RBM0; D6RF17; G8JLB6; D6RIH9; E7EN40; D6RJ04; D6RIT2	HNRH1_HUMAN Heterogeneous nuclear ribonucleoprotein H; E9PCY7_HUMAN Heterogeneous nuclear ribonucleoprotein H; D6RFM3_HUMAN Heterogeneous nuclear ribonucleoprotein H (Fragment); D6RDU3_HUMAN Heterogeneous nuclear ribonucleoprotein H (Fragment); D6RIU0_HUMAN Heterogeneous nuclear ribonucleoprotein H (Fragment); D6R9T0_HUMAN Heterogeneous nuclear ribonucleoprotein H (Fragment); E7EQJ0_HUMAN Heterog…	Unmodified	309630	838070
CFSLAATR	TMOD3; TMOD3; TMOD3	Q9NYL9; H0YKU1; H0YNJ8	TMOD3_HUMAN Tropomodulin-3; H0YKU1_HUMAN Tropomodulin-3 (Fragment); H0YNJ8_HUMAN Tropomodulin-3	Unmodified	0	836750
ASGNYATVISHNPETK	RPL8; RPL8; RPL8	P62917; E9PKZ0; G3V1A1	RL8_HUMAN 60S ribosomal protein L8; E9PKZ0_HUMAN 60S ribosomal protein L8 (Fragment); G3V1A1_HUMAN 60S ribosomal protein L8	Unmodified	768270	833910
VLETAEDIQERR	SPTAN1; SPTAN1; SPTAN1; SPTAN1; SPTAN1	Q13813; A0A1B0GTB7; A0A0D9SGF6; A0A0D9SFF6; A0A0D9SF54	SPTN1_HUMAN Spectrin alpha chain, non-erythrocytic 1; A0A1B0GTB7_HUMAN Spectrin alpha chain, non-erythrocytic 1 (Fragment); A0A0D9SGF6_HUMAN Spectrin alpha chain, non-erythrocytic 1; A0A0D9SFF6_HUMAN Spectrin alpha chain, non-erythrocytic 1 (Fragment); A0A0D9SF54_HUMAN Spectrin alpha chain, non-erythrocytic 1	Unmodified	0	832580
AVDDGVNTFK	CCT8	P50990	TCPQ_HUMAN T-complex protein 1 subunit theta	Unmodified	883260	823530
EVSTYIKK	EEF1A1P5; EEF1A1; EEF1A1; EEF1A1; EEF1A1; EEF1A1; EEF1A1	Q5VTE0; P68104; A0A7I2V3H3; A0A087WV01; A0A7I2V659; A0A087WVQ9; A0A7I2V5N4	EF1A3_HUMAN Putative elongation factor 1-alpha-like 3; EF1A1_HUMAN Elongation factor 1-alpha 1; A0A7I2V3H3_HUMAN Elongation factor 1-alpha; A0A087WV01_HUMAN Elongation factor 1-alpha; A0A7I2V659_HUMAN Elongation factor 1-alpha; A0A087WVQ9_HUMAN Elongation factor 1-alpha; A0A7I2V5N4_HUMAN Elongation factor 1-alpha	Unmodified	882400	823370
TLTPDQWAR	BOLA2; BOLA2B	Q9H3K6; A0A087WZT3	BOLA2_HUMAN BolA-like protein 2; A0A087WZT3_HUMAN BolA-like protein 2	Unmodified	1437200	822540
YQLDPTASISAK	VDAC2; VDAC2	P45880; A0A0A0MR02	VDAC2_HUMAN Voltage-dependent anion-selective channel protein 2; A0A0A0MR02_HUMAN Outer mitochondrial membrane protein porin 2 (Fragment)	Unmodified	103380	821950
GLGLSPDLVVCR	CTPS1; CTPS1; CTPS1; CTPS1; CTPS1; CTPS1	P17812; B4E1E0; A0A3B3ITB8; A0A3B3IRI2; A0A3B3IRQ8; A0A3B3ITF6	PYRG1_HUMAN CTP synthase 1; B4E1E0_HUMAN CTP synthase; A0A3B3ITB8_HUMAN CTP synthase 1; A0A3B3IRI2_HUMAN CTP synthase; A0A3B3IRQ8_HUMAN CTP synthase; A0A3B3ITF6_HUMAN CTP synthase	Unmodified	606420	818510
TREEIQEVR	PDHA1; PDHA2; PDHA1	P08559; P29803; Q5JPU3	ODPA_HUMAN Pyruvate dehydrogenase E1 component subunit alpha, somatic form, mitochondrial; ODPAT_HUMAN Pyruvate dehydrogenase E1 component subunit alpha, testis-specific form, mitochondrial; Q5JPU3_HUMAN Pyruvate dehydrogenase E1 component subunit alpha, somatic form, mitochondrial	Unmodified	1262800	816830
RKASGPPVSELITK	H1-3; H1-4; H1-2	P16402; P10412; P16403	H13_HUMAN Histone H1.3; H14_HUMAN Histone H1.4; H12_HUMAN Histone H1.2	Unmodified	379960	810560
HLQLAIR	H2AX; H2AC6; H2AW; H2AC18; H2AC14; H2AC1; H2AZ2; H2AC11; H2AJ; H2AC7; H2AC12; H2AZ1; H2AC20; H2AC4; hCG_2039566; N/A; H2AZ2; H2AZ2; H2AJ; H2AZ1; N/A	P16104; Q93077; Q7L7L0; Q6FI13; Q99878; Q96QV6; Q71UI9; P0C0S8; Q9BTM1; P20671; Q96KK5; P0C0S5; Q16777; P04908; A0A0U1RR32; A0A0U1RRH7; C9J386; C9J0D1; H0YFX9; A0A494C189; A0A3B3IS11	H2AX_HUMAN Histone H2AX; H2A1C_HUMAN Histone H2A type 1-C; H2A3_HUMAN Histone H2A type 3; H2A2A_HUMAN Histone H2A type 2-A; H2A1J_HUMAN Histone H2A type 1-J; H2A1A_HUMAN Histone H2A type 1-A; H2AV_HUMAN Histone H2A.V; H2A1_HUMAN Histone H2A type 1; H2AJ_HUMAN Histone H2A.J; H2A1D_HUMAN Histone H2A type 1-D; H2A1H_HUMAN Histone H2A type 1-H; H2AZ_HUMAN Histone H2A.Z; H2A2C_HUMAN Histone H2A type 2…	Unmodified	0	807880
IMNTFSVVPSPK	TUBB4A; TUBB; TUBB3; TUBB4B; TUBB4A; N/A; TUBB4A; TUBB; TUBB3; TUBB4A; TUBB	P04350; P07437; Q13509; P68371; M0R042; A0A0B4J269; M0QYM7; Q5JP53; G3V2A3; M0R2D3; Q5ST81	TBB4A_HUMAN Tubulin beta-4A chain; TBB5_HUMAN Tubulin beta chain; TBB3_HUMAN Tubulin beta-3 chain; TBB4B_HUMAN Tubulin beta-4B chain; M0R042_HUMAN Tubulin beta chain (Fragment); A0A0B4J269_HUMAN G_PROTEIN_RECEP_F1_2 domain-containing protein; M0QYM7_HUMAN Tubulin beta-4A chain (Fragment); Q5JP53_HUMAN Tubulin beta chain; G3V2A3_HUMAN Tubulin beta chain (Fragment); M0R2D3_HUMAN Tubulin beta-4A cha…	Unmodified	756900	801380
TWEKLLLAAR	RPSA; RPSA; RPSA; RPSA	P08865; A0A0C4DG17; F8WD59; C9J9K3	RSSA_HUMAN 40S ribosomal protein SA; A0A0C4DG17_HUMAN 40S ribosomal protein SA; F8WD59_HUMAN 40S ribosomal protein SA (Fragment); C9J9K3_HUMAN 40S ribosomal protein SA (Fragment)	Unmodified	105680	799800
AATTGSGVKVPR	UBE2V1	Q13404	UB2V1_HUMAN Ubiquitin-conjugating enzyme E2 variant 1	Acetyl (Protein N-term)	944090	797400
EADGSETPEPFAAEAK	SND1	Q7KZF4	SND1_HUMAN Staphylococcal nuclease domain-containing protein 1	Unmodified	210150	794560
AVFPSIVGRPR	POTEE; POTEI; POTEF; ACTG1; ACTC1; ACTA1; ACTA2; ACTG2; ACTB; POTEKP; ACTB; ACTB; ACTG2; ACTG2; ACTB; ACTA1; ACTG2; ACTA2; ACTG1; ACTG1; ACTG1; ACTB; ACTB; ACTB; ACTG1; ACTB; ACTG1; ACTG2; ACTG1; ACTA2; ACTB	Q6S8J3; P0CG38; A5A3E0; P63261; P68032; P68133; P62736; P63267; P60709; Q9BYX7; G5E9R0; A0A6Q8PH58; F8WB63; F8WCH0; A0A2R8YGF8; A6NL76; B8ZZJ2; F6QUT6; I3L3I0; I3L1U9; I3L3R2; A0A2R8Y793; E7EVS6; C9JTX5; K7EM38; C9JZR7; I3L4N8; C9JFL5; J3KT65; F6UVQ4; C9JUM1	POTEE_HUMAN POTE ankyrin domain family member E; POTEI_HUMAN POTE ankyrin domain family member I; POTEF_HUMAN POTE ankyrin domain family member F; ACTG_HUMAN Actin, cytoplasmic 2; ACTC_HUMAN Actin, alpha cardiac muscle 1; ACTS_HUMAN Actin, alpha skeletal muscle; ACTA_HUMAN Actin, aortic smooth muscle; ACTH_HUMAN Actin, gamma-enteric smooth muscle; ACTB_HUMAN Actin, cytoplasmic 1; ACTBM_HUMAN Puta…	Unmodified	393720	794190
EQAEAEVASLNR	TPM3; TPM3; TPM3	D6R904; A0A494C0G0; A0A087WWU8	D6R904_HUMAN Tropomyosin alpha-3 chain; A0A494C0G0_HUMAN Tropomyosin alpha-3 chain (Fragment); A0A087WWU8_HUMAN Tropomyosin alpha-3 chain	Unmodified	325090	793800
LAYVAPTIPR	PPP1R12A; PPP1R12A; PPP1R12A; PPP1R12A; PPP1R12A	O14974; F8VZN8; A0A3B3ISH4; H0YIS4; H0YHI8	MYPT1_HUMAN Protein phosphatase 1 regulatory subunit 12A; F8VZN8_HUMAN Protein phosphatase 1 regulatory subunit 12A (Fragment); A0A3B3ISH4_HUMAN Protein phosphatase 1 regulatory subunit 12A (Fragment); H0YIS4_HUMAN Protein phosphatase 1 regulatory subunit 12A (Fragment); H0YHI8_HUMAN Protein phosphatase 1 regulatory subunit 12A (Fragment)	Unmodified	0	793630
EIQVQHPAAK	CCT3; CCT3; CCT3; CCT3; CCT3	P49368; Q5SZX9; Q5SZX6; E9PRC8; B4DUR8	TCPG_HUMAN T-complex protein 1 subunit gamma; Q5SZX9_HUMAN T-complex protein 1 subunit gamma (Fragment); Q5SZX6_HUMAN T-complex protein 1 subunit gamma (Fragment); E9PRC8_HUMAN T-complex protein 1 subunit gamma (Fragment); B4DUR8_HUMAN T-complex protein 1 subunit gamma	Unmodified	930780	792730
LTSDDVKEQIYK	RPS13; RPS13; RPS13	P62277; J3KMX5; E9PS50	RS13_HUMAN 40S ribosomal protein S13; J3KMX5_HUMAN 40S ribosomal protein S13; E9PS50_HUMAN 40S ribosomal protein S13 (Fragment)	Unmodified	1613600	792270
MKETAENYLGHTAK	HSPA9; HSPA9; HSPA9; HSPA9; HSPA9; HSPA9; HSPA9	P38646; H0Y8K0; A0A7I2V2S7; A0A7I2V2G2; A0A7I2YQB2; A0A7I2V3F7; D6RCD7	GRP75_HUMAN Stress-70 protein, mitochondrial; H0Y8K0_HUMAN Heat shock 70kDa protein 9B (Mortalin-2), isoform CRA_a; A0A7I2V2S7_HUMAN 75 kDa glucose-regulated protein; A0A7I2V2G2_HUMAN 75 kDa glucose-regulated protein; A0A7I2YQB2_HUMAN 75 kDa glucose-regulated protein; A0A7I2V3F7_HUMAN Stress-70 protein, mitochondrial; D6RCD7_HUMAN 75 kDa glucose-regulated protein	Oxidation (M)	1091800	787680
ACTILLR	CCT3; CCT3	P49368; B4DUR8	TCPG_HUMAN T-complex protein 1 subunit gamma; B4DUR8_HUMAN T-complex protein 1 subunit gamma	Unmodified	700510	786750
AAPGAEFAPNKR	NONO; NONO; NONO; NONO; NONO	Q15233; A0A7I2V5Y7; A0A7I2V4J2; A0A7I2V535; A0A7I2V4K9	NONO_HUMAN Non-POU domain-containing octamer-binding protein; A0A7I2V5Y7_HUMAN Non-POU domain-containing octamer-binding protein; A0A7I2V4J2_HUMAN Non-POU domain-containing octamer-binding protein; A0A7I2V535_HUMAN Non-POU domain-containing octamer-binding protein; A0A7I2V4K9_HUMAN Non-POU domain-containing octamer-binding protein	Unmodified	0	785910
TKIDWNK	CAPZA2; CAPZA1	P47755; P52907	CAZA2_HUMAN F-actin-capping protein subunit alpha-2; CAZA1_HUMAN F-actin-capping protein subunit alpha-1	Unmodified	0	784040
KCEPIIMTVPR	CORO1C; CORO6; CORO1C; CORO6; CORO1C; CORO6	Q9ULV4; Q6QEF8; H0YHL7; J3QLV6; B4E3S0; J3KSS5	COR1C_HUMAN Coronin-1C; CORO6_HUMAN Coronin-6; H0YHL7_HUMAN Coronin-1C (Fragment); J3QLV6_HUMAN Coronin; B4E3S0_HUMAN Coronin; J3KSS5_HUMAN Coronin	Unmodified	0	782450
NGQTREHALLAYTLGVK	EEF1A2; EEF1A1P5; EEF1A1; EEF1A1; EEF1A1; EEF1A1; EEF1A1; EEF1A2; EEF1A2; EEF1A1; EEF1A2	Q05639; Q5VTE0; P68104; A0A7I2V3H3; A0A087WV01; A0A7I2V659; A0A087WVQ9; A0A2U3TZH3; A0A2R8Y660; A0A7I2V5N4; A0A2R8Y488	EF1A2_HUMAN Elongation factor 1-alpha 2; EF1A3_HUMAN Putative elongation factor 1-alpha-like 3; EF1A1_HUMAN Elongation factor 1-alpha 1; A0A7I2V3H3_HUMAN Elongation factor 1-alpha; A0A087WV01_HUMAN Elongation factor 1-alpha; A0A7I2V659_HUMAN Elongation factor 1-alpha; A0A087WVQ9_HUMAN Elongation factor 1-alpha; A0A2U3TZH3_HUMAN Elongation factor 1-alpha; A0A2R8Y660_HUMAN Elongation factor 1-alpha…	Unmodified	223350	782010
TTLQVDTLNAELAAER	MYH10	P35580	MYH10_HUMAN Myosin-10	Unmodified	0	779260
AQAALAVNISAAR	CCT6A	P40227	TCPZ_HUMAN T-complex protein 1 subunit zeta	Unmodified	422750	776420
SVSLTGAPESVQK	KHSRP; KHSRP; KHSRP; KHSRP; KHSRP; KHSRP	Q92945; M0R0C6; M0QXW7; A0A087WTP3; M0R0I5; M0QYH3	FUBP2_HUMAN Far upstream element-binding protein 2; M0R0C6_HUMAN Far upstream element-binding protein 2; M0QXW7_HUMAN Far upstream element-binding protein 2 (Fragment); A0A087WTP3_HUMAN Far upstream element-binding protein 2; M0R0I5_HUMAN Far upstream element-binding protein 2 (Fragment); M0QYH3_HUMAN Far upstream element-binding protein 2 (Fragment)	Unmodified	860780	776330
SGGASHSELIHNLRK	PCMT1; PCMT1; PCMT1; PCMT1; PCMT1; PCMT1	P22061; F8WAV5; F8WAX2; F6S8N6; F8WDT3; A0A0A0MRJ6	PIMT_HUMAN Protein-L-isoaspartate(D-aspartate) O-methyltransferase; F8WAV5_HUMAN Protein-L-isoaspartate(D-aspartate) O-methyltransferase; F8WAX2_HUMAN Protein-L-isoaspartate(D-aspartate) O-methyltransferase; F6S8N6_HUMAN Protein-L-isoaspartate(D-aspartate) O-methyltransferase; F8WDT3_HUMAN Protein-L-isoaspartate(D-aspartate) O-methyltransferase; A0A0A0MRJ6_HUMAN Protein-L-isoaspartate O-methyltra…	Unmodified	1772300	775920
KGSEQESVKEFLAK	PRKACA; PRKACA	P17612; K7ENJ5	KAPCA_HUMAN cAMP-dependent protein kinase catalytic subunit alpha; K7ENJ5_HUMAN cAMP-dependent protein kinase catalytic subunit alpha	Unmodified	422730	775250
QSHLLLQSSIPDQQLLK	SHTN1	A0MZ66	SHOT1_HUMAN Shootin-1	Unmodified	0	772320
STGKGIVEFASKPAAR	SFPQ	P23246	SFPQ_HUMAN Splicing factor, proline- and glutamine-rich	Unmodified	0	770170
FVIGGPQGDAGLTGR	MAT2A	P31153	METK2_HUMAN S-adenosylmethionine synthase isoform type-2	Unmodified	1750600	766380
QLEEAEEEATRANASR	MYH10	P35580	MYH10_HUMAN Myosin-10	Unmodified	0	765100
NHAAPFSK	HSPA4; HSPH1; HSPA4; HSPA4; HSPH1	P34932; Q92598; A0A087WTS8; A0A087WYC1; A0A0A0MSM0	HSP74_HUMAN Heat shock 70 kDa protein 4; HS105_HUMAN Heat shock protein 105 kDa; A0A087WTS8_HUMAN Heat shock 70 kDa protein 4; A0A087WYC1_HUMAN Heat shock 70 kDa protein 4; A0A0A0MSM0_HUMAN Heat shock protein 105 kDa	Unmodified	569860	763580
TASFSESRADEVAPAKK	ACLY	P53396	ACLY_HUMAN ATP-citrate synthase	Unmodified	598790	763120
LLCGLLAER	MIF	P14174	MIF_HUMAN Macrophage migration inhibitory factor	Unmodified	680590	762450
TGIYEEKHAK	CANX; CANX; CANX; CANX; CANX; CANX; CANX; CANX; CANX; CANX; CANX; CANX; CANX	P27824; A0A7P0TB65; D6RGY2; A0A7P0TAR9; A0A7P0Z484; A0A7P0T840; A0A7P0TAE9; D6RFL1; A0A7P0T8G1; A0A7P0T9L0; A0A7P0T937; A0A7P0Z4D6; A0A7P0Z4H2	CALX_HUMAN Calnexin; A0A7P0TB65_HUMAN Calnexin; D6RGY2_HUMAN Calnexin; A0A7P0TAR9_HUMAN Calnexin; A0A7P0Z484_HUMAN Calnexin; A0A7P0T840_HUMAN Calnexin; A0A7P0TAE9_HUMAN Calnexin; D6RFL1_HUMAN Calnexin (Fragment); A0A7P0T8G1_HUMAN Calnexin; A0A7P0T9L0_HUMAN Calnexin; A0A7P0T937_HUMAN Calnexin; A0A7P0Z4D6_HUMAN Calnexin; A0A7P0Z4H2_HUMAN Calnexin	Unmodified	1829500	761390
EFSPFGTITSAK	PABPC1; PABPC1; PABPC1; PABPC1; PABPC1; PABPC1; PABPC1; PABPC1; PABPC1; PABPC1; PABPC1	P11940; A0A087WTT1; H0YB86; H0YAP2; A0A7I2YQE4; A0A7I2V4N4; E7EQV3; E7ERJ7; H0YAR2; A0A7I2YQ88; A0A7I2V649	PABP1_HUMAN Polyadenylate-binding protein 1; A0A087WTT1_HUMAN Polyadenylate-binding protein; H0YB86_HUMAN Polyadenylate-binding protein 1 (Fragment); H0YAP2_HUMAN Polyadenylate-binding protein 1 (Fragment); A0A7I2YQE4_HUMAN Polyadenylate-binding protein; A0A7I2V4N4_HUMAN Polyadenylate-binding protein; E7EQV3_HUMAN Polyadenylate-binding protein; E7ERJ7_HUMAN Polyadenylate-binding protein; H0YAR2_H…	Unmodified	339600	759900
IDIIPNPQER	HSP90AB1; HSP90AB3P	P08238; Q58FF7	HS90B_HUMAN Heat shock protein HSP 90-beta; H90B3_HUMAN Putative heat shock protein HSP 90-beta-3	Unmodified	892070	759420
LLYNNVSNFGR	CLTC; CLTC; CLTC	Q00610; J3KS13; A0A087WVQ6	CLH1_HUMAN Clathrin heavy chain 1; J3KS13_HUMAN Clathrin heavy chain 1; A0A087WVQ6_HUMAN Clathrin heavy chain	Unmodified	560980	759170
LADLTGPIIPK	TMOD1	P28289	TMOD1_HUMAN Tropomodulin-1	Unmodified	78698	757100
KIEEIKDFLLTAR	RPL38; RPL38; RPL38; RPL38	P63173; J3KT73; J3QL01; J3KSP2	RL38_HUMAN 60S ribosomal protein L38; J3KT73_HUMAN 60S ribosomal protein L38; J3QL01_HUMAN 60S ribosomal protein L38; J3KSP2_HUMAN 60S ribosomal protein L38 (Fragment)	Unmodified	47057	757030
KAYGQALAK	TKT; TKT	P29401; A0A0B4J1R6	TKT_HUMAN Transketolase; A0A0B4J1R6_HUMAN Transketolase	Unmodified	671360	753730
NFILDQTNVSAAAQR	HNRNPU; HNRNPU; HNRNPU; HNRNPU; HNRNPU; HNRNPU; HNRNPU; HNRNPU; HNRNPU; HNRNPU; HNRNPU; HNRNPU	Q00839; A0A1W2PRZ7; A0A1W2PP34; A0A1W2PP35; A0A1X7SBS1; A0A1W2PQ74; A0A1W2PQL0; A0A1W2PPH7; A0A1W2PQD4; Q5RI18; A0A1W2PPS1; A0A1W2PPL4	HNRPU_HUMAN Heterogeneous nuclear ribonucleoprotein U; A0A1W2PRZ7_HUMAN Heterogeneous nuclear ribonucleoprotein U (Fragment); A0A1W2PP34_HUMAN Heterogeneous nuclear ribonucleoprotein U; A0A1W2PP35_HUMAN Heterogeneous nuclear ribonucleoprotein U (Fragment); A0A1X7SBS1_HUMAN Heterogeneous nuclear ribonucleoprotein U; A0A1W2PQ74_HUMAN Heterogeneous nuclear ribonucleoprotein U; A0A1W2PQL0_HUMAN Heter…	Unmodified	139850	751370
HFSGLEEAVYR	CCT8; CCT8	P50990; H7C4C8	TCPQ_HUMAN T-complex protein 1 subunit theta; H7C4C8_HUMAN T-complex protein 1 subunit theta (Fragment)	Unmodified	534940	750550
TPVPSDIDISR	MTHFD1; MTHFD1; MTHFD1; MTHFD1; MTHFD1	P11586; V9GZ78; V9GYY3; A0A494C1T2; F5H2F4	C1TC_HUMAN C-1-tetrahydrofolate synthase, cytoplasmic; V9GZ78_HUMAN C-1-tetrahydrofolate synthase, cytoplasmic; V9GYY3_HUMAN C-1-tetrahydrofolate synthase, cytoplasmic; A0A494C1T2_HUMAN C-1-tetrahydrofolate synthase, cytoplasmic (Fragment); F5H2F4_HUMAN C-1-tetrahydrofolate synthase, cytoplasmic	Unmodified	597490	748990
ALLFVPR	HSP90AA1	P07900	HS90A_HUMAN Heat shock protein HSP 90-alpha	Unmodified	456850	746560
VLSIGDGIAR	ATP5F1A; ATP5F1A; ATP5F1A; ATP5F1A; ATP5F1A	P25705; K7EJP1; K7ERX7; K7EQH4; K7EK77	ATPA_HUMAN ATP synthase subunit alpha, mitochondrial; K7EJP1_HUMAN ATP synthase subunit alpha, mitochondrial (Fragment); K7ERX7_HUMAN ATP synthase subunit alpha, mitochondrial (Fragment); K7EQH4_HUMAN ATP synthase subunit alpha, mitochondrial (Fragment); K7EK77_HUMAN ATP synthase subunit alpha, mitochondrial (Fragment)	Unmodified	909430	746490
NNLAGAEELFAR	CLTC; CLTC	Q00610; A0A087WVQ6	CLH1_HUMAN Clathrin heavy chain 1; A0A087WVQ6_HUMAN Clathrin heavy chain	Unmodified	350170	746060
GTGASGSFKLNK	H1-3; H1-4; H1-5; H1-1; H1-2	P16402; P10412; P16401; Q02539; P16403	H13_HUMAN Histone H1.3; H14_HUMAN Histone H1.4; H15_HUMAN Histone H1.5; H11_HUMAN Histone H1.1; H12_HUMAN Histone H1.2	Unmodified	0	743820
AVEHINKTIAPALVSK	ENO1; ENO1; ENO1; ENO1; ENO1; ENO1	P06733; K7ERS8; A0A2R8Y879; K7EM90; A0A2R8Y6I8; A0A2R8YEM5	ENOA_HUMAN Alpha-enolase; K7ERS8_HUMAN Alpha-enolase (Fragment); A0A2R8Y879_HUMAN Alpha-enolase (Fragment); K7EM90_HUMAN 2-phospho-D-glycerate hydro-lyase (Fragment); A0A2R8Y6I8_HUMAN Alpha-enolase (Fragment); A0A2R8YEM5_HUMAN 2-phospho-D-glycerate hydro-lyase (Fragment)	Unmodified	427580	743220
TMIQSPSGVILQEAADVHAR	DSP	P15924	DESP_HUMAN Desmoplakin	Oxidation (M)	95174	743050
NLANTVTEEILEK	SYNCRIP; SYNCRIP; SYNCRIP; SYNCRIP; SYNCRIP; SYNCRIP; SYNCRIP; SYNCRIP	O60506; B7Z645; A0A7I2V346; A0A7I2V4Z0; A0A7I2YQV8; A0A7I2V2F2; A0A7I2YQN2; A0A7I2V309	HNRPQ_HUMAN Heterogeneous nuclear ribonucleoprotein Q; B7Z645_HUMAN Heterogeneous nuclear ribonucleoprotein Q; A0A7I2V346_HUMAN Heterogeneous nuclear ribonucleoprotein Q; A0A7I2V4Z0_HUMAN Heterogeneous nuclear ribonucleoprotein Q; A0A7I2YQV8_HUMAN Heterogeneous nuclear ribonucleoprotein Q; A0A7I2V2F2_HUMAN Heterogeneous nuclear ribonucleoprotein Q; A0A7I2YQN2_HUMAN Heterogeneous nuclear ribonucle…	Unmodified	110100	742450
WFQQKYDGIILPGK	RPL11; RPL11	P62913; Q5VVC8	RL11_HUMAN 60S ribosomal protein L11; Q5VVC8_HUMAN 60S ribosomal protein L11	Unmodified	0	741410
ALVADSHPESER	SPTBN1; SPTBN1	Q01082; A0A087WUZ3	SPTB2_HUMAN Spectrin beta chain, non-erythrocytic 1; A0A087WUZ3_HUMAN Spectrin beta chain	Unmodified	0	739870
AFFSEVER	PA2G4; PA2G4	Q9UQ80; F8VR77	PA2G4_HUMAN Proliferation-associated protein 2G4; F8VR77_HUMAN Proliferation-associated protein 2G4	Unmodified	154790	739540
TYDETYQR	PPP1R12A; PPP1R12A; PPP1R12A; PPP1R12A	O14974; H0YIS3; H0YIL7; H0YHI8	MYPT1_HUMAN Protein phosphatase 1 regulatory subunit 12A; H0YIS3_HUMAN Protein phosphatase 1 regulatory subunit 12A (Fragment); H0YIL7_HUMAN Protein phosphatase 1 regulatory subunit 12A (Fragment); H0YHI8_HUMAN Protein phosphatase 1 regulatory subunit 12A (Fragment)	Unmodified	0	738820
NIDNPALADIYTEHAHQVVVAK	WDR1; WDR1	O75083; D6RD66	WDR1_HUMAN WD repeat-containing protein 1; D6RD66_HUMAN WD repeat-containing protein 1 (Fragment)	Unmodified	0	737960
CLIATGGTPR	AIFM1; AIFM1; AIFM1; AIFM1; AIFM1; AIFM1; AIFM1; AIFM1; AIFM1; AIFM1	O95831; A0A7I2RLJ8; A0A6Q8PFW2; A0A6Q8PFQ8; A0A6Q8PFE1; A0A6Q8PFM5; A0A6Q8PHC0; A0A6Q8PFS4; A0A6Q8PHJ9; A0A6Q8PFA7	AIFM1_HUMAN Apoptosis-inducing factor 1, mitochondrial; A0A7I2RLJ8_HUMAN Apoptosis-inducing factor 1, mitochondrial; A0A6Q8PFW2_HUMAN Apoptosis-inducing factor 1, mitochondrial (Fragment); A0A6Q8PFQ8_HUMAN Apoptosis-inducing factor 1, mitochondrial; A0A6Q8PFE1_HUMAN Apoptosis-inducing factor 1, mitochondrial; A0A6Q8PFM5_HUMAN Apoptosis-inducing factor 1, mitochondrial; A0A6Q8PHC0_HUMAN Apoptosis-…	Unmodified	343770	737120
NSVTPDMMEEMYKK	RPL5; RPL5	P46777; A0A2R8Y6J3	RL5_HUMAN 60S ribosomal protein L5; A0A2R8Y6J3_HUMAN 60S ribosomal protein L5 (Fragment)	Unmodified	0	733370
HIMGQNVADYMR	RPL5; RPL5	P46777; A0A2R8Y6J3	RL5_HUMAN 60S ribosomal protein L5; A0A2R8Y6J3_HUMAN 60S ribosomal protein L5 (Fragment)	Oxidation (M)	0	730070
LITPAVVSER	RPS25	P62851	RS25_HUMAN 40S ribosomal protein S25	Unmodified	459190	729030
LLDVVHPAAK	CCT7; CCT7	Q99832; F8WAM2	TCPH_HUMAN T-complex protein 1 subunit eta; F8WAM2_HUMAN T-complex protein 1 subunit eta (Fragment)	Unmodified	547870	728840
QINDIQLSR	EIF3I; EIF3I; EIF3I; EIF3I; EIF3I; EIF3I; EIF3I; EIF3I; EIF3I; EIF3I; EIF3I; EIF3I; EIF3I; EIF3I; EIF3I; EIF3I; EIF3I; EIF3I; EIF3I; EIF3I; EIF3I	Q13347; A0A7I2V3K6; A0A7I2V3U3; A0A7I2V613; A0A7I2YQI6; A0A7I2YQC8; A0A7I2V4C2; A0A7I2V607; A0A7I2V4S8; A0A7I2V685; A0A7I2YQF8; Q5TFK1; A0A7I2YQT9; A0A7I2V640; A0A7I2YQI2; A0A7I2V3N2; A0A7P0MRT9; A0A7I2V5V8; A0A7I2V2M3; A0A7I2YQU2; A0A7I2YQP9	EIF3I_HUMAN Eukaryotic translation initiation factor 3 subunit I; A0A7I2V3K6_HUMAN Eukaryotic translation initiation factor 3 subunit I; A0A7I2V3U3_HUMAN Eukaryotic translation initiation factor 3 subunit I; A0A7I2V613_HUMAN Eukaryotic translation initiation factor 3 subunit I; A0A7I2YQI6_HUMAN Eukaryotic translation initiation factor 3 subunit I; A0A7I2YQC8_HUMAN Eukaryotic translation initiatio…	Unmodified	624650	726910
TATPEIVDNKDGTVTVR	FLNB; FLNB	O75369; E7EN95	FLNB_HUMAN Filamin-B; E7EN95_HUMAN Filamin-B	Unmodified	153430	726720
VTPDTDWAR	ACLY; ACLY	P53396; K7ESG8	ACLY_HUMAN ATP-citrate synthase; K7ESG8_HUMAN ATP-citrate synthase (Fragment)	Unmodified	529730	725540
SLLVNPEGPTLMR	FASN; FASN	P49327; A0A0U1RQF0	FAS_HUMAN Fatty acid synthase; A0A0U1RQF0_HUMAN 3-hydroxyacyl-[acyl-carrier-protein] dehydratase	Unmodified	181330	725310
SKVDEAVAVLQAHQAK	PABPC1; PABPC3; PABPC1; PABPC1; PABPC1; PABPC1; PABPC1; PABPC1; PABPC1; PABPC1; PABPC1; PABPC1; PABPC1; PABPC1; PABPC1	P11940; Q9H361; A0A087WTT1; A0A7I2YQE4; A0A7I2V4N4; H0YC10; E7EQV3; E7ERJ7; H0YAR2; A0A7I2YQ88; H0YAS6; H0YAS7; H0YB75; A0A7I2V649; A0A7I2YQ90	PABP1_HUMAN Polyadenylate-binding protein 1; PABP3_HUMAN Polyadenylate-binding protein 3; A0A087WTT1_HUMAN Polyadenylate-binding protein; A0A7I2YQE4_HUMAN Polyadenylate-binding protein; A0A7I2V4N4_HUMAN Polyadenylate-binding protein; H0YC10_HUMAN Polyadenylate-binding protein 1 (Fragment); E7EQV3_HUMAN Polyadenylate-binding protein; E7ERJ7_HUMAN Polyadenylate-binding protein; H0YAR2_HUMAN Polyade…	Unmodified	652060	725060
YYPTEDVPR	RPL6; RPL6; RPL6; RPL6	Q02878; U3KQR5; F8VR69; F8VZ45	RL6_HUMAN 60S ribosomal protein L6; U3KQR5_HUMAN 60S ribosomal protein L6 (Fragment); F8VR69_HUMAN 60S ribosomal protein L6 (Fragment); F8VZ45_HUMAN 60S ribosomal protein L6 (Fragment)	Unmodified	616600	724380
VAQLEQVYIR	SNRPD3	P62318	SMD3_HUMAN Small nuclear ribonucleoprotein Sm D3	Unmodified	784550	723660
TNQELQEINR	ANXA2P2; ANXA2; ANXA2; ANXA2; ANXA2; ANXA2; ANXA2; ANXA2; ANXA2; ANXA2; ANXA2; ANXA2; ANXA2; ANXA2; ANXA2; ANXA2	A6NMY6; P07355; H0YNB8; H0YN28; H0YL33; H0YM50; H0YKS4; H0YNP5; H0YMM1; A0A7I2V4P4; H0YMW4; H0YMU9; H0YN42; H0YNA0; H0YMD0; H0YLE2	AXA2L_HUMAN Putative annexin A2-like protein; ANXA2_HUMAN Annexin A2; H0YNB8_HUMAN Annexin; H0YN28_HUMAN Annexin (Fragment); H0YL33_HUMAN Annexin; H0YM50_HUMAN Annexin (Fragment); H0YKS4_HUMAN Annexin (Fragment); H0YNP5_HUMAN Annexin (Fragment); H0YMM1_HUMAN Annexin (Fragment); A0A7I2V4P4_HUMAN Annexin; H0YMW4_HUMAN Annexin; H0YMU9_HUMAN Annexin; H0YN42_HUMAN Annexin (Fragment); H0YNA0_HUMAN Anne…	Unmodified	1170700	721340
SIDLKDKYK	HSPD1; HSPD1; HSPD1; HSPD1; HSPD1; HSPD1; HSPD1; HSPD1; HSPD1; HSPD1; HSPD1; HSPD1	P10809; A0A7I2V5K3; A0A7I2V5M1; A0A7I2V2X6; E7EXB4; C9JCQ4; E7ESH4; A0A7I2YQK6; A0A7I2YQ71; A0A7I2V369; C9JL25; A0A7I2V599	CH60_HUMAN 60 kDa heat shock protein, mitochondrial; A0A7I2V5K3_HUMAN 60 kDa chaperonin; A0A7I2V5M1_HUMAN 60 kDa chaperonin; A0A7I2V2X6_HUMAN 60 kDa chaperonin; E7EXB4_HUMAN 60 kDa heat shock protein, mitochondrial (Fragment); C9JCQ4_HUMAN 60 kDa heat shock protein, mitochondrial (Fragment); E7ESH4_HUMAN 60 kDa heat shock protein, mitochondrial (Fragment); A0A7I2YQK6_HUMAN 60 kDa chaperonin; A0A7…	Unmodified	2477600	720150
VEKIPGGIIEDSCVLR	CCT3; CCT3; CCT3; CCT3; CCT3	P49368; E9PQ35; Q5SZX6; E9PRC8; B4DUR8	TCPG_HUMAN T-complex protein 1 subunit gamma; E9PQ35_HUMAN T-complex protein 1 subunit gamma (Fragment); Q5SZX6_HUMAN T-complex protein 1 subunit gamma (Fragment); E9PRC8_HUMAN T-complex protein 1 subunit gamma (Fragment); B4DUR8_HUMAN T-complex protein 1 subunit gamma	Unmodified	245510	720040
INNFSADIKDSK	PLS3	P13797	PLST_HUMAN Plastin-3	Unmodified	550660	715690
YCFPNYVGRPK	ACTR1A; ACTR1B; ACTR1A; ACTR1A	P61163; P42025; A0A1B0GVS3; R4GMT0	ACTZ_HUMAN Alpha-centractin; ACTY_HUMAN Beta-centractin; A0A1B0GVS3_HUMAN Alpha-centractin; R4GMT0_HUMAN Alpha-centractin	Unmodified	0	715180
EAILAIHK	ACTN4; ACTN4; ACTN4	O43707; F5GXS2; H7C144	ACTN4_HUMAN Alpha-actinin-4; F5GXS2_HUMAN Actinin, alpha 4, isoform CRA_a; H7C144_HUMAN Alpha-actinin-4	Unmodified	126910	712780
VWQVTIGTR	RACK1; RACK1; RACK1; RACK1; RACK1; RACK1; RACK1; RACK1	P63244; D6RAC2; D6RHH4; H0Y8R5; D6RHJ5; H0YAF8; D6RF23; J3KPE3	RACK1_HUMAN Receptor of activated protein C kinase 1; D6RAC2_HUMAN Receptor of-activated protein C kinase 1; D6RHH4_HUMAN Receptor of-activated protein C kinase 1; H0Y8R5_HUMAN Receptor of-activated protein C kinase 1 (Fragment); D6RHJ5_HUMAN Receptor of-activated protein C kinase 1; H0YAF8_HUMAN Receptor of-activated protein C kinase 1 (Fragment); D6RF23_HUMAN Receptor of-activated protein C kin…	Unmodified	442580	711960
SAVPPGADKKAEAGAGSATEFQFR	RPS10	P46783	RS10_HUMAN 40S ribosomal protein S10	Unmodified	186220	711460
RVFNPYTEFKEFSR	EFHD2	Q96C19	EFHD2_HUMAN EF-hand domain-containing protein D2	Unmodified	0	710760
ELKQLYLER	ACTR2; ACTR2	P61160; F5H6T1	ARP2_HUMAN Actin-related protein 2; F5H6T1_HUMAN ARP2 actin-related protein 2 homolog (Yeast), isoform CRA_d	Unmodified	87587	709940
ETWLSENQR	SPTBN2; SPTBN1; SPTB; SPTBN1; SPTBN1; SPTBN2	O15020; Q01082; P11277; A0A087WUZ3; F8W6C1; A4QPE4	SPTN2_HUMAN Spectrin beta chain, non-erythrocytic 2; SPTB2_HUMAN Spectrin beta chain, non-erythrocytic 1; SPTB1_HUMAN Spectrin beta chain, erythrocytic; A0A087WUZ3_HUMAN Spectrin beta chain; F8W6C1_HUMAN Spectrin beta chain, non-erythrocytic 1 (Fragment); A4QPE4_HUMAN SPTBN2 protein	Unmodified	0	709780
VVDALGNAIDGKGPIGSK	ATP5F1A; ATP5F1A; ATP5F1A; ATP5F1A; ATP5F1A	P25705; K7EJP1; K7ERX7; K7EK77; K7ENJ4	ATPA_HUMAN ATP synthase subunit alpha, mitochondrial; K7EJP1_HUMAN ATP synthase subunit alpha, mitochondrial (Fragment); K7ERX7_HUMAN ATP synthase subunit alpha, mitochondrial (Fragment); K7EK77_HUMAN ATP synthase subunit alpha, mitochondrial (Fragment); K7ENJ4_HUMAN ATP synthase subunit alpha, mitochondrial (Fragment)	Unmodified	2456100	709380
TIFQGIAAK	PGD; PGD; PGD; PGD	P52209; K7EPF6; K7EMN2; K7EM49	6PGD_HUMAN 6-phosphogluconate dehydrogenase, decarboxylating; K7EPF6_HUMAN Phosphogluconate dehydrogenase (NADP(+)-dependent, decarboxylating) (Fragment); K7EMN2_HUMAN 6-phosphogluconate dehydrogenase, decarboxylating (Fragment); K7EM49_HUMAN Phosphogluconate dehydrogenase (NADP(+)-dependent, decarboxylating) (Fragment)	Unmodified	390340	707240
MDKNASTFEDVTQVSSAYQK	CTTN	Q14247	SRC8_HUMAN Src substrate cortactin	Unmodified	0	706140
QRIDEFEAL	EZR; EZR	P15311; E7EQR4	EZRI_HUMAN Ezrin; E7EQR4_HUMAN Ezrin	Unmodified	76323	704920
QATKDAGVIAGLNVLR	HSPA1L; HSPA1A; HSPA1B; HSPA1L; HSPA1B	P34931; P0DMV8; P0DMV9; Q53FA3; A0A0G2JIW1	HS71L_HUMAN Heat shock 70 kDa protein 1-like; HS71A_HUMAN Heat shock 70 kDa protein 1A; HS71B_HUMAN Heat shock 70 kDa protein 1B; Q53FA3_HUMAN HSPA1L (Fragment); A0A0G2JIW1_HUMAN Heat shock 70 kDa protein 1B	Unmodified	435750	703970
GAWSNVLR	SLC25A4; SLC25A6; SLC25A5	P12235; P12236; P05141	ADT1_HUMAN ADP/ATP translocase 1; ADT3_HUMAN ADP/ATP translocase 3; ADT2_HUMAN ADP/ATP translocase 2	Unmodified	754590	697810
HLQLAIRNDEELNK	H2AX; H2AC6; H2AW; H2AC18; H2AC14; H2AC1; H2AC11; H2AJ; H2AC7; H2AC12; H2AC20; H2AC4; hCG_2039566; N/A; H2AJ; N/A	P16104; Q93077; Q7L7L0; Q6FI13; Q99878; Q96QV6; P0C0S8; Q9BTM1; P20671; Q96KK5; Q16777; P04908; A0A0U1RR32; A0A0U1RRH7; H0YFX9; A0A3B3IS11	H2AX_HUMAN Histone H2AX; H2A1C_HUMAN Histone H2A type 1-C; H2A3_HUMAN Histone H2A type 3; H2A2A_HUMAN Histone H2A type 2-A; H2A1J_HUMAN Histone H2A type 1-J; H2A1A_HUMAN Histone H2A type 1-A; H2A1_HUMAN Histone H2A type 1; H2AJ_HUMAN Histone H2A.J; H2A1D_HUMAN Histone H2A type 1-D; H2A1H_HUMAN Histone H2A type 1-H; H2A2C_HUMAN Histone H2A type 2-C; H2A1B_HUMAN Histone H2A type 1-B/E; A0A0U1RR32_H…	Unmodified	396820	697380
ILLAELEQLKGQGK	VIM; VIM; VIM	P08670; B0YJC4; A0A1B0GTT5	VIME_HUMAN Vimentin; B0YJC4_HUMAN Vimentin; A0A1B0GTT5_HUMAN Vimentin (Fragment)	Unmodified	312590	697290
QAASGLVGQENAR	RUVBL1	Q9Y265	RUVB1_HUMAN RuvB-like 1	Unmodified	1024600	697150
TGSQGQCTQVRVEFMDDTSR	RPS28	P62857	RS28_HUMAN 40S ribosomal protein S28	Unmodified	0	696840
RGEAHLAVNDFELAR	FKBP4	Q02790	FKBP4_HUMAN Peptidyl-prolyl cis-trans isomerase FKBP4	Unmodified	232410	694550
LLEPVLLLGKER	RPS16; RPS16; RPS16; RPS16; RPS16; RPS16	P62249; M0R210; M0R1M5; M0R3H0; Q6IPX4; M0QX76	RS16_HUMAN 40S ribosomal protein S16; M0R210_HUMAN 40S ribosomal protein S16; M0R1M5_HUMAN 40S ribosomal protein S16 (Fragment); M0R3H0_HUMAN 40S ribosomal protein S16; Q6IPX4_HUMAN 40S ribosomal protein S16; M0QX76_HUMAN 40S ribosomal protein S16 (Fragment)	Unmodified	69178	694030
HWGGNVLGPK	RPL7A; RPL7A	P62424; Q5T8U2	RL7A_HUMAN 60S ribosomal protein L7a; Q5T8U2_HUMAN 60S ribosomal protein L7a	Unmodified	508330	690140
GKDLIGVQNLLK	SPTAN1; SPTAN1; SPTAN1	Q13813; A0A0D9SGF6; A0A0D9SF54	SPTN1_HUMAN Spectrin alpha chain, non-erythrocytic 1; A0A0D9SGF6_HUMAN Spectrin alpha chain, non-erythrocytic 1; A0A0D9SF54_HUMAN Spectrin alpha chain, non-erythrocytic 1	Unmodified	31780	687350
SLADIAREEASNFR	PSMA3; PSMA3	P25788; G3V4X5	PSA3_HUMAN Proteasome subunit alpha type-3; G3V4X5_HUMAN Proteasome subunit alpha type-3	Unmodified	119900	686220
IGAEVYHNLK	ENO1; ENO1; ENO1	P06733; K7EM90; A0A2R8Y6G6	ENOA_HUMAN Alpha-enolase; K7EM90_HUMAN 2-phospho-D-glycerate hydro-lyase (Fragment); A0A2R8Y6G6_HUMAN 2-phospho-D-glycerate hydro-lyase	Unmodified	768840	684690
AGAIAPCEVTVPAQNTGLGPEK	RPLP0; RPLP0P6; RPLP0; RPLP0; RPLP0; RPLP0; RPLP0; RPLP0; RPLP0	P05388; Q8NHW5; F8VRK7; F8VW21; F8VPE8; F8VU65; G3V210; F8VQY6; F8VWS0	RLA0_HUMAN 60S acidic ribosomal protein P0; RLA0L_HUMAN 60S acidic ribosomal protein P0-like; F8VRK7_HUMAN 60S acidic ribosomal protein P0; F8VW21_HUMAN 60S acidic ribosomal protein P0 (Fragment); F8VPE8_HUMAN 60S acidic ribosomal protein P0 (Fragment); F8VU65_HUMAN 60S acidic ribosomal protein P0 (Fragment); G3V210_HUMAN 60S acidic ribosomal protein P0; F8VQY6_HUMAN 60S acidic ribosomal protein …	Unmodified	218600	683520
FLQDYFDGNLKR	PDIA3	P30101	PDIA3_HUMAN Protein disulfide-isomerase A3	Unmodified	381770	681560
LSIPTYGLQCTR	FASN; FASN; FASN	P49327; J3KTF0; A0A0U1RQF0	FAS_HUMAN Fatty acid synthase; J3KTF0_HUMAN Fatty acid synthase (Fragment); A0A0U1RQF0_HUMAN 3-hydroxyacyl-[acyl-carrier-protein] dehydratase	Unmodified	304230	681240
TIIPLISQCTPK	MDH2; MDH2	P40926; G3XAL0	MDHM_HUMAN Malate dehydrogenase, mitochondrial; G3XAL0_HUMAN Malate dehydrogenase	Unmodified	675440	680070
TLGILGLGR	PHGDH; PHGDH; PHGDH; PHGDH; PHGDH; PHGDH; PHGDH; PHGDH	O43175; A0A286YFE1; A0A286YFM8; A0A2C9F2M7; A0A286YF78; A0A286YFA2; A0A286YF22; A0A286YFL2	SERA_HUMAN D-3-phosphoglycerate dehydrogenase; A0A286YFE1_HUMAN D-3-phosphoglycerate dehydrogenase (Fragment); A0A286YFM8_HUMAN D-3-phosphoglycerate dehydrogenase (Fragment); A0A2C9F2M7_HUMAN D-3-phosphoglycerate dehydrogenase; A0A286YF78_HUMAN D-3-phosphoglycerate dehydrogenase (Fragment); A0A286YFA2_HUMAN D-3-phosphoglycerate dehydrogenase; A0A286YF22_HUMAN D-3-phosphoglycerate dehydrogenase; A…	Unmodified	812400	679370
SQIPLSK	XRCC5	P13010	XRCC5_HUMAN X-ray repair cross-complementing protein 5	Unmodified	564440	677980
LVGMPAKR	HSPA9; HSPA9; HSPA9; HSPA9; HSPA9; HSPA9; HSPA9	P38646; H0Y8K0; A0A7I2V2S7; A0A7I2V2G2; A0A7I2V3F7; D6RCD7; A0A3B3ITI4	GRP75_HUMAN Stress-70 protein, mitochondrial; H0Y8K0_HUMAN Heat shock 70kDa protein 9B (Mortalin-2), isoform CRA_a; A0A7I2V2S7_HUMAN 75 kDa glucose-regulated protein; A0A7I2V2G2_HUMAN 75 kDa glucose-regulated protein; A0A7I2V3F7_HUMAN Stress-70 protein, mitochondrial; D6RCD7_HUMAN 75 kDa glucose-regulated protein; A0A3B3ITI4_HUMAN Stress-70 protein, mitochondrial	Unmodified	330590	675730
AAQELQEGQR	CBS; CBSL; CBS	P35520; P0DN79; H7C2H4	CBS_HUMAN Cystathionine beta-synthase; CBSL_HUMAN Cystathionine beta-synthase-like protein; H7C2H4_HUMAN Cystathionine beta-synthase (Fragment)	Unmodified	820280	675520
TTTLSGTAPAAGVVPSR	MAP4; MAP4; MAP4; MAP4; MAP4; MAP4	P27816; H7C4C5; H0Y2V1; F8W9U4; E7EVA0; B5MEG9	MAP4_HUMAN Microtubule-associated protein 4; H7C4C5_HUMAN Microtubule-associated protein (Fragment); H0Y2V1_HUMAN Microtubule-associated protein (Fragment); F8W9U4_HUMAN Microtubule-associated protein; E7EVA0_HUMAN Microtubule-associated protein; B5MEG9_HUMAN Microtubule-associated protein 4 (Fragment)	Unmodified	637310	673790
TQLAVCQQR	FKBP4; FKBP4	Q02790; H0YFG2	FKBP4_HUMAN Peptidyl-prolyl cis-trans isomerase FKBP4; H0YFG2_HUMAN Peptidyl-prolyl cis-trans isomerase FKBP4 (Fragment)	Unmodified	479240	672200
GYDVIAQAQSGTGK	EIF4A1; EIF4A2; EIF4A1; EIF4A1; EIF4A1; EIF4A2; EIF4A1; EIF4A2; EIF4A1; EIF4A1; EIF4A1; EIF4A2; EIF4A1; EIF4A1; EIF4A1	P60842; Q14240; J3KTB5; J3KS93; J3QKZ9; J3KSN7; J3QL43; E7EQG2; J3KS25; J3QS69; J3QLN6; E7EMV8; J3KT04; J3QR64; J3KT12	IF4A1_HUMAN Eukaryotic initiation factor 4A-I; IF4A2_HUMAN Eukaryotic initiation factor 4A-II; J3KTB5_HUMAN RNA helicase (Fragment); J3KS93_HUMAN RNA helicase (Fragment); J3QKZ9_HUMAN RNA helicase (Fragment); J3KSN7_HUMAN RNA helicase (Fragment); J3QL43_HUMAN RNA helicase (Fragment); E7EQG2_HUMAN RNA helicase; J3KS25_HUMAN RNA helicase (Fragment); J3QS69_HUMAN RNA helicase (Fragment); J3QLN6_HUMA…	Unmodified	0	670510
SAINEVVTR	RPL31; RPL31; RPL31; RPL31; RPL31; RPL31	P62899; H7C2W9; B8ZZK4; B7Z4C8; B7Z4E3; C9JU56	RL31_HUMAN 60S ribosomal protein L31; H7C2W9_HUMAN 60S ribosomal protein L31 (Fragment); B8ZZK4_HUMAN 60S ribosomal protein L31; B7Z4C8_HUMAN 60S ribosomal protein L31; B7Z4E3_HUMAN 60S ribosomal protein L31; C9JU56_HUMAN 60S ribosomal protein L31 (Fragment)	Unmodified	441290	669000
IGKPAPDFK	PRDX2; PRDX2	P32119; A6NIW5	PRDX2_HUMAN Peroxiredoxin-2; A6NIW5_HUMAN Peroxiredoxin 2, isoform CRA_a	Unmodified	1050100	668510
ELAEDGYSGVEVR	RPS3; RPS3; RPS3; RPS3; RPS3; RPS3; RPS3; RPS3; RPS3; RPS3	P23396; H0YF32; E9PJH4; H0YEU2; E9PL09; E9PPU1; H0YCJ7; F2Z2S8; E9PQ96; E9PK82	RS3_HUMAN 40S ribosomal protein S3; H0YF32_HUMAN 40S ribosomal protein S3 (Fragment); E9PJH4_HUMAN 40S ribosomal protein S3; H0YEU2_HUMAN 40S ribosomal protein S3 (Fragment); E9PL09_HUMAN 40S ribosomal protein S3; E9PPU1_HUMAN 40S ribosomal protein S3; H0YCJ7_HUMAN 40S ribosomal protein S3 (Fragment); F2Z2S8_HUMAN 40S ribosomal protein S3; E9PQ96_HUMAN 40S ribosomal protein S3; E9PK82_HUMAN 40S r…	Unmodified	1283700	667230
AVAVGRPSNEELR	SEPTIN11; SEPTIN11; SEPTIN11	Q9NVA2; D6RER5; D6RGI3	SEP11_HUMAN Septin-11; D6RER5_HUMAN Septin; D6RGI3_HUMAN Septin	Acetyl (Protein N-term)	0	664280
TIDDLEDKLK	TPM3; TPM3	J3KN67; A0A087WWU8	J3KN67_HUMAN Tropomyosin alpha-3 chain; A0A087WWU8_HUMAN Tropomyosin alpha-3 chain	Unmodified	184200	662780
GGAEQFMEETER	CCT7	Q99832	TCPH_HUMAN T-complex protein 1 subunit eta	Unmodified	387330	662580
IEEELGSK	ENO1; ENO1	P06733; A0A2R8Y6G6	ENOA_HUMAN Alpha-enolase; A0A2R8Y6G6_HUMAN 2-phospho-D-glycerate hydro-lyase	Unmodified	0	660960
RQITIEEGEQR	RAB6B; RAB6B	Q9NRW1; J3KR73	RAB6B_HUMAN Ras-related protein Rab-6B; J3KR73_HUMAN Ras-related protein Rab-6B (Fragment)	Unmodified	0	660810
VLIPVKQYPK	KHDRBS2; KHDRBS1; KHDRBS2	Q5VWX1; Q07666; A0A6Q8PGH5	KHDR2_HUMAN KH domain-containing, RNA-binding, signal transduction-associated protein 2; KHDR1_HUMAN KH domain-containing, RNA-binding, signal transduction-associated protein 1; A0A6Q8PGH5_HUMAN KH domain-containing, RNA-binding, signal transduction-associated protein 2	Unmodified	159260	660750
QAVDVSPLR	RPS5; RPS5; RPS5; RPS5	P46782; M0R0R2; M0R0F0; M0QZN2	RS5_HUMAN 40S ribosomal protein S5; M0R0R2_HUMAN 40S ribosomal protein S5; M0R0F0_HUMAN 40S ribosomal protein S5 (Fragment); M0QZN2_HUMAN 40S ribosomal protein S5	Unmodified	569520	658220
KLSDDNTIGKEEIQQR	SPTAN1; SPTAN1; SPTAN1	Q13813; A0A0D9SGF6; A0A0D9SF54	SPTN1_HUMAN Spectrin alpha chain, non-erythrocytic 1; A0A0D9SGF6_HUMAN Spectrin alpha chain, non-erythrocytic 1; A0A0D9SF54_HUMAN Spectrin alpha chain, non-erythrocytic 1	Unmodified	0	657740
KISSIQSIVPALEIANAHR	HSPD1; HSPD1; HSPD1; HSPD1; HSPD1; HSPD1; HSPD1; HSPD1	P10809; A0A7I2V5K3; A0A7I2V5M1; A0A7I2V2X6; A0A7I2YQK6; A0A7I2YQ71; A0A7I2V369; A0A7I2V599	CH60_HUMAN 60 kDa heat shock protein, mitochondrial; A0A7I2V5K3_HUMAN 60 kDa chaperonin; A0A7I2V5M1_HUMAN 60 kDa chaperonin; A0A7I2V2X6_HUMAN 60 kDa chaperonin; A0A7I2YQK6_HUMAN 60 kDa chaperonin; A0A7I2YQ71_HUMAN 60 kDa chaperonin; A0A7I2V369_HUMAN 60 kDa chaperonin; A0A7I2V599_HUMAN 60 kDa chaperonin	Unmodified	25022	657450
GIVEFASKPAAR	SFPQ	P23246	SFPQ_HUMAN Splicing factor, proline- and glutamine-rich	Unmodified	237410	655440
YLRDYSR	CCT7	Q99832	TCPH_HUMAN T-complex protein 1 subunit eta	Unmodified	679810	655380
ELWFSDDPNVTK	AIFM1; AIFM1; AIFM1; AIFM1; AIFM1; AIFM1; AIFM1; AIFM1; AIFM1; AIFM1; AIFM1; AIFM1; AIFM1	O95831; A0A7I2RLJ8; A0A6Q8PFW2; A0A6Q8PFQ8; A0A6Q8PFE1; A0A6Q8PFM5; A0A6Q8PHC0; A0A6Q8PFS4; A0A6Q8PG15; A0A6Q8PF87; A0A7I2PK44; A0A6Q8PHJ9; A0A6Q8PFA7	AIFM1_HUMAN Apoptosis-inducing factor 1, mitochondrial; A0A7I2RLJ8_HUMAN Apoptosis-inducing factor 1, mitochondrial; A0A6Q8PFW2_HUMAN Apoptosis-inducing factor 1, mitochondrial (Fragment); A0A6Q8PFQ8_HUMAN Apoptosis-inducing factor 1, mitochondrial; A0A6Q8PFE1_HUMAN Apoptosis-inducing factor 1, mitochondrial; A0A6Q8PFM5_HUMAN Apoptosis-inducing factor 1, mitochondrial; A0A6Q8PHC0_HUMAN Apoptosis-…	Unmodified	196380	654460
GCLELIKETGVPIAGR	MTHFD1; MTHFD1; MTHFD1; MTHFD1	P11586; V9GZ78; V9GYY3; F5H2F4	C1TC_HUMAN C-1-tetrahydrofolate synthase, cytoplasmic; V9GZ78_HUMAN C-1-tetrahydrofolate synthase, cytoplasmic; V9GYY3_HUMAN C-1-tetrahydrofolate synthase, cytoplasmic; F5H2F4_HUMAN C-1-tetrahydrofolate synthase, cytoplasmic	Unmodified	134800	650670
NEQDAYAINSYTR	ACAT1; ACAT1; ACAT1; ACAT1; ACAT1; ACAT1	P24752; A0A5F9ZHJ7; A0A5F9ZHJ0; A0A5F9ZHD4; A0A5F9ZHL1; A0A5F9ZI66	THIL_HUMAN Acetyl-CoA acetyltransferase, mitochondrial; A0A5F9ZHJ7_HUMAN Acetyl-CoA acetyltransferase, mitochondrial; A0A5F9ZHJ0_HUMAN Acetyl-CoA acetyltransferase, mitochondrial; A0A5F9ZHD4_HUMAN Acetyl-CoA acetyltransferase, mitochondrial; A0A5F9ZHL1_HUMAN Acetyl-CoA acetyltransferase, mitochondrial; A0A5F9ZI66_HUMAN Acetyl-CoA acetyltransferase, mitochondrial	Unmodified	1389800	649530
MVIITGPPEAQFK	IGF2BP3; IGF2BP1; IGF2BP2; IGF2BP2	O00425; Q9NZI8; Q9Y6M1; F8W930	IF2B3_HUMAN Insulin-like growth factor 2 mRNA-binding protein 3; IF2B1_HUMAN Insulin-like growth factor 2 mRNA-binding protein 1; IF2B2_HUMAN Insulin-like growth factor 2 mRNA-binding protein 2; F8W930_HUMAN Insulin-like growth factor 2 mRNA-binding protein 2	Unmodified	157950	648870
QMADTGKLNTLLQR	HNRNPU; HNRNPU; HNRNPU; HNRNPU; HNRNPU; HNRNPU; HNRNPU; HNRNPU; HNRNPU; HNRNPU; HNRNPU; HNRNPU; HNRNPU	Q00839; A0A1W2PRZ7; A0A1W2PP34; A0A1W2PP35; A0A1X7SBS1; A0A1W2PQ74; A0A1W2PPE9; A0A1W2PQL0; A0A1W2PPH7; A0A1W2PQD4; Q5RI18; A0A1W2PPS1; A0A1W2PPL4	HNRPU_HUMAN Heterogeneous nuclear ribonucleoprotein U; A0A1W2PRZ7_HUMAN Heterogeneous nuclear ribonucleoprotein U (Fragment); A0A1W2PP34_HUMAN Heterogeneous nuclear ribonucleoprotein U; A0A1W2PP35_HUMAN Heterogeneous nuclear ribonucleoprotein U (Fragment); A0A1X7SBS1_HUMAN Heterogeneous nuclear ribonucleoprotein U; A0A1W2PQ74_HUMAN Heterogeneous nuclear ribonucleoprotein U; A0A1W2PPE9_HUMAN Heter…	Unmodified	0	647530
RFDVSGYPTLK	PDIA4; PDIA4	P13667; A0A499FI48	PDIA4_HUMAN Protein disulfide-isomerase A4; A0A499FI48_HUMAN Protein disulfide-isomerase	Unmodified	746080	645400
NQLTSNPENTVFDAK	HSPA5; HSPA5; HSPA5	P11021; A0A7P0TB36; A0A7P0TAI0	BIP_HUMAN Endoplasmic reticulum chaperone BiP; A0A7P0TB36_HUMAN Endoplasmic reticulum chaperone BiP; A0A7P0TAI0_HUMAN Endoplasmic reticulum chaperone BiP	Unmodified	773120	643970
ALQLEEERKR	EZR; EZR	P15311; E7EQR4	EZRI_HUMAN Ezrin; E7EQR4_HUMAN Ezrin	Unmodified	127190	643000
NIKHSGNITFDEIVNIAR	RPL12	P30050	RL12_HUMAN 60S ribosomal protein L12	Unmodified	0	642710
VLDTNDRFLR	MTHFD1L; MTHFD1; MTHFD1; MTHFD1; MTHFD1; MTHFD1; MTHFD1L; MTHFD1L	Q6UB35; P11586; V9GZ78; V9GYY3; A0A494C1T2; F5H2F4; A0A087WVM4; B7ZM99	C1TM_HUMAN Monofunctional C1-tetrahydrofolate synthase, mitochondrial; C1TC_HUMAN C-1-tetrahydrofolate synthase, cytoplasmic; V9GZ78_HUMAN C-1-tetrahydrofolate synthase, cytoplasmic; V9GYY3_HUMAN C-1-tetrahydrofolate synthase, cytoplasmic; A0A494C1T2_HUMAN C-1-tetrahydrofolate synthase, cytoplasmic (Fragment); F5H2F4_HUMAN C-1-tetrahydrofolate synthase, cytoplasmic; A0A087WVM4_HUMAN Formyltetrahy…	Unmodified	1125900	642290
GLGLDESGLAK	RUVBL1	Q9Y265	RUVB1_HUMAN RuvB-like 1	Unmodified	647580	642260
IACLDFSLQK	TCP1; TCP1; TCP1; TCP1; TCP1	P17987; F5GZ03; F5H282; E7EQR6; E7ERF2	TCPA_HUMAN T-complex protein 1 subunit alpha; F5GZ03_HUMAN T-complex protein 1 subunit alpha (Fragment); F5H282_HUMAN T-complex protein 1 subunit alpha; E7EQR6_HUMAN T-complex protein 1 subunit alpha; E7ERF2_HUMAN CCT-alpha	Unmodified	791910	642080
SGGMSNELNNIISR	ACLY	P53396	ACLY_HUMAN ATP-citrate synthase	Unmodified	242860	642020
NLRDIDEVSSLLR	CCT8; CCT8	P50990; H7C4C8	TCPQ_HUMAN T-complex protein 1 subunit theta; H7C4C8_HUMAN T-complex protein 1 subunit theta (Fragment)	Unmodified	514290	641770
TLSGMESYCVR	CCT4	P50991	TCPD_HUMAN T-complex protein 1 subunit delta	Unmodified	278990	637130
YNQLLRIEEELGSKAK	ENO1; ENO1	P06733; A0A2R8Y6G6	ENOA_HUMAN Alpha-enolase; A0A2R8Y6G6_HUMAN 2-phospho-D-glycerate hydro-lyase	Unmodified	0	636580
AGADEERAETAR	CCT2; CCT2; CCT2	P78371; F5GWF6; F8VQ14	TCPB_HUMAN T-complex protein 1 subunit beta; F5GWF6_HUMAN CCT-beta; F8VQ14_HUMAN CCT-beta	Unmodified	3795900	635610
TLADLIR	CDO1	Q16878	CDO1_HUMAN Cysteine dioxygenase type 1	Unmodified	622610	633870
FICTTSAIQNR	ACLY; ACLY	P53396; K7ESG8	ACLY_HUMAN ATP-citrate synthase; K7ESG8_HUMAN ATP-citrate synthase (Fragment)	Unmodified	713850	631220
GAYQDRDKPAQIR	CCT4	P50991	TCPD_HUMAN T-complex protein 1 subunit delta	Unmodified	1007800	629540
GILFVGSGVSGGEEGAR	PGD; PGD; PGD; PGD	P52209; K7EPF6; K7EMN2; K7EM49	6PGD_HUMAN 6-phosphogluconate dehydrogenase, decarboxylating; K7EPF6_HUMAN Phosphogluconate dehydrogenase (NADP(+)-dependent, decarboxylating) (Fragment); K7EMN2_HUMAN 6-phosphogluconate dehydrogenase, decarboxylating (Fragment); K7EM49_HUMAN Phosphogluconate dehydrogenase (NADP(+)-dependent, decarboxylating) (Fragment)	Unmodified	301820	629050
AIMDKKANIR	EEF2	P13639	EF2_HUMAN Elongation factor 2	Unmodified	0	628590
LLVGSEDYGRDLTGVQNLR	SPTAN1; SPTAN1; SPTAN1	Q13813; A0A0D9SGF6; A0A0D9SF54	SPTN1_HUMAN Spectrin alpha chain, non-erythrocytic 1; A0A0D9SGF6_HUMAN Spectrin alpha chain, non-erythrocytic 1; A0A0D9SF54_HUMAN Spectrin alpha chain, non-erythrocytic 1	Unmodified	0	625810
TCTFILR	CCT7	Q99832	TCPH_HUMAN T-complex protein 1 subunit eta	Unmodified	631820	623960
CGSVLVR	RPS2; RPS2; RPS2; RPS2; RPS2; RPS2	P15880; E9PQD7; H0YEN5; I3L404; E9PMM9; E9PM36	RS2_HUMAN 40S ribosomal protein S2; E9PQD7_HUMAN 40S ribosomal protein S2; H0YEN5_HUMAN 40S ribosomal protein S2 (Fragment); I3L404_HUMAN 40S ribosomal protein S2 (Fragment); E9PMM9_HUMAN 40S ribosomal protein S2 (Fragment); E9PM36_HUMAN 40S ribosomal protein S2	Unmodified	273850	621440
LMDQNLK	TPM3; TPM3; TPM3; TPM3	J3KN67; A0A2R2Y2Q3; A0A087WWU8; A0A494C0P6	J3KN67_HUMAN Tropomyosin alpha-3 chain; A0A2R2Y2Q3_HUMAN Tropomyosin 3 nu; A0A087WWU8_HUMAN Tropomyosin alpha-3 chain; A0A494C0P6_HUMAN Tropomyosin alpha-3 chain	Unmodified	127410	621270
HIPIAGR	ACTR3B; ACTR3C; ACTR3; ACTR3; ACTR3C; ACTR3C; ACTR3C	Q9P1U1; Q9C0K3; P61158; B4DXW1; H7C4J1; C9IZN3; A0A0A0MTI9	ARP3B_HUMAN Actin-related protein 3B; ARP3C_HUMAN Actin-related protein 3C; ARP3_HUMAN Actin-related protein 3; B4DXW1_HUMAN Actin-like protein 3; H7C4J1_HUMAN Actin-related protein 3C (Fragment); C9IZN3_HUMAN Actin-related protein 3C (Fragment); A0A0A0MTI9_HUMAN Actin-related protein 3C	Unmodified	0	619980
ILELDQFKGQQGQKR	XRCC6; XRCC6	P12956; B1AHC9	XRCC6_HUMAN X-ray repair cross-complementing protein 6; B1AHC9_HUMAN ATP-dependent DNA helicase 2 subunit 1	Unmodified	475470	618400
DMRQTVAVGVIK	EEF1A2; EEF1A1P5; EEF1A1; EEF1A1; EEF1A1; EEF1A2	Q05639; Q5VTE0; P68104; A0A7I2V659; A0A087WVQ9; A0A2U3TZH3	EF1A2_HUMAN Elongation factor 1-alpha 2; EF1A3_HUMAN Putative elongation factor 1-alpha-like 3; EF1A1_HUMAN Elongation factor 1-alpha 1; A0A7I2V659_HUMAN Elongation factor 1-alpha; A0A087WVQ9_HUMAN Elongation factor 1-alpha; A0A2U3TZH3_HUMAN Elongation factor 1-alpha	Unmodified	124210	616840
VLISDSLDPCCR	PHGDH; PHGDH; PHGDH; PHGDH; PHGDH; PHGDH; PHGDH; PHGDH; PHGDH; PHGDH; PHGDH; PHGDH	O43175; A0A286YFK5; A0A286YFF3; A0A286YFM8; A0A286YFC8; A0A2C9F2M7; A0A286YFB2; A0A286YER3; A0A286YFA2; A0A286YF22; A0A286YF34; A0A286YFL2	SERA_HUMAN D-3-phosphoglycerate dehydrogenase; A0A286YFK5_HUMAN D-3-phosphoglycerate dehydrogenase; A0A286YFF3_HUMAN D-3-phosphoglycerate dehydrogenase; A0A286YFM8_HUMAN D-3-phosphoglycerate dehydrogenase (Fragment); A0A286YFC8_HUMAN D-3-phosphoglycerate dehydrogenase; A0A2C9F2M7_HUMAN D-3-phosphoglycerate dehydrogenase; A0A286YFB2_HUMAN D-3-phosphoglycerate dehydrogenase; A0A286YER3_HUMAN D-3-ph…	Unmodified	808250	616400
TSASIILR	TCP1; TCP1; TCP1; TCP1; TCP1	P17987; F5GZ03; F5H282; E7EQR6; E7ERF2	TCPA_HUMAN T-complex protein 1 subunit alpha; F5GZ03_HUMAN T-complex protein 1 subunit alpha (Fragment); F5H282_HUMAN T-complex protein 1 subunit alpha; E7EQR6_HUMAN T-complex protein 1 subunit alpha; E7ERF2_HUMAN CCT-alpha	Unmodified	627170	614820
VVVDALSGLKGDLAGR	CKMT1A; CKMT1B; CKMT1A	P12532; C9JSQ1; F8WCN3	KCRU_HUMAN Creatine kinase U-type, mitochondrial; C9JSQ1_HUMAN Creatine kinase (Fragment); F8WCN3_HUMAN Creatine kinase	Unmodified	139970	614570
VVTDTDETELAR	EIF2S1	P05198	IF2A_HUMAN Eukaryotic translation initiation factor 2 subunit 1	Unmodified	498810	613270
ETRLVLEVAQHLGESTVR	ATP5F1B	P06576	ATPB_HUMAN ATP synthase subunit beta, mitochondrial	Unmodified	0	612440
IVAECNAVR	CTNNA1; CTNNA2; CTNNA1; CTNNA1	P35221; P26232; H0YBB8; G3XAM7	CTNA1_HUMAN Catenin alpha-1; CTNA2_HUMAN Catenin alpha-2; H0YBB8_HUMAN Catenin alpha-1 (Fragment); G3XAM7_HUMAN Catenin (Cadherin-associated protein), alpha 1, 102kDa, isoform CRA_a	Unmodified	149520	612270
SVNELIYKR	RPL7; RPL7	P18124; A8MUD9	RL7_HUMAN 60S ribosomal protein L7; A8MUD9_HUMAN 60S ribosomal protein L7	Unmodified	416550	609770
AVLIAGQPGTGK	RUVBL2; RUVBL2; RUVBL2; RUVBL2	Q9Y230; M0R0Y3; X6R2L4; M0QXI6	RUVB2_HUMAN RuvB-like 2; M0R0Y3_HUMAN RuvB-like helicase; X6R2L4_HUMAN RuvB-like helicase; M0QXI6_HUMAN RuvB-like helicase (Fragment)	Unmodified	664400	606980
NSNLVGAAHEELQQSR	LMNA; LMNA; LMNA; LMNA; LMNA; LMNA	P02545; A0A6Q8PF80; A0A6Q8PFJ0; Q5TCI8; Q3BDU5; A0A6Q8PHQ9	LMNA_HUMAN Prelamin-A/C; A0A6Q8PF80_HUMAN Prelamin-A/C; A0A6Q8PFJ0_HUMAN Prelamin-A/C; Q5TCI8_HUMAN Prelamin-A/C; Q3BDU5_HUMAN Prelamin-A/C; A0A6Q8PHQ9_HUMAN Prelamin-A/C	Unmodified	0	605590
ALPAVQQNNLDEDLIRK	UBA1	P22314	UBA1_HUMAN Ubiquitin-like modifier-activating enzyme 1	Unmodified	0	605150
ALLTPVAIAAGR	GSR	P00390	GSHR_HUMAN Glutathione reductase, mitochondrial	Unmodified	1185600	604000
AAGVPQVNSK	PPP1R9B	Q96SB3	NEB2_HUMAN Neurabin-2	Unmodified	0	602670
AWGPGLEGGVVGK	FLNA; FLNA; FLNA	P21333; A0A7P0NMY4; Q60FE5	FLNA_HUMAN Filamin-A; A0A7P0NMY4_HUMAN Filamin-A; Q60FE5_HUMAN Filamin-A	Unmodified	317480	598010
YLAEVATGEKR	YWHAG	P61981	1433G_HUMAN 14-3-3 protein gamma	Unmodified	625540	595800
TLPGWNTDISNAR	ADSS2	P30520	PURA2_HUMAN Adenylosuccinate synthetase isozyme 2	Unmodified	672740	590290
ESTGAQVQVAGDMLPNSTER	PCBP1; PCBP3; PCBP2; PCBP2; PCBP3; PCBP3; PCBP2; PCBP2; PCBP2	Q15365; P57721; Q15366; F8VZX2; E9PFP8; J3QT27; F8VXH9; F8W0G4; H3BRU6	PCBP1_HUMAN Poly(rC)-binding protein 1; PCBP3_HUMAN Poly(rC)-binding protein 3; PCBP2_HUMAN Poly(rC)-binding protein 2; F8VZX2_HUMAN Poly(rC)-binding protein 2; E9PFP8_HUMAN Poly(rC)-binding protein 3; J3QT27_HUMAN Poly(rC)-binding protein 3 (Fragment); F8VXH9_HUMAN Poly(rC)-binding protein 2 (Fragment); F8W0G4_HUMAN Poly(rC)-binding protein 2 (Fragment); H3BRU6_HUMAN Poly(rC)-binding protein 2 (…	Unmodified	292310	589950
MDATANDVPSPYEVR	PDIA3	P30101	PDIA3_HUMAN Protein disulfide-isomerase A3	Oxidation (M)	899810	589670
IGVITNR	RPS4X	P62701	RS4X_HUMAN 40S ribosomal protein S4, X isoform	Unmodified	620720	588900
ILIANTGMDTDKIKIFGSR	CCT2; CCT2; CCT2	P78371; F5GWF6; F8VQ14	TCPB_HUMAN T-complex protein 1 subunit beta; F5GWF6_HUMAN CCT-beta; F8VQ14_HUMAN CCT-beta	Oxidation (M)	0	588410
APILIATDVASR	DDX5; DDX17; DDX17; DDX5; DDX17; DDX5; DDX5; DDX5; DDX5; DDX17	P17844; Q92841; A0A1X7SBZ2; A0A7I2V5F5; A0A0U1RQJ0; A0A7I2V507; A0A0G2JLI4; J3KTA4; A0A7I2V2S0; A0A5H1ZRQ2	DDX5_HUMAN Probable ATP-dependent RNA helicase DDX5; DDX17_HUMAN Probable ATP-dependent RNA helicase DDX17; A0A1X7SBZ2_HUMAN RNA helicase; A0A7I2V5F5_HUMAN RNA helicase; A0A0U1RQJ0_HUMAN Probable ATP-dependent RNA helicase DDX17 (Fragment); A0A7I2V507_HUMAN RNA helicase; A0A0G2JLI4_HUMAN DEAD box protein 5; J3KTA4_HUMAN DEAD box protein 5; A0A7I2V2S0_HUMAN RNA helicase; A0A5H1ZRQ2_HUMAN RNA helic…	Unmodified	439980	586850
PYQYPALTPEQKKELSDIAHR	ALDOA; ALDOA; ALDOA; ALDOA; ALDOA; ALDOA; ALDOA	P04075; J3KPS3; H3BQN4; H3BPS8; H3BUH7; H3BMQ8; H3BR04	ALDOA_HUMAN Fructose-bisphosphate aldolase A; J3KPS3_HUMAN Fructose-bisphosphate aldolase; H3BQN4_HUMAN Fructose-bisphosphate aldolase; H3BPS8_HUMAN Fructose-bisphosphate aldolase (Fragment); H3BUH7_HUMAN Fructose-bisphosphate aldolase (Fragment); H3BMQ8_HUMAN Fructose-bisphosphate aldolase (Fragment); H3BR04_HUMAN Fructose-bisphosphate aldolase (Fragment)	Unmodified	0	584800
KGEDFVK	MDH2; MDH2	P40926; G3XAL0	MDHM_HUMAN Malate dehydrogenase, mitochondrial; G3XAL0_HUMAN Malate dehydrogenase	Unmodified	630370	584760
IKVAEDEAEAAAAAK	SLC3A2; SLC3A2; SLC3A2; SLC3A2; SLC3A2; SLC3A2; SLC3A2; SLC3A2; SLC3A2; SLC3A2; SLC3A2; SLC3A2; SLC3A2; SLC3A2; SLC3A2; SLC3A2; SLC3A2	P08195; A0A7P0Z4P5; A0A7P0T8F1; A0A7P0Z4A0; H0YH36; F5H0E2; F5GZS6; A0A7P0TAT7; A0A7P0T9F7; A0A7P0TBF8; F5H867; A0A7P0TAS6; A0A7P0T8U7; A0A7P0T853; A0A7P0TAN7; J3KPF3; H0YFS2	4F2_HUMAN 4F2 cell-surface antigen heavy chain; A0A7P0Z4P5_HUMAN 4F2 cell-surface antigen heavy chain; A0A7P0T8F1_HUMAN 4F2 cell-surface antigen heavy chain; A0A7P0Z4A0_HUMAN 4F2 cell-surface antigen heavy chain; H0YH36_HUMAN 4F2 cell-surface antigen heavy chain; F5H0E2_HUMAN 4F2 cell-surface antigen heavy chain (Fragment); F5GZS6_HUMAN 4F2 cell-surface antigen heavy chain; A0A7P0TAT7_HUMAN 4F2 c…	Unmodified	893840	583870
TADGIVSHLKK	PDIA3	P30101	PDIA3_HUMAN Protein disulfide-isomerase A3	Unmodified	944130	583330
LIIAGTSAYAR	SHMT2; SHMT2; SHMT2; SHMT2	P34897; H0YIZ0; G3V5L0; G3V2Y4	GLYM_HUMAN Serine hydroxymethyltransferase, mitochondrial; H0YIZ0_HUMAN Glycine hydroxymethyltransferase (Fragment); G3V5L0_HUMAN Glycine hydroxymethyltransferase (Fragment); G3V2Y4_HUMAN Glycine hydroxymethyltransferase (Fragment)	Unmodified	496140	582440
GHVFEESQVAGTPMFVVK	EEF2	P13639	EF2_HUMAN Elongation factor 2	Unmodified	0	582320
TAVCDIPPRGLK	TUBB2A; TUBB8B; TUBB4A; TUBB; TUBB2B; TUBB8; TUBB4B; TUBB8; TUBB; TUBB8; TUBB	Q13885; A6NNZ2; P04350; P07437; Q9BVA1; Q3ZCM7; P68371; Q5SQY0; Q5JP53; A0A075B736; Q5ST81	TBB2A_HUMAN Tubulin beta-2A chain; TBB8B_HUMAN Tubulin beta 8B; TBB4A_HUMAN Tubulin beta-4A chain; TBB5_HUMAN Tubulin beta chain; TBB2B_HUMAN Tubulin beta-2B chain; TBB8_HUMAN Tubulin beta-8 chain; TBB4B_HUMAN Tubulin beta-4B chain; Q5SQY0_HUMAN Tubulin beta chain; Q5JP53_HUMAN Tubulin beta chain; A0A075B736_HUMAN Tubulin beta chain; Q5ST81_HUMAN Tubulin beta chain	Unmodified	1049100	580580
EKQPPIDNIIR	KPNA2; KPNA2; KPNA2; KPNA2; KPNA2; KPNA2; KPNA2	P52292; J3QLL0; A0A7I2V487; A0A7I2V351; A0A7I2V3Z3; J3KS65; A0A7I2YQE1	IMA1_HUMAN Importin subunit alpha-1; J3QLL0_HUMAN Importin subunit alpha-1 (Fragment); A0A7I2V487_HUMAN Importin subunit alpha; A0A7I2V351_HUMAN Importin subunit alpha; A0A7I2V3Z3_HUMAN Importin subunit alpha-1; J3KS65_HUMAN Importin subunit alpha-1 (Fragment); A0A7I2YQE1_HUMAN Importin subunit alpha	Unmodified	187210	580500
AVNYFSK	CLTC; CLTC; CLTC	Q00610; J3KS13; A0A087WVQ6	CLH1_HUMAN Clathrin heavy chain 1; J3KS13_HUMAN Clathrin heavy chain 1; A0A087WVQ6_HUMAN Clathrin heavy chain	Unmodified	329950	579990
TVYPMER	LIMA1; LIMD2; LIMA1; LIMD2; LIMA1	Q9UHB6; Q9BT23; F8VS07; J3QQM5; F8VQE1	LIMA1_HUMAN LIM domain and actin-binding protein 1; LIMD2_HUMAN LIM domain-containing protein 2; F8VS07_HUMAN LIM domain and actin-binding protein 1; J3QQM5_HUMAN LIM domain-containing protein 2 (Fragment); F8VQE1_HUMAN LIM domain and actin-binding protein 1	Unmodified	0	578600
HGLYLPTR	FASN; FASN	P49327; A0A0U1RQF0	FAS_HUMAN Fatty acid synthase; A0A0U1RQF0_HUMAN 3-hydroxyacyl-[acyl-carrier-protein] dehydratase	Unmodified	405200	572380
AYAQGISR	CS; CS; CS; CS; CS; CS; CS; CS; CS	O75390; F8VPA1; F8VPF9; F8W1S4; F8VR34; F8VRI6; A0A0C4DGI3; B4DJV2; H0YH82	CISY_HUMAN Citrate synthase, mitochondrial; F8VPA1_HUMAN Citrate synthase, mitochondrial (Fragment); F8VPF9_HUMAN Citrate synthase, mitochondrial (Fragment); F8W1S4_HUMAN Citrate synthase, mitochondrial (Fragment); F8VR34_HUMAN Citrate synthase, mitochondrial (Fragment); F8VRI6_HUMAN Citrate synthase, mitochondrial (Fragment); A0A0C4DGI3_HUMAN Citrate synthase; B4DJV2_HUMAN Citrate synthase; H0YH…	Unmodified	724780	571040
AFHNEAQVNPER	TCP1; TCP1; TCP1	P17987; F5H282; E7EQR6	TCPA_HUMAN T-complex protein 1 subunit alpha; F5H282_HUMAN T-complex protein 1 subunit alpha; E7EQR6_HUMAN T-complex protein 1 subunit alpha	Unmodified	420510	570150
QASTLIDRPAPHFER	EPB41L2; EPB41L2; EPB41L2; EPB41L2; EPB41L2; EPB41L2	O43491; A0A2R8Y5B3; E9PK52; E9PHY5; H0Y5B0; E9PII3	E41L2_HUMAN Band 4.1-like protein 2; A0A2R8Y5B3_HUMAN Band 4.1-like protein 2 (Fragment); E9PK52_HUMAN Band 4.1-like protein 2; E9PHY5_HUMAN Band 4.1-like protein 2; H0Y5B0_HUMAN Band 4.1-like protein 2 (Fragment); E9PII3_HUMAN Band 4.1-like protein 2	Unmodified	0	568000
YDYQRQPDSGISSIR	RPN1; RPN1	P04843; B7Z4L4	RPN1_HUMAN Dolichyl-diphosphooligosaccharide--protein glycosyltransferase subunit 1; B7Z4L4_HUMAN Dolichyl-diphosphooligosaccharide--protein glycosyltransferase subunit 1	Unmodified	565230	567000
TTSASSHLNK	GLUL; GLUL	P15104; A0A2R8YDT1	GLNA_HUMAN Glutamine synthetase; A0A2R8YDT1_HUMAN Glutamine synthetase	Acetyl (Protein N-term)	1788600	564020
DTLYEAVREVLHGNQR	RPL10A	P62906	RL10A_HUMAN 60S ribosomal protein L10a	Unmodified	0	562820
ALQFLEEVKVSR	CCT6A	P40227	TCPZ_HUMAN T-complex protein 1 subunit zeta	Unmodified	55048	562670
ATFDAISK	RPS2; RPS2; RPS2	P15880; E9PQD7; H0YEN5	RS2_HUMAN 40S ribosomal protein S2; E9PQD7_HUMAN 40S ribosomal protein S2; H0YEN5_HUMAN 40S ribosomal protein S2 (Fragment)	Unmodified	354560	561970
NSLESYAFNMK	HSPA8; HSPA8; HSPA8; HSPA8; HSPA8; HSPA8	P11142; E9PKE3; E9PM13; E9PNE6; A8K7Q2; E9PS65	HSP7C_HUMAN Heat shock cognate 71 kDa protein; E9PKE3_HUMAN Heat shock cognate 71 kDa protein; E9PM13_HUMAN Heat shock cognate 71 kDa protein (Fragment); E9PNE6_HUMAN Heat shock cognate 71 kDa protein; A8K7Q2_HUMAN Heat shock cognate 71 kDa protein; E9PS65_HUMAN Heat shock cognate 71 kDa protein (Fragment)	Oxidation (M)	518800	561760
AIGSASEGAQSSLQEVYHK	PSMA5	P28066	PSA5_HUMAN Proteasome subunit alpha type-5	Unmodified	740710	561700
SPFEVYVDKSQGDASK	FLNA; FLNA; FLNA; FLNA; FLNA; FLNA	P21333; A0A7I2V3E6; F8WE98; A0A087WWY3; A0A7P0NMY4; Q60FE5	FLNA_HUMAN Filamin-A; A0A7I2V3E6_HUMAN Filamin-A; F8WE98_HUMAN Filamin-A (Fragment); A0A087WWY3_HUMAN Filamin-A; A0A7P0NMY4_HUMAN Filamin-A; Q60FE5_HUMAN Filamin-A	Unmodified	220710	555150
LSGSNPYTTVTPQIINSK	ACTN4; ACTN4; ACTN4	O43707; F5GXS2; H7C144	ACTN4_HUMAN Alpha-actinin-4; F5GXS2_HUMAN Actinin, alpha 4, isoform CRA_a; H7C144_HUMAN Alpha-actinin-4	Unmodified	0	554090
SATKVTADVINAAEKLQVVGR	PHGDH; PHGDH; PHGDH; PHGDH; PHGDH; PHGDH; PHGDH; PHGDH; PHGDH	O43175; A0A286YFM8; A0A286YFC8; A0A2C9F2M7; A0A286YFB2; A0A286YER3; A0A286YFA2; A0A286YF22; A0A286YFL2	SERA_HUMAN D-3-phosphoglycerate dehydrogenase; A0A286YFM8_HUMAN D-3-phosphoglycerate dehydrogenase (Fragment); A0A286YFC8_HUMAN D-3-phosphoglycerate dehydrogenase; A0A2C9F2M7_HUMAN D-3-phosphoglycerate dehydrogenase; A0A286YFB2_HUMAN D-3-phosphoglycerate dehydrogenase; A0A286YER3_HUMAN D-3-phosphoglycerate dehydrogenase; A0A286YFA2_HUMAN D-3-phosphoglycerate dehydrogenase; A0A286YF22_HUMAN D-3-ph…	Unmodified	0	551550
TSACGLFSVCYPR	PPP2R1A; PPP2R1B; PPP2R1A	P30153; P30154; C9J9C1	2AAA_HUMAN Serine/threonine-protein phosphatase 2A 65 kDa regulatory subunit A alpha isoform; 2AAB_HUMAN Serine/threonine-protein phosphatase 2A 65 kDa regulatory subunit A beta isoform; C9J9C1_HUMAN Serine/threonine-protein phosphatase 2A 65 kDa regulatory subunit A alpha isoform (Fragment)	Unmodified	67870	551100
GVNVSALSR	ATP6V1A; ATP6V1A; ATP6V1A	P38606; C9JA17; C9JVW8	VATA_HUMAN V-type proton ATPase catalytic subunit A; C9JA17_HUMAN V-type proton ATPase catalytic subunit A (Fragment); C9JVW8_HUMAN V-type proton ATPase catalytic subunit A (Fragment)	Unmodified	263720	550870
TYGEPESAGPSR	EMD; EMD	P50402; Q5HY57	EMD_HUMAN Emerin; Q5HY57_HUMAN Emerin	Unmodified	778000	549200
KFDQLLAEEKTISAK	MYH9	P35579	MYH9_HUMAN Myosin-9	Unmodified	0	549020
QMQVLHPAAR	CCT4	P50991	TCPD_HUMAN T-complex protein 1 subunit delta	Unmodified	0	548970
TVDNFVALATGEK	PPIB; PPIB; PPIB	P23284; A0A7P0Z497; A0A7P0T7U3	PPIB_HUMAN Peptidyl-prolyl cis-trans isomerase B; A0A7P0Z497_HUMAN Peptidyl-prolyl cis-trans isomerase B; A0A7P0T7U3_HUMAN Peptidyl-prolyl cis-trans isomerase B	Unmodified	237530	548780
PMFIVNTNVPR	MIF	P14174	MIF_HUMAN Macrophage migration inhibitory factor	Unmodified	161100	548580
SPFSVAVSPSLDLSK	FLNA; FLNA; FLNA	P21333; A0A7P0NMY4; Q60FE5	FLNA_HUMAN Filamin-A; A0A7P0NMY4_HUMAN Filamin-A; Q60FE5_HUMAN Filamin-A	Unmodified	107610	547280
VAQILKEPK	ATP5PO; ATP5PO; N/A	P48047; A0A494C0K9; H7C0C1	ATPO_HUMAN ATP synthase subunit O, mitochondrial; A0A494C0K9_HUMAN ATP synthase subunit O, mitochondrial; H7C0C1_HUMAN ATP synthase subunit O, mitochondrial (Fragment)	Unmodified	730490	546190
SSLSSAQADFNQLAELDR	SPTAN1; SPTAN1; SPTAN1	Q13813; A0A0D9SGF6; A0A0D9SF54	SPTN1_HUMAN Spectrin alpha chain, non-erythrocytic 1; A0A0D9SGF6_HUMAN Spectrin alpha chain, non-erythrocytic 1; A0A0D9SF54_HUMAN Spectrin alpha chain, non-erythrocytic 1	Unmodified	0	545560
MATGLER	HNRNPM; HNRNPM; HNRNPM; HNRNPM	P52272; M0QZM1; M0R2I7; A0A087X0X3	HNRPM_HUMAN Heterogeneous nuclear ribonucleoprotein M; M0QZM1_HUMAN Heterogeneous nuclear ribonucleoprotein M (Fragment); M0R2I7_HUMAN Heterogeneous nuclear ribonucleoprotein M (Fragment); A0A087X0X3_HUMAN Heterogeneous nuclear ribonucleoprotein M	Unmodified	178020	545400
LGGIGQFLAK	DHX9	Q08211	DHX9_HUMAN ATP-dependent RNA helicase A	Unmodified	185620	543790
IGNTGGMLDNILASK	ACLY	P53396	ACLY_HUMAN ATP-citrate synthase	Unmodified	283020	543080
GIHPTIISESFQK	CCT4	P50991	TCPD_HUMAN T-complex protein 1 subunit delta	Unmodified	1100900	541390
NLQYYDISAK	RAN; RAN; RAN; RAN; RAN	P62826; J3KQE5; F5H018; B4DV51; B5MDF5	RAN_HUMAN GTP-binding nuclear protein Ran; J3KQE5_HUMAN GTP-binding nuclear protein Ran (Fragment); F5H018_HUMAN GTP-binding nuclear protein Ran (Fragment); B4DV51_HUMAN GTP-binding nuclear protein Ran; B5MDF5_HUMAN GTP-binding nuclear protein Ran	Unmodified	290510	541310
TGLIDYNQLALTAR	SHMT2; SHMT2; SHMT2	P34897; G3V5L0; G3V2Y4	GLYM_HUMAN Serine hydroxymethyltransferase, mitochondrial; G3V5L0_HUMAN Glycine hydroxymethyltransferase (Fragment); G3V2Y4_HUMAN Glycine hydroxymethyltransferase (Fragment)	Unmodified	187120	539200
FIEIAAR	HNRNPU; HNRNPU; HNRNPU; HNRNPU; HNRNPU; HNRNPU; HNRNPU; HNRNPU; HNRNPU; HNRNPU; HNRNPU; HNRNPU; HNRNPU	Q00839; A0A1W2PRZ7; A0A1W2PP34; A0A1W2PP35; A0A1X7SBS1; A0A1W2PQ74; A0A1W2PPE9; A0A1W2PQL0; A0A1W2PPH7; A0A1W2PQD4; Q5RI18; A0A1W2PPS1; A0A1W2PPL4	HNRPU_HUMAN Heterogeneous nuclear ribonucleoprotein U; A0A1W2PRZ7_HUMAN Heterogeneous nuclear ribonucleoprotein U (Fragment); A0A1W2PP34_HUMAN Heterogeneous nuclear ribonucleoprotein U; A0A1W2PP35_HUMAN Heterogeneous nuclear ribonucleoprotein U (Fragment); A0A1X7SBS1_HUMAN Heterogeneous nuclear ribonucleoprotein U; A0A1W2PQ74_HUMAN Heterogeneous nuclear ribonucleoprotein U; A0A1W2PPE9_HUMAN Heter…	Unmodified	0	538980
VITEYLNAQESAK	SND1	Q7KZF4	SND1_HUMAN Staphylococcal nuclease domain-containing protein 1	Unmodified	100270	535830
TGISDVFAKNDLAVVDVR	NCL; NCL; NCL; NCL; NCL; NCL; NCL; NCL; NCL; NCL; NCL	P19338; C9JLB1; A0A7I2V3F3; A0A7I2V506; H7BY16; A0A7I2V2U7; A0A7I2V428; A0A7I2V5M5; A0A7I2V2S8; A0A7I2V699; A0A7I2V349	NUCL_HUMAN Nucleolin; C9JLB1_HUMAN Nucleolin; A0A7I2V3F3_HUMAN Nucleolin; A0A7I2V506_HUMAN Nucleolin; H7BY16_HUMAN Nucleolin; A0A7I2V2U7_HUMAN Nucleolin; A0A7I2V428_HUMAN Nucleolin; A0A7I2V5M5_HUMAN Nucleolin; A0A7I2V2S8_HUMAN Nucleolin; A0A7I2V699_HUMAN Nucleolin; A0A7I2V349_HUMAN Nucleolin	Unmodified	0	535440
AYLQQLRQETGLR	ARPC3	O15145	ARPC3_HUMAN Actin-related protein 2/3 complex subunit 3	Unmodified	0	534690
KHALLEADVAAHQDRIDGITIQAR	SPTAN1; SPTAN1; SPTAN1	Q13813; A0A0D9SGF6; A0A0D9SF54	SPTN1_HUMAN Spectrin alpha chain, non-erythrocytic 1; A0A0D9SGF6_HUMAN Spectrin alpha chain, non-erythrocytic 1; A0A0D9SF54_HUMAN Spectrin alpha chain, non-erythrocytic 1	Unmodified	0	533800
AIVAIENPADVSVISSR	RPSA; RPSA; RPSA; RPSA	P08865; A0A0C4DG17; F8WD59; C9J9K3	RSSA_HUMAN 40S ribosomal protein SA; A0A0C4DG17_HUMAN 40S ribosomal protein SA; F8WD59_HUMAN 40S ribosomal protein SA (Fragment); C9J9K3_HUMAN 40S ribosomal protein SA (Fragment)	Unmodified	142630	531130
SGGTALHVAAAK	PPP1R12A; PPP1R12A; PPP1R12A; PPP1R12A	O14974; F8VZN8; F8VW28; H0YHL8	MYPT1_HUMAN Protein phosphatase 1 regulatory subunit 12A; F8VZN8_HUMAN Protein phosphatase 1 regulatory subunit 12A (Fragment); F8VW28_HUMAN Protein phosphatase 1 regulatory subunit 12A (Fragment); H0YHL8_HUMAN Protein phosphatase 1 regulatory subunit 12A (Fragment)	Unmodified	0	530570
ECADLWPR	RPL23; RPL23	P62829; J3KTJ3	RL23_HUMAN 60S ribosomal protein L23; J3KTJ3_HUMAN 60S ribosomal protein L23	Unmodified	285270	528760
SKGFGFVCFSSPEEATK	PABPC4; PABPC1; PABPC3; PABPC1L; PABPC4; PABPC1; PABPC4; PABPC4; PABPC1; PABPC4; PABPC4; PABPC1L; PABPC1L; PABPC4; PABPC1; PABPC1; PABPC1; PABPC1; PABPC1; PABPC1; PABPC1L; PABPC4; PABPC1; PABPC1	Q13310; P11940; Q9H361; Q4VXU2; B1ANR0; A0A087WTT1; H0Y5F5; A0A7I2V598; H0YB86; A0A7I2V4L7; H0YEU6; A0A6Q8JFT6; A0A6I8PLA1; A0A7I2V4V6; A0A7I2YQE4; A0A7I2V4N4; E7EQV3; E7ERJ7; H0YAR2; A0A7I2YQ88; A0A6I8PS38; A0A7I2V5W9; A0A7I2V649; A0A7I2YQ90	PABP4_HUMAN Polyadenylate-binding protein 4; PABP1_HUMAN Polyadenylate-binding protein 1; PABP3_HUMAN Polyadenylate-binding protein 3; PAP1L_HUMAN Polyadenylate-binding protein 1-like; B1ANR0_HUMAN Polyadenylate-binding protein; A0A087WTT1_HUMAN Polyadenylate-binding protein; H0Y5F5_HUMAN Polyadenylate-binding protein (Fragment); A0A7I2V598_HUMAN Polyadenylate-binding protein; H0YB86_HUMAN Polyad…	Unmodified	49627	528320
FVIGGPQGDAGLTGRK	MAT2A	P31153	METK2_HUMAN S-adenosylmethionine synthase isoform type-2	Unmodified	1080000	528180
PGVTVKDVNQQEFVR	RPS19; RPS19; RPS19; RPS19	P39019; M0QYF7; M0R2L9; M0R140	RS19_HUMAN 40S ribosomal protein S19; M0QYF7_HUMAN 40S ribosomal protein S19 (Fragment); M0R2L9_HUMAN 40S ribosomal protein S19 (Fragment); M0R140_HUMAN 40S ribosomal protein S19 (Fragment)	Unmodified	275970	527460
LSNRPAFMPSEGR	ACTN1; ACTN1; ACTN1	P12814; A0A7I2V4Y4; H9KV75	ACTN1_HUMAN Alpha-actinin-1; A0A7I2V4Y4_HUMAN Alpha-actinin-1; H9KV75_HUMAN Alpha-actinin-1	Oxidation (M)	0	525440
NPDDITQEEYGEFYK	HSP90AB1	P08238	HS90B_HUMAN Heat shock protein HSP 90-beta	Unmodified	163430	525350
LGEWVGLCK	RPS12	P25398	RS12_HUMAN 40S ribosomal protein S12	Unmodified	367210	525170
ILAEGGGAK	TUFM	P49411	EFTU_HUMAN Elongation factor Tu, mitochondrial	Unmodified	842950	523000
VSRDTLYEAVREVLHGNQR	RPL10A	P62906	RL10A_HUMAN 60S ribosomal protein L10a	Unmodified	0	518600
KESYSVYVYK	H2BC4; H2BC12; H2BS1; H2BC5; H2BC13; H2BC14; H2BC9; H2BC15; H2BC18; H2BC15	P62807; O60814; P57053; P58876; Q99880; Q99879; Q93079; Q99877; Q5QNW6; U3KQK0	H2B1C_HUMAN Histone H2B type 1-C/E/F/G/I; H2B1K_HUMAN Histone H2B type 1-K; H2BFS_HUMAN Histone H2B type F-S; H2B1D_HUMAN Histone H2B type 1-D; H2B1L_HUMAN Histone H2B type 1-L; H2B1M_HUMAN Histone H2B type 1-M; H2B1H_HUMAN Histone H2B type 1-H; H2B1N_HUMAN Histone H2B type 1-N; H2B2F_HUMAN Histone H2B type 2-F; U3KQK0_HUMAN Histone H2B	Unmodified	0	514950
FLNRHDLDLICR	PPP1CB	P62140	PP1B_HUMAN Serine/threonine-protein phosphatase PP1-beta catalytic subunit	Unmodified	0	513600
SINQPVAFVR	SLIRP; SLIRP; SLIRP; SLIRP; SLIRP; SLIRP	Q9GZT3; H0YJI1; G3V4X6; G3V2S9; H0YJ40; A0A087WUN7	SLIRP_HUMAN SRA stem-loop-interacting RNA-binding protein, mitochondrial; H0YJI1_HUMAN SRA stem-loop-interacting RNA-binding protein, mitochondrial (Fragment); G3V4X6_HUMAN SRA stem-loop-interacting RNA-binding protein, mitochondrial; G3V2S9_HUMAN SRA stem-loop-interacting RNA-binding protein, mitochondrial; H0YJ40_HUMAN SRA stem-loop-interacting RNA-binding protein, mitochondrial (Fragment); A0A…	Unmodified	1305100	513380
GNFNYIEFTR	MYL12A; MYL12B; MYL12A	P19105; O14950; J3QRS3	ML12A_HUMAN Myosin regulatory light chain 12A; ML12B_HUMAN Myosin regulatory light chain 12B; J3QRS3_HUMAN Myosin regulatory light chain 12A	Unmodified	49218	509860
GDLGIEIPAEK	PKM; PKLR; PKM; PKM; PKM	P14618; P30613; B4DNK4; H3BTN5; H3BR70	KPYM_HUMAN Pyruvate kinase PKM; KPYR_HUMAN Pyruvate kinase PKLR; B4DNK4_HUMAN Pyruvate kinase; H3BTN5_HUMAN Pyruvate kinase (Fragment); H3BR70_HUMAN Pyruvate kinase	Unmodified	395670	509240
SLHDALCVIR	CCT5; CCT5; CCT5; CCT5	P48643; B7ZAR1; E9PCA1; E7ENZ3	TCPE_HUMAN T-complex protein 1 subunit epsilon; B7ZAR1_HUMAN CCT-epsilon; E9PCA1_HUMAN CCT-epsilon; E7ENZ3_HUMAN T-complex protein 1 subunit epsilon	Unmodified	452940	508920
TAEFQVAR	FARSB	Q9NSD9	SYFB_HUMAN Phenylalanine--tRNA ligase beta subunit	Unmodified	439940	504440
STLTDSLVCK	EEF2	P13639	EF2_HUMAN Elongation factor 2	Unmodified	479870	503310
RAPFDLFENR	HSP90AA1	P07900	HS90A_HUMAN Heat shock protein HSP 90-alpha	Unmodified	218290	501500
VLISDSLDPCCRK	PHGDH; PHGDH; PHGDH; PHGDH; PHGDH; PHGDH; PHGDH; PHGDH; PHGDH; PHGDH; PHGDH; PHGDH	O43175; A0A286YFK5; A0A286YFF3; A0A286YFM8; A0A286YFC8; A0A2C9F2M7; A0A286YFB2; A0A286YER3; A0A286YFA2; A0A286YF22; A0A286YF34; A0A286YFL2	SERA_HUMAN D-3-phosphoglycerate dehydrogenase; A0A286YFK5_HUMAN D-3-phosphoglycerate dehydrogenase; A0A286YFF3_HUMAN D-3-phosphoglycerate dehydrogenase; A0A286YFM8_HUMAN D-3-phosphoglycerate dehydrogenase (Fragment); A0A286YFC8_HUMAN D-3-phosphoglycerate dehydrogenase; A0A2C9F2M7_HUMAN D-3-phosphoglycerate dehydrogenase; A0A286YFB2_HUMAN D-3-phosphoglycerate dehydrogenase; A0A286YER3_HUMAN D-3-ph…	Unmodified	497750	500520
SSAQDPQAVLGALGR	VARS1; VARS1; VARS1; VARS1; VARS1; VARS1	P26640; A2ABF4; A0A140T936; A0A140T954; A0A0G2JJT9; A0A140T904	SYVC_HUMAN Valine--tRNA ligase; A2ABF4_HUMAN Valine--tRNA ligase (Fragment); A0A140T936_HUMAN Valyl-tRNA synthetase (Fragment); A0A140T954_HUMAN Valine--tRNA ligase (Fragment); A0A0G2JJT9_HUMAN Valine--tRNA ligase (Fragment); A0A140T904_HUMAN Valine--tRNA ligase (Fragment)	Unmodified	220190	500270
YMACCLLYR	TUBA1A; TUBA4A; TUBAL3; TUBA1C; TUBA1B; TUBA1C; TUBA1C	Q71U36; P68366; A6NHL2; Q9BQE3; P68363; A0A1W2PQM2; F5H5D3	TBA1A_HUMAN Tubulin alpha-1A chain; TBA4A_HUMAN Tubulin alpha-4A chain; TBAL3_HUMAN Tubulin alpha chain-like 3; TBA1C_HUMAN Tubulin alpha-1C chain; TBA1B_HUMAN Tubulin alpha-1B chain; A0A1W2PQM2_HUMAN Tubulin alpha-1C chain; F5H5D3_HUMAN Tubulin alpha chain	Unmodified	221710	499310
AGPIWDLR	HNRNPR; SYNCRIP; HNRNPR; HNRNPR; HNRNPR; SYNCRIP; SYNCRIP; SYNCRIP; HNRNPR; SYNCRIP; SYNCRIP; SYNCRIP; SYNCRIP	O43390; O60506; B4DT28; A0A6Q8PEX7; A0A6Q8PH31; B7Z645; A0A7I2V346; A0A7I2V4Z0; A0A6Q8PH35; A0A7I2V5Q6; A0A7I2V2F2; A0A7I2YQN2; A0A7I2V309	HNRPR_HUMAN Heterogeneous nuclear ribonucleoprotein R; HNRPQ_HUMAN Heterogeneous nuclear ribonucleoprotein Q; B4DT28_HUMAN Heterogeneous nuclear ribonucleoprotein R; A0A6Q8PEX7_HUMAN Heterogeneous nuclear ribonucleoprotein R (Fragment); A0A6Q8PH31_HUMAN Heterogeneous nuclear ribonucleoprotein R (Fragment); B7Z645_HUMAN Heterogeneous nuclear ribonucleoprotein Q; A0A7I2V346_HUMAN Heterogeneous nucl…	Unmodified	171430	497720
VATWFNQPAR	RPL13; RPL13; RPL13	P26373; H3BTH3; J3QSB4	RL13_HUMAN 60S ribosomal protein L13; H3BTH3_HUMAN 60S ribosomal protein L13; J3QSB4_HUMAN 60S ribosomal protein L13 (Fragment)	Unmodified	290560	495840
AGPGTLSVTIEGPSK	FLNB; FLNB	O75369; E7EN95	FLNB_HUMAN Filamin-B; E7EN95_HUMAN Filamin-B	Unmodified	164390	493370
LAILGIHNEVSK	ACTN1; ACTN1; ACTN1; ACTN1	P12814; A0A7I2V4Y4; H9KV75; H7C5W8	ACTN1_HUMAN Alpha-actinin-1; A0A7I2V4Y4_HUMAN Alpha-actinin-1; H9KV75_HUMAN Alpha-actinin-1; H7C5W8_HUMAN Alpha-actinin-1 (Fragment)	Unmodified	94422	491840
TSIAIDTIINQK	ATP5F1A; ATP5F1A; ATP5F1A	P25705; K7EK77; K7ENJ4	ATPA_HUMAN ATP synthase subunit alpha, mitochondrial; K7EK77_HUMAN ATP synthase subunit alpha, mitochondrial (Fragment); K7ENJ4_HUMAN ATP synthase subunit alpha, mitochondrial (Fragment)	Unmodified	392530	491760
LVRPPVQVYGIEGR	ATP5PO; ATP5PO; ATP5PO; N/A	P48047; H7C086; A0A494C0K9; H7C0C1	ATPO_HUMAN ATP synthase subunit O, mitochondrial; H7C086_HUMAN ATP synthase subunit O, mitochondrial (Fragment); A0A494C0K9_HUMAN ATP synthase subunit O, mitochondrial; H7C0C1_HUMAN ATP synthase subunit O, mitochondrial (Fragment)	Unmodified	401530	491190
LVSSDPEINTK	NUDC	Q9Y266	NUDC_HUMAN Nuclear migration protein nudC	Unmodified	682470	489710
AVTEQGHELSNEER	YWHAB; YWHAB; YWHAB; YWHAB; YWHAB	P31946; Q4VY20; A0A0J9YWE8; A0A0J9YWZ2; Q4VY19	1433B_HUMAN 14-3-3 protein beta/alpha; Q4VY20_HUMAN 14-3-3 protein beta/alpha (Fragment); A0A0J9YWE8_HUMAN 14-3-3 protein beta/alpha; A0A0J9YWZ2_HUMAN 14-3-3 protein beta/alpha (Fragment); Q4VY19_HUMAN 14-3-3 protein beta/alpha (Fragment)	Unmodified	552490	489180
KTKPYIQVDIGGGQTK	HSPA5; HSPA5; HSPA5	P11021; A0A7P0TB36; A0A7P0TAI0	BIP_HUMAN Endoplasmic reticulum chaperone BiP; A0A7P0TB36_HUMAN Endoplasmic reticulum chaperone BiP; A0A7P0TAI0_HUMAN Endoplasmic reticulum chaperone BiP	Unmodified	597250	487690
LNIPVSQVNPR	ATP1A1; ATP1A3; N/A; ATP1A3; ATP1A3	P05023; P13637; A0A2R8YEY8; A0A0A0MT26; M0R116	AT1A1_HUMAN Sodium/potassium-transporting ATPase subunit alpha-1; AT1A3_HUMAN Sodium/potassium-transporting ATPase subunit alpha-3; A0A2R8YEY8_HUMAN Sodium/potassium-transporting ATPase subunit alpha; A0A0A0MT26_HUMAN Sodium/potassium-transporting ATPase subunit alpha-3; M0R116_HUMAN Sodium/potassium-transporting ATPase subunit alpha	Unmodified	503010	484430
YGVQADRVDK	CTTN	Q14247	SRC8_HUMAN Src substrate cortactin	Unmodified	231730	481010
YYDSRPGGYGYGYGR	RBM3	P98179	RBM3_HUMAN RNA-binding protein 3	Unmodified	0	480620
TWNDPSVQQDIK	HSPA5; HSPA5; HSPA5	P11021; A0A7P0TB36; A0A7P0TAI0	BIP_HUMAN Endoplasmic reticulum chaperone BiP; A0A7P0TB36_HUMAN Endoplasmic reticulum chaperone BiP; A0A7P0TAI0_HUMAN Endoplasmic reticulum chaperone BiP	Unmodified	871420	477780
FVQCPDGELQK	RUVBL2; RUVBL2	Q9Y230; M0R0Y3	RUVB2_HUMAN RuvB-like 2; M0R0Y3_HUMAN RuvB-like helicase	Unmodified	597690	477460
ADGELNVDSLITR	PPP1CB; PPP1CB; PPP1CB	P62140; C9JP48; C9J9S3	PP1B_HUMAN Serine/threonine-protein phosphatase PP1-beta catalytic subunit; C9JP48_HUMAN Serine/threonine-protein phosphatase (Fragment); C9J9S3_HUMAN Serine/threonine-protein phosphatase (Fragment)	Acetyl (Protein N-term)	0	476410
VGDPQELNGITR	FASN; FASN	P49327; A0A0U1RQF0	FAS_HUMAN Fatty acid synthase; A0A0U1RQF0_HUMAN 3-hydroxyacyl-[acyl-carrier-protein] dehydratase	Unmodified	380800	476350
ELLLQPVTISR	ARPC4; ARPC4-TTLL3; ARPC4; ARPC4-TTLL3; ARPC4-TTLL3	P59998; A0A0A6YYG9; F8WDD7; H7C0A3; F8WCF6	ARPC4_HUMAN Actin-related protein 2/3 complex subunit 4; A0A0A6YYG9_HUMAN Protein ARPC4-TTLL3; F8WDD7_HUMAN Actin-related protein 2/3 complex subunit 4; H7C0A3_HUMAN ARPC4-TTLL3 readthrough (Fragment); F8WCF6_HUMAN Actin-related protein 2/3 complex subunit 4	Unmodified	96470	475900
DSAYQSITHYRPVSASR	EMD; EMD	P50402; Q5HY57	EMD_HUMAN Emerin; Q5HY57_HUMAN Emerin	Unmodified	621590	474910
LCTSATESEVAR	UQCRC1	P31930	QCR1_HUMAN Cytochrome b-c1 complex subunit 1, mitochondrial	Unmodified	350470	474770
LVPVGYGIR	EEF1D; EEF1D; EEF1D; EEF1D; EEF1D; EEF1D; EEF1D; EEF1D	P29692; E9PQC9; H0YE58; E9PRY8; E9PK01; A0A087X1X7; E9PQZ1; H0YE72	EF1D_HUMAN Elongation factor 1-delta; E9PQC9_HUMAN Elongation factor 1-delta (Fragment); H0YE58_HUMAN Elongation factor 1-delta (Fragment); E9PRY8_HUMAN Elongation factor 1-delta; E9PK01_HUMAN Elongation factor 1-delta (Fragment); A0A087X1X7_HUMAN Elongation factor 1-delta; E9PQZ1_HUMAN Elongation factor 1-delta; H0YE72_HUMAN Elongation factor 1-delta (Fragment)	Unmodified	308460	473640
GITINAAHVEYSTAAR	TUFM	P49411	EFTU_HUMAN Elongation factor Tu, mitochondrial	Unmodified	734650	472750
GLCAIAQAESLR	RPS3; RPS3; RPS3; RPS3	P23396; H0YF32; H0YCJ7; F2Z2S8	RS3_HUMAN 40S ribosomal protein S3; H0YF32_HUMAN 40S ribosomal protein S3 (Fragment); H0YCJ7_HUMAN 40S ribosomal protein S3 (Fragment); F2Z2S8_HUMAN 40S ribosomal protein S3	Unmodified	615150	472460
LFKPGQEAVK	TXNDC5	Q8NBS9	TXND5_HUMAN Thioredoxin domain-containing protein 5	Unmodified	879240	470850
AASLVGKK	ITPA	Q9BY32	ITPA_HUMAN Inosine triphosphate pyrophosphatase	Acetyl (Protein N-term)	616770	468450
INNVNKALDFIASK	ACTN4; ACTN4; ACTN4	O43707; F5GXS2; H7C144	ACTN4_HUMAN Alpha-actinin-4; F5GXS2_HUMAN Actinin, alpha 4, isoform CRA_a; H7C144_HUMAN Alpha-actinin-4	Unmodified	0	468350
TINEVENQILTR	ACTN4; ACTN1; ACTN1; ACTN1; ACTN4; ACTN1; ACTN1; ACTN1; ACTN4	O43707; P12814; H0YJW3; A0A7I2V4Y4; F5GXS2; H9KV75; H7C5W8; H0YJ11; H7C144	ACTN4_HUMAN Alpha-actinin-4; ACTN1_HUMAN Alpha-actinin-1; H0YJW3_HUMAN Alpha-actinin-1 (Fragment); A0A7I2V4Y4_HUMAN Alpha-actinin-1; F5GXS2_HUMAN Actinin, alpha 4, isoform CRA_a; H9KV75_HUMAN Alpha-actinin-1; H7C5W8_HUMAN Alpha-actinin-1 (Fragment); H0YJ11_HUMAN Alpha-actinin-1 (Fragment); H7C144_HUMAN Alpha-actinin-4	Unmodified	42316	467360
SGKLKVPEWVDTVK	RPS19; RPS19; RPS19; RPS19	P39019; M0QYF7; M0R2L9; M0R140	RS19_HUMAN 40S ribosomal protein S19; M0QYF7_HUMAN 40S ribosomal protein S19 (Fragment); M0R2L9_HUMAN 40S ribosomal protein S19 (Fragment); M0R140_HUMAN 40S ribosomal protein S19 (Fragment)	Unmodified	0	465420
ATAVVDGAFKEVK	PRDX2; PRDX2	P32119; A6NIW5	PRDX2_HUMAN Peroxiredoxin-2; A6NIW5_HUMAN Peroxiredoxin 2, isoform CRA_a	Unmodified	821530	465260
KGDECELLGHSK	TUFM	P49411	EFTU_HUMAN Elongation factor Tu, mitochondrial	Unmodified	570430	463990
TTTAAAVASTGPSSR	MAP4; MAP4; MAP4; MAP4; MAP4; MAP4	P27816; H7C4C5; H0Y2V1; F8W9U4; E7EVA0; B5MEG9	MAP4_HUMAN Microtubule-associated protein 4; H7C4C5_HUMAN Microtubule-associated protein (Fragment); H0Y2V1_HUMAN Microtubule-associated protein (Fragment); F8W9U4_HUMAN Microtubule-associated protein; E7EVA0_HUMAN Microtubule-associated protein; B5MEG9_HUMAN Microtubule-associated protein 4 (Fragment)	Unmodified	505220	463980
ALGTEVIQLFPEKGNMGK	AIFM1; AIFM1; AIFM1; AIFM1; AIFM1; AIFM1; AIFM1; AIFM1; AIFM1; AIFM1; AIFM1; AIFM1	O95831; A0A7I2RLJ8; A0A6Q8PFW2; A0A6Q8PFQ8; A0A6Q8PFE1; A0A6Q8PFM5; A0A6Q8PHC0; A0A6Q8PFS4; A0A6Q8PG15; A0A7I2PK44; A0A6Q8PHJ9; A0A6Q8PFA7	AIFM1_HUMAN Apoptosis-inducing factor 1, mitochondrial; A0A7I2RLJ8_HUMAN Apoptosis-inducing factor 1, mitochondrial; A0A6Q8PFW2_HUMAN Apoptosis-inducing factor 1, mitochondrial (Fragment); A0A6Q8PFQ8_HUMAN Apoptosis-inducing factor 1, mitochondrial; A0A6Q8PFE1_HUMAN Apoptosis-inducing factor 1, mitochondrial; A0A6Q8PFM5_HUMAN Apoptosis-inducing factor 1, mitochondrial; A0A6Q8PHC0_HUMAN Apoptosis-…	Unmodified	0	463500
TADEVPLKILAHNNFVGR	IGF2BP1	Q9NZI8	IF2B1_HUMAN Insulin-like growth factor 2 mRNA-binding protein 1	Unmodified	0	463190
RYIGIVK	HNRNPF	P52597	HNRPF_HUMAN Heterogeneous nuclear ribonucleoprotein F	Unmodified	286080	462950
ALESPERPFLAILGGAK	PGK1	P00558	PGK1_HUMAN Phosphoglycerate kinase 1	Unmodified	0	461560
LLEQGLR	FASN; FASN	P49327; A0A0U1RQF0	FAS_HUMAN Fatty acid synthase; A0A0U1RQF0_HUMAN 3-hydroxyacyl-[acyl-carrier-protein] dehydratase	Unmodified	461720	458680
SILKIDDVVNTR	CCT4	P50991	TCPD_HUMAN T-complex protein 1 subunit delta	Unmodified	284240	458560
TVTAMDVVYALKR	H4C1	P62805	H4_HUMAN Histone H4	Oxidation (M)	157020	455770
AGLNSLEAVKR	TPM4; TPM4; TPM4; TPM4; TPM4	P67936; A0A2R8YGX3; A0A2R8Y5V9; A0A590UJB9; A0A590UK79	TPM4_HUMAN Tropomyosin alpha-4 chain; A0A2R8YGX3_HUMAN Tropomyosin alpha-4 chain; A0A2R8Y5V9_HUMAN Tropomyosin alpha-4 chain; A0A590UJB9_HUMAN Tropomyosin alpha-4 chain; A0A590UK79_HUMAN Tropomyosin alpha-4 chain	Acetyl (Protein N-term)	203260	453000
AVLLAGPPGTGK	RUVBL1; RUVBL1	Q9Y265; E7ETR0	RUVB1_HUMAN RuvB-like 1; E7ETR0_HUMAN RuvB-like helicase	Unmodified	696200	452540
QKIHPTSVISGYR	TCP1; TCP1; TCP1; TCP1	P17987; F5H676; F5H136; E7ERF2	TCPA_HUMAN T-complex protein 1 subunit alpha; F5H676_HUMAN T-complex protein 1 subunit alpha (Fragment); F5H136_HUMAN T-complex protein 1 subunit alpha (Fragment); E7ERF2_HUMAN CCT-alpha	Unmodified	443730	449590
ADKEAAFDDAVEER	RBBP4; RBBP4; RBBP4; RBBP4	Q09028; E9PIC4; E9PNS2; E9PNS6	RBBP4_HUMAN Histone-binding protein RBBP4; E9PIC4_HUMAN Histone-binding protein RBBP4; E9PNS2_HUMAN Histone-binding protein RBBP4; E9PNS6_HUMAN Histone-binding protein RBBP4	Acetyl (Protein N-term)	603040	447320
SSFYVNGLTLGGQK	PFN1; PFN1; PFN1	P07737; I3L3D5; K7EJ44	PROF1_HUMAN Profilin-1; I3L3D5_HUMAN Profilin (Fragment); K7EJ44_HUMAN Profilin	Deamidation (NQ)	0	446850
VIAATNRVDILDPALLR	PSMC3; PSMC3; PSMC3; PSMC3	P17980; E9PM69; R4GNH3; E9PKD5	PRS6A_HUMAN 26S proteasome regulatory subunit 6A; E9PM69_HUMAN 26S proteasome regulatory subunit 6A; R4GNH3_HUMAN 26S proteasome regulatory subunit 6A; E9PKD5_HUMAN 26S proteasome regulatory subunit 6A (Fragment)	Unmodified	74126	445460
NLQDAMQVCR	CCT3; CCT3	P49368; B4DUR8	TCPG_HUMAN T-complex protein 1 subunit gamma; B4DUR8_HUMAN T-complex protein 1 subunit gamma	Unmodified	193900	445090
CLELFSELAEDKENYKK	HSP90AB1	P08238	HS90B_HUMAN Heat shock protein HSP 90-beta	Unmodified	0	440980
ALDVGSGSGILTACFAR	PCMT1; PCMT1; PCMT1; PCMT1	P22061; C9J0F2; A0A0A0MRJ6; A0A3F2YNX8	PIMT_HUMAN Protein-L-isoaspartate(D-aspartate) O-methyltransferase; C9J0F2_HUMAN Protein-L-isoaspartate(D-aspartate) O-methyltransferase (Fragment); A0A0A0MRJ6_HUMAN Protein-L-isoaspartate O-methyltransferase; A0A3F2YNX8_HUMAN Protein-L-isoaspartate O-methyltransferase	Unmodified	96540	439710
TKPYIQVDIGGGQTK	HSPA5; HSPA5; HSPA5	P11021; A0A7P0TB36; A0A7P0TAI0	BIP_HUMAN Endoplasmic reticulum chaperone BiP; A0A7P0TB36_HUMAN Endoplasmic reticulum chaperone BiP; A0A7P0TAI0_HUMAN Endoplasmic reticulum chaperone BiP	Unmodified	586630	439650
IFQKGESPVDYDGGRTR	PDIA6	Q15084	PDIA6_HUMAN Protein disulfide-isomerase A6	Unmodified	865660	439210
LVVPATQCGSLIGKGGCK	PCBP1	Q15365	PCBP1_HUMAN Poly(rC)-binding protein 1	Unmodified	244580	438180
ALIAGGGAPEIELALR	CCT4	P50991	TCPD_HUMAN T-complex protein 1 subunit delta	Unmodified	169010	436700
LVGGKDFEQPLAISR	PDLIM1	O00151	PDLI1_HUMAN PDZ and LIM domain protein 1	Unmodified	409370	435890
LERLDHLAEKFR	ACTN4; ACTN1; ACTN1; ACTN4; ACTN1; ACTN4	O43707; P12814; A0A7I2V4Y4; F5GXS2; H9KV75; H7C144	ACTN4_HUMAN Alpha-actinin-4; ACTN1_HUMAN Alpha-actinin-1; A0A7I2V4Y4_HUMAN Alpha-actinin-1; F5GXS2_HUMAN Actinin, alpha 4, isoform CRA_a; H9KV75_HUMAN Alpha-actinin-1; H7C144_HUMAN Alpha-actinin-4	Unmodified	0	433870
LFEGNALLR	RPS9; RPS9; RPS9	P46781; B5MCT8; C9JM19	RS9_HUMAN 40S ribosomal protein S9; B5MCT8_HUMAN 40S ribosomal protein S9; C9JM19_HUMAN 40S ribosomal protein S9	Unmodified	388340	433290
GLGLDDALEPR	RUVBL2; RUVBL2; RUVBL2; RUVBL2	Q9Y230; A0A1W2PS48; X6R2L4; M0R0Z0	RUVB2_HUMAN RuvB-like 2; A0A1W2PS48_HUMAN RuvB-like 2; X6R2L4_HUMAN RuvB-like helicase; M0R0Z0_HUMAN RuvB-like 2	Unmodified	466040	432500
EIGQSVDEVEKLIKR	SPTBN1; SPTBN1	Q01082; A0A087WUZ3	SPTB2_HUMAN Spectrin beta chain, non-erythrocytic 1; A0A087WUZ3_HUMAN Spectrin beta chain	Unmodified	0	429060
HATALEELSEQLEQAKR	MYH10	P35580	MYH10_HUMAN Myosin-10	Unmodified	0	428250
SLHDALCVLAQTVKDSR	CCT2; CCT2; CCT2	P78371; F5GWF6; F8VQ14	TCPB_HUMAN T-complex protein 1 subunit beta; F5GWF6_HUMAN CCT-beta; F8VQ14_HUMAN CCT-beta	Unmodified	0	426810
QLIVGVNK	EEF1A2; EEF1A1P5; EEF1A1; EEF1A1; EEF1A1; EEF1A1; EEF1A1; EEF1A2; EEF1A1; EEF1A2	Q05639; Q5VTE0; P68104; A0A7I2V3H3; A0A087WV01; A0A7I2V659; A0A087WVQ9; A0A2U3TZH3; A0A7I2V5N4; A0A2R8Y488	EF1A2_HUMAN Elongation factor 1-alpha 2; EF1A3_HUMAN Putative elongation factor 1-alpha-like 3; EF1A1_HUMAN Elongation factor 1-alpha 1; A0A7I2V3H3_HUMAN Elongation factor 1-alpha; A0A087WV01_HUMAN Elongation factor 1-alpha; A0A7I2V659_HUMAN Elongation factor 1-alpha; A0A087WVQ9_HUMAN Elongation factor 1-alpha; A0A2U3TZH3_HUMAN Elongation factor 1-alpha; A0A7I2V5N4_HUMAN Elongation factor 1-alpha…	Unmodified	500710	426380
NLTWTLSNLCR	KPNA2; KPNA2; KPNA2; KPNA2; KPNA2	P52292; A0A7I2V487; A0A7I2V351; A0A7I2V3Z3; A0A7I2YQE1	IMA1_HUMAN Importin subunit alpha-1; A0A7I2V487_HUMAN Importin subunit alpha; A0A7I2V351_HUMAN Importin subunit alpha; A0A7I2V3Z3_HUMAN Importin subunit alpha-1; A0A7I2YQE1_HUMAN Importin subunit alpha	Unmodified	75480	426220
MDGIVPDIAVGTKR	PTBP1; PTBP1; PTBP1; PTBP1; PTBP1; PTBP1	P26599; A0A0D9SF20; A0A0U1RRM4; A0A7I2V4H6; K7EKJ7; A0A6Q8PEX4	PTBP1_HUMAN Polypyrimidine tract-binding protein 1; A0A0D9SF20_HUMAN Polypyrimidine tract binding protein 1, isoform CRA_e; A0A0U1RRM4_HUMAN Polypyrimidine tract-binding protein 1; A0A7I2V4H6_HUMAN Polypyrimidine tract-binding protein 1; K7EKJ7_HUMAN Polypyrimidine tract-binding protein 1 (Fragment); A0A6Q8PEX4_HUMAN Polypyrimidine tract-binding protein 1	Acetyl (Protein N-term)	0	425640
GFCFITFKEEEPVKK	HNRNPD; HNRNPD; HNRNPD	Q14103; H0YA96; H0Y8G5	HNRPD_HUMAN Heterogeneous nuclear ribonucleoprotein D0; H0YA96_HUMAN Heterogeneous nuclear ribonucleoprotein D0 (Fragment); H0Y8G5_HUMAN Heterogeneous nuclear ribonucleoprotein D0 (Fragment)	Unmodified	0	425470
ATAGDTHLGGEDFDNR	HSPA1L; HSPA6; HSPA1A; HSPA7; HSPA1B; HSPA1L; HSPA1A; HSPA1B	P34931; P17066; P0DMV8; P48741; P0DMV9; Q53FA3; V9GZ37; A0A0G2JIW1	HS71L_HUMAN Heat shock 70 kDa protein 1-like; HSP76_HUMAN Heat shock 70 kDa protein 6; HS71A_HUMAN Heat shock 70 kDa protein 1A; HSP77_HUMAN Putative heat shock 70 kDa protein 7; HS71B_HUMAN Heat shock 70 kDa protein 1B; Q53FA3_HUMAN HSPA1L (Fragment); V9GZ37_HUMAN Heat shock 70 kDa protein 1A; A0A0G2JIW1_HUMAN Heat shock 70 kDa protein 1B	Unmodified	542040	425180
TIVITSHPGQIVK	DNAJA1	P31689	DNJA1_HUMAN DnaJ homolog subfamily A member 1	Unmodified	390320	424790
IANPVEGSTDR	PCBP2; PCBP2; PCBP2; PCBP2; PCBP2	Q15366; F8VZX2; H3BSS4; F8VRH0; H3BRU6	PCBP2_HUMAN Poly(rC)-binding protein 2; F8VZX2_HUMAN Poly(rC)-binding protein 2; H3BSS4_HUMAN Poly(rC)-binding protein 2 (Fragment); F8VRH0_HUMAN Poly(rC)-binding protein 2 (Fragment); H3BRU6_HUMAN Poly(rC)-binding protein 2 (Fragment)	Unmodified	356340	421040
HSGNITFDEIVNIAR	RPL12	P30050	RL12_HUMAN 60S ribosomal protein L12	Unmodified	0	420400
ARGDLGAFSRGQMQK	PIN1; PIN1	Q13526; K7EN45	PIN1_HUMAN Peptidyl-prolyl cis-trans isomerase NIMA-interacting 1; K7EN45_HUMAN Peptidyl-prolyl cis-trans isomerase (Fragment)	Unmodified	0	419880
SGGMSNELNNIISR	ACLY	P53396	ACLY_HUMAN ATP-citrate synthase	Oxidation (M)	307720	418440
FSSSGGGGGGGR	KRT9	P35527	K1C9_HUMAN Keratin, type I cytoskeletal 9	Unmodified	215190	417420
GLAITFVSDENDAK	DDX39B; DDX39A; DDX39B; DDX39B	Q13838; O00148; H0Y400; A0A0G2JJZ9	DX39B_HUMAN Spliceosome RNA helicase DDX39B; DX39A_HUMAN ATP-dependent RNA helicase DDX39A; H0Y400_HUMAN Spliceosome RNA helicase DDX39B (Fragment); A0A0G2JJZ9_HUMAN Spliceosome RNA helicase DDX39B (Fragment)	Unmodified	288850	417000
ANDDIIVNWVNR	PLS3; PLS3	P13797; A0A0A0MSQ0	PLST_HUMAN Plastin-3; A0A0A0MSQ0_HUMAN Plastin-3	Unmodified	155680	416470
AKFENLCK	HSP90AB1; HSP90AB2P	P08238; Q58FF8	HS90B_HUMAN Heat shock protein HSP 90-beta; H90B2_HUMAN Putative heat shock protein HSP 90-beta 2	Unmodified	775220	416260
SLLDACESRR	SPTBN1; SPTBN1	Q01082; A0A087WUZ3	SPTB2_HUMAN Spectrin beta chain, non-erythrocytic 1; A0A087WUZ3_HUMAN Spectrin beta chain	Unmodified	0	414980
TINEVENQILTR	ACTN4; ACTN1; ACTN1; ACTN1; ACTN4; ACTN1; ACTN1; ACTN1; ACTN4	O43707; P12814; H0YJW3; A0A7I2V4Y4; F5GXS2; H9KV75; H7C5W8; H0YJ11; H7C144	ACTN4_HUMAN Alpha-actinin-4; ACTN1_HUMAN Alpha-actinin-1; H0YJW3_HUMAN Alpha-actinin-1 (Fragment); A0A7I2V4Y4_HUMAN Alpha-actinin-1; F5GXS2_HUMAN Actinin, alpha 4, isoform CRA_a; H9KV75_HUMAN Alpha-actinin-1; H7C5W8_HUMAN Alpha-actinin-1 (Fragment); H0YJ11_HUMAN Alpha-actinin-1 (Fragment); H7C144_HUMAN Alpha-actinin-4	Deamidation (NQ)	0	414630
GQFSTDELVAEVEKR	CLTCL1; CLTC; CLTCL1; CLTC	P53675; Q00610; A0A087WX41; A0A087WVQ6	CLH2_HUMAN Clathrin heavy chain 2; CLH1_HUMAN Clathrin heavy chain 1; A0A087WX41_HUMAN Clathrin heavy chain 2; A0A087WVQ6_HUMAN Clathrin heavy chain	Unmodified	76554	412550
ELIKVLEEANQAINPK	DDX17; DDX17; DDX17	Q92841; A0A1X7SBZ2; A0A5H1ZRQ2	DDX17_HUMAN Probable ATP-dependent RNA helicase DDX17; A0A1X7SBZ2_HUMAN RNA helicase; A0A5H1ZRQ2_HUMAN RNA helicase	Unmodified	0	412020
LVQNCLWTLR	JUP; CTNNB1; CTNNB1; CTNNB1; CTNNB1; CTNNB1; CTNNB1; CTNNB1; CTNNB1; CTNNB1; CTNNB1; CTNNB1	P14923; P35222; A0A2R8Y5Z1; A0A2R8Y5A3; A0A2R8Y543; A0A2R8Y804; A0A2R8Y6G0; A0A2R8YCH5; B4DGU4; A0A2R8Y7Z0; A0A2R8Y5C3; A0A2R8Y750	PLAK_HUMAN Junction plakoglobin; CTNB1_HUMAN Catenin beta-1; A0A2R8Y5Z1_HUMAN Catenin beta-1; A0A2R8Y5A3_HUMAN Catenin beta-1; A0A2R8Y543_HUMAN Catenin beta-1; A0A2R8Y804_HUMAN Catenin beta-1; A0A2R8Y6G0_HUMAN Catenin beta-1 (Fragment); A0A2R8YCH5_HUMAN Catenin beta-1 (Fragment); B4DGU4_HUMAN Catenin beta-1; A0A2R8Y7Z0_HUMAN Catenin beta-1; A0A2R8Y5C3_HUMAN Catenin beta-1; A0A2R8Y750_HUMAN Cateni…	Unmodified	186430	410560
KAPDFVFYAPR	RDX; EZR; MSN; RDX; EZR; RDX	P35241; P15311; P26038; A0A2R8Y5S7; E7EQR4; A0A2R8Y7M3	RADI_HUMAN Radixin; EZRI_HUMAN Ezrin; MOES_HUMAN Moesin; A0A2R8Y5S7_HUMAN Radixin; E7EQR4_HUMAN Ezrin; A0A2R8Y7M3_HUMAN Radixin	Unmodified	0	410320
MVIITGPPEAQFKAQGR	IGF2BP3; IGF2BP1; IGF2BP2; IGF2BP2	O00425; Q9NZI8; Q9Y6M1; F8W930	IF2B3_HUMAN Insulin-like growth factor 2 mRNA-binding protein 3; IF2B1_HUMAN Insulin-like growth factor 2 mRNA-binding protein 1; IF2B2_HUMAN Insulin-like growth factor 2 mRNA-binding protein 2; F8W930_HUMAN Insulin-like growth factor 2 mRNA-binding protein 2	Unmodified	0	408790
VGLQVVAVK	HSPD1; HSPD1; HSPD1; HSPD1; HSPD1	P10809; A0A7I2V5M1; A0A7I2V2X6; A0A7I2YQK6; A0A7I2V599	CH60_HUMAN 60 kDa heat shock protein, mitochondrial; A0A7I2V5M1_HUMAN 60 kDa chaperonin; A0A7I2V2X6_HUMAN 60 kDa chaperonin; A0A7I2YQK6_HUMAN 60 kDa chaperonin; A0A7I2V599_HUMAN 60 kDa chaperonin	Unmodified	871270	407750
AFGYYGPLR	SRSF3; SRSF3	P84103; A0A087X2D0	SRSF3_HUMAN Serine/arginine-rich splicing factor 3; A0A087X2D0_HUMAN Serine/arginine-rich-splicing factor 3	Unmodified	230230	405220
VAASVLNPYVK	ATP5PO; ATP5PO; N/A	P48047; A0A494C0K9; H7C0C1	ATPO_HUMAN ATP synthase subunit O, mitochondrial; A0A494C0K9_HUMAN ATP synthase subunit O, mitochondrial; H7C0C1_HUMAN ATP synthase subunit O, mitochondrial (Fragment)	Unmodified	795000	404820
LLQDFFNGR	HSPA1A; HSPA1B; HSPA1A; HSPA1B	P0DMV8; P0DMV9; V9GZ37; A0A0G2JIW1	HS71A_HUMAN Heat shock 70 kDa protein 1A; HS71B_HUMAN Heat shock 70 kDa protein 1B; V9GZ37_HUMAN Heat shock 70 kDa protein 1A; A0A0G2JIW1_HUMAN Heat shock 70 kDa protein 1B	Unmodified	223320	404350
LLQLVEDRGSGR	DDX5; DDX5; DDX5	P17844; A0A0G2JLI4; J3KTA4	DDX5_HUMAN Probable ATP-dependent RNA helicase DDX5; A0A0G2JLI4_HUMAN DEAD box protein 5; J3KTA4_HUMAN DEAD box protein 5	Unmodified	197060	404060
QAFPNTNR	EEF1G	P26641	EF1G_HUMAN Elongation factor 1-gamma	Unmodified	410750	403900
LRKDDPLTNLNTAFDVAEK	ACTN1; ACTN1; ACTN1; ACTN1; ACTN1	P12814; G3V2W4; G3V2N5; A0A7I2V4Y4; H9KV75	ACTN1_HUMAN Alpha-actinin-1; G3V2W4_HUMAN Alpha-actinin-1 (Fragment); G3V2N5_HUMAN Alpha-actinin-1 (Fragment); A0A7I2V4Y4_HUMAN Alpha-actinin-1; H9KV75_HUMAN Alpha-actinin-1	Unmodified	0	402310
FLSLPEVR	CPVL; CPVL	Q9H3G5; H7C0X5	CPVL_HUMAN Probable serine carboxypeptidase CPVL; H7C0X5_HUMAN Probable serine carboxypeptidase CPVL (Fragment)	Unmodified	0	402180
FVKQDQVCIAR	GSPT1; GSPT2; GSPT1	P15170; Q8IYD1; H3BR35	ERF3A_HUMAN Eukaryotic peptide chain release factor GTP-binding subunit ERF3A; ERF3B_HUMAN Eukaryotic peptide chain release factor GTP-binding subunit ERF3B; H3BR35_HUMAN Eukaryotic peptide chain release factor GTP-binding subunit ERF3A (Fragment)	Unmodified	261980	402000
EAESLIAK	CCT2; CCT2; CCT2	P78371; F5GWF6; F8VQ14	TCPB_HUMAN T-complex protein 1 subunit beta; F5GWF6_HUMAN CCT-beta; F8VQ14_HUMAN CCT-beta	Unmodified	586050	401740
IFVGGLSPDTPEEK	HNRNPD; HNRNPD; HNRNPD; HNRNPD; HNRNPD	Q14103; H0YA96; D6RAF8; D6RF44; H0Y8G5	HNRPD_HUMAN Heterogeneous nuclear ribonucleoprotein D0; H0YA96_HUMAN Heterogeneous nuclear ribonucleoprotein D0 (Fragment); D6RAF8_HUMAN Heterogeneous nuclear ribonucleoprotein D0 (Fragment); D6RF44_HUMAN Heterogeneous nuclear ribonucleoprotein D0 (Fragment); H0Y8G5_HUMAN Heterogeneous nuclear ribonucleoprotein D0 (Fragment)	Unmodified	394250	401460
QATKDAGTIAGLNVMR	HSPA5; HSPA5; HSPA5	P11021; A0A7P0TB36; A0A7P0TAI0	BIP_HUMAN Endoplasmic reticulum chaperone BiP; A0A7P0TB36_HUMAN Endoplasmic reticulum chaperone BiP; A0A7P0TAI0_HUMAN Endoplasmic reticulum chaperone BiP	Unmodified	211990	401090
SDPTSYAGYIEDLKK	ATP1B3; ATP1B3; ATP1B3	P54709; C9JA36; C9JXZ1	AT1B3_HUMAN Sodium/potassium-transporting ATPase subunit beta-3; C9JA36_HUMAN Sodium/potassium-transporting ATPase subunit beta-3 (Fragment); C9JXZ1_HUMAN Sodium/potassium-transporting ATPase subunit beta-3 (Fragment)	Unmodified	563490	400770
YEEIVKEVSTYIKK	EEF1A1P5; EEF1A1; EEF1A1; EEF1A1; EEF1A1; EEF1A1; EEF1A1	Q5VTE0; P68104; A0A7I2V3H3; A0A087WV01; A0A7I2V659; A0A087WVQ9; A0A7I2V5N4	EF1A3_HUMAN Putative elongation factor 1-alpha-like 3; EF1A1_HUMAN Elongation factor 1-alpha 1; A0A7I2V3H3_HUMAN Elongation factor 1-alpha; A0A087WV01_HUMAN Elongation factor 1-alpha; A0A7I2V659_HUMAN Elongation factor 1-alpha; A0A087WVQ9_HUMAN Elongation factor 1-alpha; A0A7I2V5N4_HUMAN Elongation factor 1-alpha	Unmodified	156580	400600
LLETECPQYIR	S100A8	P05109	S10A8_HUMAN Protein S100-A8	Unmodified	0	395400
INAAEIESR	PTPN11; PTPN11	Q06124; H0YF12	PTN11_HUMAN Tyrosine-protein phosphatase non-receptor type 11; H0YF12_HUMAN Tyrosine-protein phosphatase non-receptor type 11 (Fragment)	Unmodified	591860	394430
SCGKDGFHIR	RPL10; RPL10; RPL10; RPL10; RPL10	P27635; X1WI28; B8A6G2; F8W7C6; A6QRI9	RL10_HUMAN 60S ribosomal protein L10; X1WI28_HUMAN 60S ribosomal protein L10 (Fragment); B8A6G2_HUMAN 60S ribosomal protein L10 (Fragment); F8W7C6_HUMAN 60S ribosomal protein L10; A6QRI9_HUMAN 60S ribosomal protein L10 (Fragment)	Unmodified	116230	392780
FVNVVPTFGKK	FAU; FAU	P62861; E9PR30	RS30_HUMAN 40S ribosomal protein S30; E9PR30_HUMAN 40S ribosomal protein S30	Unmodified	233990	392290
YQQFKDFQR	DDX39B; DDX39A; DDX39B; DDX39B; DDX39B; DDX39B	Q13838; O00148; Q5STU3; H0Y400; A0A0G2JJZ9; A0A140T9X3	DX39B_HUMAN Spliceosome RNA helicase DDX39B; DX39A_HUMAN ATP-dependent RNA helicase DDX39A; Q5STU3_HUMAN RNA helicase; H0Y400_HUMAN Spliceosome RNA helicase DDX39B (Fragment); A0A0G2JJZ9_HUMAN Spliceosome RNA helicase DDX39B (Fragment); A0A140T9X3_HUMAN Spliceosome RNA helicase DDX39B (Fragment)	Unmodified	215520	392010
GIDRYNPENLATLER	EIF3K; EIF3K; EIF3K	Q9UBQ5; K7ES31; K7ERF1	EIF3K_HUMAN Eukaryotic translation initiation factor 3 subunit K; K7ES31_HUMAN Eukaryotic translation initiation factor 3 subunit K; K7ERF1_HUMAN Eukaryotic translation initiation factor 3 subunit K	Unmodified	268820	389630
KVEDLFLTFAK	SPTAN1; SPTAN1; SPTAN1	Q13813; A0A0D9SGF6; A0A0D9SF54	SPTN1_HUMAN Spectrin alpha chain, non-erythrocytic 1; A0A0D9SGF6_HUMAN Spectrin alpha chain, non-erythrocytic 1; A0A0D9SF54_HUMAN Spectrin alpha chain, non-erythrocytic 1	Unmodified	0	389170
FGEVVDCTLKLDPITGR	HNRNPD; HNRNPD; HNRNPD; HNRNPD; HNRNPD; HNRNPD; HNRNPD	Q14103; H0YA96; D6RD83; D6RAF8; D6RF44; H0Y8G5; D6RBQ9	HNRPD_HUMAN Heterogeneous nuclear ribonucleoprotein D0; H0YA96_HUMAN Heterogeneous nuclear ribonucleoprotein D0 (Fragment); D6RD83_HUMAN Heterogeneous nuclear ribonucleoprotein D0 (Fragment); D6RAF8_HUMAN Heterogeneous nuclear ribonucleoprotein D0 (Fragment); D6RF44_HUMAN Heterogeneous nuclear ribonucleoprotein D0 (Fragment); H0Y8G5_HUMAN Heterogeneous nuclear ribonucleoprotein D0 (Fragment); D6R…	Unmodified	0	389030
FVNVVPTFGK	FAU; FAU	P62861; E9PR30	RS30_HUMAN 40S ribosomal protein S30; E9PR30_HUMAN 40S ribosomal protein S30	Unmodified	203730	387970
DNKQAGVFEPTIVK	TCP1; TCP1; TCP1	P17987; F5H282; E7EQR6	TCPA_HUMAN T-complex protein 1 subunit alpha; F5H282_HUMAN T-complex protein 1 subunit alpha; E7EQR6_HUMAN T-complex protein 1 subunit alpha	Unmodified	349260	386900
DKTIKLWNTLGVCK	RACK1; RACK1; RACK1; RACK1; RACK1; RACK1; RACK1; RACK1; RACK1; RACK1; RACK1; RACK1; RACK1	P63244; D6RAU2; D6RFZ9; E9PD14; D6RHH4; D6RBD0; H0YAM7; D6R9L0; D6R9Z1; H0YAF8; H0Y8W2; D6RFX4; J3KPE3	RACK1_HUMAN Receptor of activated protein C kinase 1; D6RAU2_HUMAN Receptor of-activated protein C kinase 1; D6RFZ9_HUMAN Receptor of-activated protein C kinase 1 (Fragment); E9PD14_HUMAN Receptor of-activated protein C kinase 1; D6RHH4_HUMAN Receptor of-activated protein C kinase 1; D6RBD0_HUMAN Receptor of-activated protein C kinase 1 (Fragment); H0YAM7_HUMAN Receptor of-activated protein C kin…	Unmodified	0	386710
LNAIYQNNLTK	GSR; GSR; GSR	P00390; H0YC68; A0A2R8YF59	GSHR_HUMAN Glutathione reductase, mitochondrial; H0YC68_HUMAN Glutathione reductase, mitochondrial (Fragment); A0A2R8YF59_HUMAN Glutathione reductase, mitochondrial (Fragment)	Unmodified	823620	385250
QIGNVAALPGIVHR	RTCB	Q9Y3I0	RTCB_HUMAN RNA-splicing ligase RtcB homolog	Unmodified	248010	383590
AIPQLQGYLR	RPL6	Q02878	RL6_HUMAN 60S ribosomal protein L6	Unmodified	298950	383480
NVTELNEPLSNEER	YWHAG	P61981	1433G_HUMAN 14-3-3 protein gamma	Unmodified	566360	383400
SKLPKPVQDLIK	PARP1	P09874	PARP1_HUMAN Poly [ADP-ribose] polymerase 1	Unmodified	172200	379800
KQFGAQANVIGPWIQTK	ACTN1; ACTN1; ACTN1; ACTN1; ACTN1	P12814; H0YJW3; A0A7I2V4Y4; H9KV75; H0YJ11	ACTN1_HUMAN Alpha-actinin-1; H0YJW3_HUMAN Alpha-actinin-1 (Fragment); A0A7I2V4Y4_HUMAN Alpha-actinin-1; H9KV75_HUMAN Alpha-actinin-1; H0YJ11_HUMAN Alpha-actinin-1 (Fragment)	Unmodified	0	379320
TAVETAVLLLR	CCT3; CCT3	P49368; B4DUR8	TCPG_HUMAN T-complex protein 1 subunit gamma; B4DUR8_HUMAN T-complex protein 1 subunit gamma	Unmodified	513130	377020
EGLLLWCQRK	ACTN2; ACTN4; ACTN1; ACTN3; ACTN1; ACTN1; ACTN2; ACTN1; ACTN1; ACTN4; ACTN1; ACTN2; ACTN3; ACTN4; ACTN2	P35609; O43707; P12814; Q08043; G3V2W4; G3V2X9; A0A494C033; G3V2N5; A0A7I2V4Y4; F5GXS2; H9KV75; A0A494C1A0; A0A087WSZ2; H7C144; A0A494C166	ACTN2_HUMAN Alpha-actinin-2; ACTN4_HUMAN Alpha-actinin-4; ACTN1_HUMAN Alpha-actinin-1; ACTN3_HUMAN Alpha-actinin-3; G3V2W4_HUMAN Alpha-actinin-1 (Fragment); G3V2X9_HUMAN Alpha-actinin-1 (Fragment); A0A494C033_HUMAN Alpha-actinin-2; G3V2N5_HUMAN Alpha-actinin-1 (Fragment); A0A7I2V4Y4_HUMAN Alpha-actinin-1; F5GXS2_HUMAN Actinin, alpha 4, isoform CRA_a; H9KV75_HUMAN Alpha-actinin-1; A0A494C1A0_HUMAN…	Unmodified	30743	377010
SLFSSIGEVESAK	ELAVL1; ELAVL1	Q15717; M0QZR9	ELAV1_HUMAN ELAV-like protein 1; M0QZR9_HUMAN ELAV-like protein 1	Unmodified	284780	376700
GSTAPVGGGAFPTIVER	PDIA6	Q15084	PDIA6_HUMAN Protein disulfide-isomerase A6	Unmodified	439220	375440
SLQSVAEER	RPL15; RPL15; RPL15; RPL15; RPL15	P61313; E7EX53; E7EQV9; A0A2R8Y738; A0A2R8YEM3	RL15_HUMAN 60S ribosomal protein L15; E7EX53_HUMAN Ribosomal protein L15 (Fragment); E7EQV9_HUMAN Ribosomal protein L15 (Fragment); A0A2R8Y738_HUMAN Ribosomal protein L15 (Fragment); A0A2R8YEM3_HUMAN Ribosomal protein L15 (Fragment)	Unmodified	463180	374700
SIPMTVDFIR	HPRT1	P00492	HPRT_HUMAN Hypoxanthine-guanine phosphoribosyltransferase	Unmodified	299010	374630
VVIIGAGKPAAVVLQTK	GANAB; GANAB; GANAB	Q14697; F5H6X6; E9PKU7	GANAB_HUMAN Neutral alpha-glucosidase AB; F5H6X6_HUMAN Neutral alpha-glucosidase AB; E9PKU7_HUMAN Neutral alpha-glucosidase AB	Unmodified	406400	374040
YAPSGFYIASGDVSGKLR	WDR1; WDR1	O75083; D6RD66	WDR1_HUMAN WD repeat-containing protein 1; D6RD66_HUMAN WD repeat-containing protein 1 (Fragment)	Unmodified	0	372520
AAFTAFEEAQLPR	CCDC124	Q96CT7	CC124_HUMAN Coiled-coil domain-containing protein 124	Unmodified	0	371910
GADFLVTEVENGGSLGSK	PKM; PKM; PKM; PKM	P14618; B4DNK4; H3BQ34; H3BTN5	KPYM_HUMAN Pyruvate kinase PKM; B4DNK4_HUMAN Pyruvate kinase; H3BQ34_HUMAN Pyruvate kinase; H3BTN5_HUMAN Pyruvate kinase (Fragment)	Unmodified	106890	369330
GAFGKPQGTVAR	RPL10; RPL10L; RPL10; RPL10; RPL10; RPL10	P27635; Q96L21; H7C123; X1WI28; H7C2C5; F8W7C6	RL10_HUMAN 60S ribosomal protein L10; RL10L_HUMAN 60S ribosomal protein L10-like; H7C123_HUMAN 60S ribosomal protein L10 (Fragment); X1WI28_HUMAN 60S ribosomal protein L10 (Fragment); H7C2C5_HUMAN 60S ribosomal protein L10 (Fragment); F8W7C6_HUMAN 60S ribosomal protein L10	Unmodified	315780	368700
LQDPFSLYR	SDHB	P21912	SDHB_HUMAN Succinate dehydrogenase [ubiquinone] iron-sulfur subunit, mitochondrial	Unmodified	229080	368360
THHNDTELIR	GMPS	P49915	GUAA_HUMAN GMP synthase [glutamine-hydrolyzing]	Unmodified	300760	367920
RLDLPIER	CTPS1; CTPS1; CTPS1; CTPS1; CTPS1; CTPS1; CTPS1	P17812; B4E1E0; A0A3B3ITB8; A0A3B3IRI2; A0A3B3IRQ8; A0A3B3ISY3; A0A3B3ITF6	PYRG1_HUMAN CTP synthase 1; B4E1E0_HUMAN CTP synthase; A0A3B3ITB8_HUMAN CTP synthase 1; A0A3B3IRI2_HUMAN CTP synthase; A0A3B3IRQ8_HUMAN CTP synthase; A0A3B3ISY3_HUMAN CTP synthase 1 (Fragment); A0A3B3ITF6_HUMAN CTP synthase	Unmodified	544190	367570
SAVQGPPER	IGHA2; IGHA1; IGHA1; IGHA2; IGHA2	P01877; P01876; A0A286YEY1; A0A286YEY5; A0A0G2JMB2	IGHA2_HUMAN Immunoglobulin heavy constant alpha 2; IGHA1_HUMAN Immunoglobulin heavy constant alpha 1; A0A286YEY1_HUMAN Immunoglobulin heavy constant alpha 1 (Fragment); A0A286YEY5_HUMAN Immunoglobulin heavy constant alpha 2 (Fragment); A0A0G2JMB2_HUMAN Immunoglobulin heavy constant alpha 2 (Fragment)	Unmodified	1004100	367460
IILDLISESPIKGR	HNRNPK; HNRNPK	P61978; Q5T6W2	HNRPK_HUMAN Heterogeneous nuclear ribonucleoprotein K; Q5T6W2_HUMAN Heterogeneous nuclear ribonucleoprotein K (Fragment)	Unmodified	100950	367210
INPENSKLSDLDSETR	NUDC	Q9Y266	NUDC_HUMAN Nuclear migration protein nudC	Unmodified	273640	366690
SLLINAVEASCIR	PYCR1; PYCR2; PYCR2; PYCR1; PYCR1; PYCR2; N/A	P32322; Q96C36; A0A087WTV6; J3QKT4; E2QRB3; A0A087WZR9; J3KR12	P5CR1_HUMAN Pyrroline-5-carboxylate reductase 1, mitochondrial; P5CR2_HUMAN Pyrroline-5-carboxylate reductase 2; A0A087WTV6_HUMAN Pyrroline-5-carboxylate reductase; J3QKT4_HUMAN Pyrroline-5-carboxylate reductase (Fragment); E2QRB3_HUMAN Pyrroline-5-carboxylate reductase; A0A087WZR9_HUMAN Pyrroline-5-carboxylate reductase; J3KR12_HUMAN Pyrroline-5-carboxylate reductase	Unmodified	437750	366020
MNEVISLWK	SPTAN1; SPTAN1; SPTAN1	Q13813; A0A0D9SGF6; A0A0D9SF54	SPTN1_HUMAN Spectrin alpha chain, non-erythrocytic 1; A0A0D9SGF6_HUMAN Spectrin alpha chain, non-erythrocytic 1; A0A0D9SF54_HUMAN Spectrin alpha chain, non-erythrocytic 1	Unmodified	0	361170
GFPTIYFSPANKK	PDIA3	P30101	PDIA3_HUMAN Protein disulfide-isomerase A3	Unmodified	455180	360560
ALAVGGLGSIIR	ARPC5L	Q9BPX5	ARP5L_HUMAN Actin-related protein 2/3 complex subunit 5-like protein	Unmodified	0	359900
ISSLLEEQFQQGK	RPS8; RPS8	P62241; Q5JR95	RS8_HUMAN 40S ribosomal protein S8; Q5JR95_HUMAN 40S ribosomal protein S8	Unmodified	309460	359690
ILTPLVSLDTPGK	GLOD4; GLOD4; GLOD4	Q9HC38; I3L1I0; F6TLX2	GLOD4_HUMAN Glyoxalase domain-containing protein 4; I3L1I0_HUMAN Glyoxalase domain-containing protein 4 (Fragment); F6TLX2_HUMAN Glyoxalase domain-containing protein 4	Unmodified	1087400	359590
NVVVVDGVR	HADHB; HADHB; HADHB; HADHB; HADHB; HADHB	P55084; C9JEY0; F5GZQ3; C9K0M0; C9JE81; B5MD38	ECHB_HUMAN Trifunctional enzyme subunit beta, mitochondrial; C9JEY0_HUMAN Trifunctional enzyme subunit beta, mitochondrial (Fragment); F5GZQ3_HUMAN Trifunctional enzyme subunit beta, mitochondrial; C9K0M0_HUMAN Trifunctional enzyme subunit beta, mitochondrial (Fragment); C9JE81_HUMAN Trifunctional enzyme subunit beta, mitochondrial (Fragment); B5MD38_HUMAN Trifunctional enzyme subunit beta, mitoc…	Unmodified	387100	358280
IGLIQFCLSAPK	CCT4	P50991	TCPD_HUMAN T-complex protein 1 subunit delta	Unmodified	101560	357250
AAAAVVEFQR	PSMD11; PSMD11	O00231; J3QRY4	PSD11_HUMAN 26S proteasome non-ATPase regulatory subunit 11; J3QRY4_HUMAN 26S proteasome non-ATPase regulatory subunit 11 (Fragment)	Acetyl (Protein N-term)	467160	357100
SGGLGGSHALLLLR	LRPPRC; LRPPRC; LRPPRC; LRPPRC	P42704; B8ZZ38; C9JCA9; A0A0C4DG06	LPPRC_HUMAN Leucine-rich PPR motif-containing protein, mitochondrial; B8ZZ38_HUMAN Leucine-rich PPR motif-containing protein, mitochondrial; C9JCA9_HUMAN Leucine-rich PPR motif-containing protein, mitochondrial (Fragment); A0A0C4DG06_HUMAN Leucine-rich PPR motif-containing protein, mitochondrial	Unmodified	990440	356460
VFLENVIR	H4C1	P62805	H4_HUMAN Histone H4	Unmodified	377880	354150
GCEVVVSGK	RPS3; RPS3; RPS3; RPS3; RPS3	P23396; E9PSF4; H0YEU2; E9PL09; E9PJN9	RS3_HUMAN 40S ribosomal protein S3; E9PSF4_HUMAN 40S ribosomal protein S3; H0YEU2_HUMAN 40S ribosomal protein S3 (Fragment); E9PL09_HUMAN 40S ribosomal protein S3; E9PJN9_HUMAN 40S ribosomal protein S3 (Fragment)	Unmodified	320670	352210
IALLEEARR	EZR; EZR	P15311; E7EQR4	EZRI_HUMAN Ezrin; E7EQR4_HUMAN Ezrin	Unmodified	124010	351480
FSGSGSGTDFTLK	IGKV2D-29; IGKV2-30; IGKV2-29; IGKV2D-40; IGKV2D-28; IGKV2D-30; IGKV2-28; IGKV2D-26; IGKV2-40; IGKV2-40; IGKV2D-29; IGKV2D-28	A0A075B6S2; P06310; A2NJV5; P01614; P01615; A0A075B6S6; A0A075B6P5; A0A0A0MRZ7; A0A087WW87; A0A087X0Q4; A0A5H1ZRS9; A0A5H1ZRS2	KVD29_HUMAN Immunoglobulin kappa variable 2D-29; KV230_HUMAN Immunoglobulin kappa variable 2-30; KV229_HUMAN Immunoglobulin kappa variable 2-29; KVD40_HUMAN Immunoglobulin kappa variable 2D-40; KVD28_HUMAN Immunoglobulin kappa variable 2D-28; KVD30_HUMAN Immunoglobulin kappa variable 2D-30; KV228_HUMAN Immunoglobulin kappa variable 2-28; KVD26_HUMAN Immunoglobulin kappa variable 2D-26; KV240_HUMA…	Unmodified	3096700	351460
AINQQTGAFVEISR	KHSRP; KHSRP; KHSRP; KHSRP	Q92945; M0R0C6; M0R3J3; A0A087WTP3	FUBP2_HUMAN Far upstream element-binding protein 2; M0R0C6_HUMAN Far upstream element-binding protein 2; M0R3J3_HUMAN Far upstream element-binding protein 2 (Fragment); A0A087WTP3_HUMAN Far upstream element-binding protein 2	Unmodified	538290	350960
TVTAMDVVYALKR	H4C1	P62805	H4_HUMAN Histone H4	Unmodified	45481	350730
NILLTNEQLESAR	SFXN1; SFXN1; SFXN1; SFXN1; SFXN1; SFXN1	Q9H9B4; D6RFI0; S4R2X2; H0Y9J5; D6RAE9; D6RDG7	SFXN1_HUMAN Sideroflexin-1; D6RFI0_HUMAN Sideroflexin-1 (Fragment); S4R2X2_HUMAN Sideroflexin-1; H0Y9J5_HUMAN Sideroflexin-1 (Fragment); D6RAE9_HUMAN Sideroflexin-1; D6RDG7_HUMAN Sideroflexin-1 (Fragment)	Unmodified	1073300	350380
VIPELNGK	GAPDH; GAPDH	P04406; E7EUT5	G3P_HUMAN Glyceraldehyde-3-phosphate dehydrogenase; E7EUT5_HUMAN Glyceraldehyde-3-phosphate dehydrogenase	Unmodified	424000	350280
AAAAAAAAAAGAAGGR	PABPN1	Q86U42	PABP2_HUMAN Polyadenylate-binding protein 2	Acetyl (Protein N-term)	223490	350210
ASVPREPGGPSPR	PFAS; PFAS	O15067; H0YGH1	PUR4_HUMAN Phosphoribosylformylglycinamidine synthase; H0YGH1_HUMAN Phosphoribosylformylglycinamidine synthase (Fragment)	Unmodified	797790	348530
QISRDYGVLLEGSGLALR	PRDX3	P30048	PRDX3_HUMAN Thioredoxin-dependent peroxide reductase, mitochondrial	Unmodified	0	346680
EFIQEPAK	PRMT5; PRMT5; PRMT5; PRMT5; PRMT5	O14744; G3V2L6; G3V5L5; C9JSX3; G3V580	ANM5_HUMAN Protein arginine N-methyltransferase 5; G3V2L6_HUMAN Protein arginine N-methyltransferase 5 (Fragment); G3V5L5_HUMAN Protein arginine N-methyltransferase 5 (Fragment); C9JSX3_HUMAN Protein arginine N-methyltransferase 5 (Fragment); G3V580_HUMAN Protein arginine N-methyltransferase 5 (Fragment)	Unmodified	1141600	345310
LPQTSDDEKKDF	SLIRP	Q9GZT3	SLIRP_HUMAN SRA stem-loop-interacting RNA-binding protein, mitochondrial	Unmodified	646100	345050
NAVWALSNLCR	KPNA6; KPNA1; KPNA5; KPNA6; KPNA1	O60684; P52294; O15131; Q5TFJ7; C9JYI4	IMA7_HUMAN Importin subunit alpha-7; IMA5_HUMAN Importin subunit alpha-5; IMA6_HUMAN Importin subunit alpha-6; Q5TFJ7_HUMAN Importin subunit alpha-7 (Fragment); C9JYI4_HUMAN Importin subunit alpha-5 (Fragment)	Unmodified	91411	344880
HIGKPLLGGPFSLTTHTGER	SCO1; SCO1	O75880; J3QL56	SCO1_HUMAN Protein SCO1 homolog, mitochondrial; J3QL56_HUMAN Protein SCO1 homolog, mitochondrial	Unmodified	0	343040
TKEEALELINGYIQK	PIN1; PIN1; PIN1	Q13526; K7EN45; K7EMU7	PIN1_HUMAN Peptidyl-prolyl cis-trans isomerase NIMA-interacting 1; K7EN45_HUMAN Peptidyl-prolyl cis-trans isomerase (Fragment); K7EMU7_HUMAN Peptidyl-prolyl cis-trans isomerase	Unmodified	0	342260
AAVAGEDGR	HNRNPCL3; HNRNPCL4; HNRNPCL2; HNRNPCL1; HNRNPC; HNRNPC; HNRNPC; HNRNPC; HNRNPC; HNRNPC; HNRNPC; HNRNPC; HNRNPC; HNRNPC; HNRNPC; HNRNPC; HNRNPC; HNRNPCL2; HNRNPCL4	B7ZW38; P0DMR1; B2RXH8; O60812; P07910; G3V2Q1; G3V576; B4DSU6; G3V4C1; G3V251; B4DY08; G3V555; G3V3K6; G3V5X6; B2R5W2; G3V4W0; G3V575; A0A0G2JNQ3; A0A0G2JPF8	HNRC3_HUMAN Heterogeneous nuclear ribonucleoprotein C-like 3; HNRC4_HUMAN Heterogeneous nuclear ribonucleoprotein C-like 4; HNRC2_HUMAN Heterogeneous nuclear ribonucleoprotein C-like 2; HNRC1_HUMAN Heterogeneous nuclear ribonucleoprotein C-like 1; HNRPC_HUMAN Heterogeneous nuclear ribonucleoproteins C1/C2; G3V2Q1_HUMAN Heterogeneous nuclear ribonucleoproteins C1/C2; G3V576_HUMAN Heterogeneous nuc…	Unmodified	501860	341850
VLQATVVAVGSGSK	HSPE1; HSPE1-MOB4; HSPE1	P61604; S4R3N1; B8ZZL8	CH10_HUMAN 10 kDa heat shock protein, mitochondrial; S4R3N1_HUMAN 10 kDa heat shock protein, mitochondrial; B8ZZL8_HUMAN 10 kDa heat shock protein, mitochondrial	Unmodified	593640	341290
SGYFDERYVLSSR	CKMT1A; CKMT1B; CKMT1A; CKMT1A; CKMT1B	P12532; C9JSQ1; F8WCN3; C9JT96; C9J6W7	KCRU_HUMAN Creatine kinase U-type, mitochondrial; C9JSQ1_HUMAN Creatine kinase (Fragment); F8WCN3_HUMAN Creatine kinase; C9JT96_HUMAN Creatine kinase (Fragment); C9J6W7_HUMAN Creatine kinase (Fragment)	Unmodified	0	341150
LGLDYEER	PHB2; PHB2; PHB2; PHB2; PHB2; PHB2	Q99623; F5GWA7; J3KPX7; A0A7I2V5F0; F5H3X6; F5GY37	PHB2_HUMAN Prohibitin-2; F5GWA7_HUMAN Prohibitin (Fragment); J3KPX7_HUMAN Prohibitin; A0A7I2V5F0_HUMAN Prohibitin; F5H3X6_HUMAN Prohibitin (Fragment); F5GY37_HUMAN Prohibitin	Unmodified	366700	340010
LAGGDWFTSR	PPP2R1A; PPP2R1A	P30153; C9J9C1	2AAA_HUMAN Serine/threonine-protein phosphatase 2A 65 kDa regulatory subunit A alpha isoform; C9J9C1_HUMAN Serine/threonine-protein phosphatase 2A 65 kDa regulatory subunit A alpha isoform (Fragment)	Unmodified	249440	338390
GHAAFTSDPKPTIEVSGK	GSR	P00390	GSHR_HUMAN Glutathione reductase, mitochondrial	Unmodified	989060	337020
AVVGVVAGGGR	RPL8; RPL8; RPL8; RPL8	P62917; E9PKU4; E9PKZ0; E9PP36	RL8_HUMAN 60S ribosomal protein L8; E9PKU4_HUMAN 60S ribosomal protein L8 (Fragment); E9PKZ0_HUMAN 60S ribosomal protein L8 (Fragment); E9PP36_HUMAN 60S ribosomal protein L8	Unmodified	267770	336630
MAGDPVANVR	PPP2R1A; PPP2R1A; PPP2R1A	P30153; B3KQV6; E9PH38	2AAA_HUMAN Serine/threonine-protein phosphatase 2A 65 kDa regulatory subunit A alpha isoform; B3KQV6_HUMAN Serine/threonine-protein phosphatase 2A 65 kDa regulatory subunit A alpha isoform; E9PH38_HUMAN Serine/threonine-protein phosphatase 2A 65 kDa regulatory subunit A alpha isoform (Fragment)	Oxidation (M)	347150	336570
RLEVLDSTK	UQCRFS1P1; UQCRFS1	P0C7P4; P47985	UCRIL_HUMAN Putative cytochrome b-c1 complex subunit Rieske-like protein 1; UCRI_HUMAN Cytochrome b-c1 complex subunit Rieske, mitochondrial	Unmodified	0	336000
QLCDNAGFDATNILNKLR	CCT7	Q99832	TCPH_HUMAN T-complex protein 1 subunit eta	Unmodified	0	335310
TILSLMTR	ACLY	P53396	ACLY_HUMAN ATP-citrate synthase	Unmodified	171770	332610
SHTFPELAYRK	FARSB	Q9NSD9	SYFB_HUMAN Phenylalanine--tRNA ligase beta subunit	Unmodified	217340	331480
LIASYCNVGDIEGASK	LRPPRC; LRPPRC; LRPPRC; LRPPRC	P42704; B8ZZ38; C9JCA9; A0A0C4DG06	LPPRC_HUMAN Leucine-rich PPR motif-containing protein, mitochondrial; B8ZZ38_HUMAN Leucine-rich PPR motif-containing protein, mitochondrial; C9JCA9_HUMAN Leucine-rich PPR motif-containing protein, mitochondrial (Fragment); A0A0C4DG06_HUMAN Leucine-rich PPR motif-containing protein, mitochondrial	Unmodified	851850	330100
LTVNPGTK	PARP1	P09874	PARP1_HUMAN Poly [ADP-ribose] polymerase 1	Unmodified	0	330020
SSLLEKGLDGAK	DCD	P81605	DCD_HUMAN Dermcidin	Unmodified	1084700	328730
IGGGIDVPVPR	KHSRP; KHSRP; KHSRP; KHSRP	Q92945; M0R0C6; A0A087WTP3; M0R0I5	FUBP2_HUMAN Far upstream element-binding protein 2; M0R0C6_HUMAN Far upstream element-binding protein 2; A0A087WTP3_HUMAN Far upstream element-binding protein 2; M0R0I5_HUMAN Far upstream element-binding protein 2 (Fragment)	Unmodified	612730	325710
VHIEIGPDGR	HNRNPH1; HNRNPH2; HNRNPF; HNRNPH1; HNRNPH1; HNRNPH1; HNRNPH1; HNRNPH1	P31943; P55795; P52597; H0YBD7; E9PCY7; G8JLB6; H0YBG7; H0YB39	HNRH1_HUMAN Heterogeneous nuclear ribonucleoprotein H; HNRH2_HUMAN Heterogeneous nuclear ribonucleoprotein H2; HNRPF_HUMAN Heterogeneous nuclear ribonucleoprotein F; H0YBD7_HUMAN Heterogeneous nuclear ribonucleoprotein H (Fragment); E9PCY7_HUMAN Heterogeneous nuclear ribonucleoprotein H; G8JLB6_HUMAN Heterogeneous nuclear ribonucleoprotein H; H0YBG7_HUMAN Heterogeneous nuclear ribonucleoprotein H…	Unmodified	401340	325100
ITPSYVAFTPEGER	HSPA5; HSPA5; HSPA5	P11021; A0A7P0TB36; A0A7P0TAI0	BIP_HUMAN Endoplasmic reticulum chaperone BiP; A0A7P0TB36_HUMAN Endoplasmic reticulum chaperone BiP; A0A7P0TAI0_HUMAN Endoplasmic reticulum chaperone BiP	Unmodified	463200	324880
SATKVTADVINAAEK	PHGDH; PHGDH; PHGDH; PHGDH; PHGDH; PHGDH; PHGDH; PHGDH; PHGDH; PHGDH	O43175; A0A286YFM8; A0A286YFC8; A0A2C9F2M7; A0A286YFB2; A0A286YER3; A0A286YFA2; A0A286YF22; A0A286YF34; A0A286YFL2	SERA_HUMAN D-3-phosphoglycerate dehydrogenase; A0A286YFM8_HUMAN D-3-phosphoglycerate dehydrogenase (Fragment); A0A286YFC8_HUMAN D-3-phosphoglycerate dehydrogenase; A0A2C9F2M7_HUMAN D-3-phosphoglycerate dehydrogenase; A0A286YFB2_HUMAN D-3-phosphoglycerate dehydrogenase; A0A286YER3_HUMAN D-3-phosphoglycerate dehydrogenase; A0A286YFA2_HUMAN D-3-phosphoglycerate dehydrogenase; A0A286YF22_HUMAN D-3-ph…	Unmodified	288350	322220
AAMAVGGAGGSR	PRMT5; PRMT5; PRMT5; PRMT5; PRMT5; PRMT5; PRMT5	O14744; G3V507; G3V2F5; G3V2L6; C9JSX3; G3V2X6; G3V580	ANM5_HUMAN Protein arginine N-methyltransferase 5; G3V507_HUMAN Protein arginine N-methyltransferase 5; G3V2F5_HUMAN Protein arginine N-methyltransferase 5; G3V2L6_HUMAN Protein arginine N-methyltransferase 5 (Fragment); C9JSX3_HUMAN Protein arginine N-methyltransferase 5 (Fragment); G3V2X6_HUMAN Protein arginine N-methyltransferase 5 (Fragment); G3V580_HUMAN Protein arginine N-methyltransferase …	Acetyl (Protein N-term)	479520	322070
TGIYEEK	CANX; CANX; CANX; CANX; CANX; CANX; CANX; CANX; CANX; CANX; CANX; CANX; CANX	P27824; A0A7P0TB65; D6RGY2; A0A7P0TAR9; A0A7P0Z484; A0A7P0T840; A0A7P0TAE9; D6RFL1; A0A7P0T8G1; A0A7P0T9L0; A0A7P0T937; A0A7P0Z4D6; A0A7P0Z4H2	CALX_HUMAN Calnexin; A0A7P0TB65_HUMAN Calnexin; D6RGY2_HUMAN Calnexin; A0A7P0TAR9_HUMAN Calnexin; A0A7P0Z484_HUMAN Calnexin; A0A7P0T840_HUMAN Calnexin; A0A7P0TAE9_HUMAN Calnexin; D6RFL1_HUMAN Calnexin (Fragment); A0A7P0T8G1_HUMAN Calnexin; A0A7P0T9L0_HUMAN Calnexin; A0A7P0T937_HUMAN Calnexin; A0A7P0Z4D6_HUMAN Calnexin; A0A7P0Z4H2_HUMAN Calnexin	Unmodified	1325900	321180
LGAQALLGAAK	PYCR1; PYCR2; PYCR2; PYCR1; PYCR2; PYCR1; PYCR1; N/A	P32322; Q96C36; A0A087WTV6; J3QKT4; A0A087WZR9; J3QL24; J3KQ22; J3KR12	P5CR1_HUMAN Pyrroline-5-carboxylate reductase 1, mitochondrial; P5CR2_HUMAN Pyrroline-5-carboxylate reductase 2; A0A087WTV6_HUMAN Pyrroline-5-carboxylate reductase; J3QKT4_HUMAN Pyrroline-5-carboxylate reductase (Fragment); A0A087WZR9_HUMAN Pyrroline-5-carboxylate reductase; J3QL24_HUMAN Pyrroline-5-carboxylate reductase (Fragment); J3KQ22_HUMAN Pyrroline-5-carboxylate reductase (Fragment); J3KR1…	Unmodified	480600	318990
GVDLQENNPASR	RAB5C; N/A	P51148; K7EIP6	RAB5C_HUMAN Ras-related protein Rab-5C; K7EIP6_HUMAN Uncharacterized protein (Fragment)	Unmodified	696030	316340
DVDFELIKVEGK	CCT5; CCT5; CCT5; CCT5	P48643; B7ZAR1; E9PCA1; E7ENZ3	TCPE_HUMAN T-complex protein 1 subunit epsilon; B7ZAR1_HUMAN CCT-epsilon; E9PCA1_HUMAN CCT-epsilon; E7ENZ3_HUMAN T-complex protein 1 subunit epsilon	Unmodified	176540	316200
WIGLDLSNGKPR	TCP1; TCP1; TCP1	P17987; F5H282; E7EQR6	TCPA_HUMAN T-complex protein 1 subunit alpha; F5H282_HUMAN T-complex protein 1 subunit alpha; E7EQR6_HUMAN T-complex protein 1 subunit alpha	Deamidation (NQ)	353830	314420
EAPVDVLTQIGR	TMEM109	Q9BVC6	TM109_HUMAN Transmembrane protein 109	Unmodified	1560800	312570
YALPLVGHRK	PDIA4; PDIA4	P13667; A0A499FI48	PDIA4_HUMAN Protein disulfide-isomerase A4; A0A499FI48_HUMAN Protein disulfide-isomerase	Unmodified	225130	310340
TQEERAQLLQPTLEINPR	TRAP1; TRAP1	Q12931; I3L0K7	TRAP1_HUMAN Heat shock protein 75 kDa, mitochondrial; I3L0K7_HUMAN Heat shock protein 75 kDa, mitochondrial	Unmodified	286430	308350
LAVEAVLR	CCT2; CCT2; CCT2	P78371; F5GWF6; F8VQ14	TCPB_HUMAN T-complex protein 1 subunit beta; F5GWF6_HUMAN CCT-beta; F8VQ14_HUMAN CCT-beta	Unmodified	545930	308240
ILGLLDAYLKTR	EEF1G	P26641	EF1G_HUMAN Elongation factor 1-gamma	Unmodified	0	307940
ELPAAVAPAGPASLAR	PGLS; PGLS; PGLS	O95336; M0R0U3; M0R261	6PGL_HUMAN 6-phosphogluconolactonase; M0R0U3_HUMAN 6-phosphogluconolactonase; M0R261_HUMAN 6-phosphogluconolactonase (Fragment)	Unmodified	420970	307400
ATFISVQLKK	PDCD6IP; PDCD6IP; PDCD6IP; PDCD6IP; PDCD6IP	Q8WUM4; F8WEQ7; C9IZF9; F8WBR8; A0A3B3IT07	PDC6I_HUMAN Programmed cell death 6-interacting protein; F8WEQ7_HUMAN Programmed cell death 6-interacting protein; C9IZF9_HUMAN Programmed cell death 6-interacting protein (Fragment); F8WBR8_HUMAN Programmed cell death 6-interacting protein; A0A3B3IT07_HUMAN Programmed cell death 6-interacting protein	Acetyl (Protein N-term)	119850	306710
GVVDSDDLPLNVSR	HSP90B1; HSP90B1; HSP90B1; HSP90B1; HSP90B1; HSP90B1; HSP90B1; HSP90B1; HSP90B1	P14625; A0A7P0T823; H0YIV0; A0A7P0TAE1; A0A7P0T917; A0A087WT78; A0A7P0TAT8; A0A7P0TAY2; A0A7P0TBC2	ENPL_HUMAN Endoplasmin; A0A7P0T823_HUMAN Endoplasmin; H0YIV0_HUMAN Endoplasmin; A0A7P0TAE1_HUMAN Endoplasmin; A0A7P0T917_HUMAN Endoplasmin; A0A087WT78_HUMAN Endoplasmin; A0A7P0TAT8_HUMAN Endoplasmin; A0A7P0TAY2_HUMAN Endoplasmin; A0A7P0TBC2_HUMAN Endoplasmin	Unmodified	338760	304990
TIRYPDPLIK	RPS4Y2; RPS4X	Q8TD47; P62701	RS4Y2_HUMAN 40S ribosomal protein S4, Y isoform 2; RS4X_HUMAN 40S ribosomal protein S4, X isoform	Unmodified	172420	303810
NTLQLHR	RPL15; RPL15	P61313; E7ERA2	RL15_HUMAN 60S ribosomal protein L15; E7ERA2_HUMAN Ribosomal protein L15	Unmodified	307420	303770
QGAPGQHSGFEYSR	CTH	P32929	CGL_HUMAN Cystathionine gamma-lyase	Unmodified	880630	302840
HQTLQGLAFPLQPEAQR	TWF2; TWF2; TWF2; TWF2; N/A; TWF2	Q6IBS0; D6RG15; A0A7I2V2U8; A0A7I2V5D3; H0Y858; A0A7I2V5B1	TWF2_HUMAN Twinfilin-2; D6RG15_HUMAN Twinfilin-2; A0A7I2V2U8_HUMAN Twinfilin-2; A0A7I2V5D3_HUMAN Twinfilin-2; H0Y858_HUMAN Toll-like receptor 9 (Fragment); A0A7I2V5B1_HUMAN HCG2043378, isoform CRA_b	Unmodified	0	300180
VAASVLNPYVKR	ATP5PO; ATP5PO; N/A	P48047; A0A494C0K9; H7C0C1	ATPO_HUMAN ATP synthase subunit O, mitochondrial; A0A494C0K9_HUMAN ATP synthase subunit O, mitochondrial; H7C0C1_HUMAN ATP synthase subunit O, mitochondrial (Fragment)	Unmodified	324500	299410
LAWGQPVGLR	QARS1; QARS1; QARS1; QARS1; QARS1; QARS1; QARS1	P47897; H7C0R3; A0A0U1RRC8; A0A1B0GVU9; A0A0U1RQX9; A0A0U1RQX5; B4DDN1	SYQ_HUMAN Glutamine--tRNA ligase; H7C0R3_HUMAN Glutamine--tRNA ligase (Fragment); A0A0U1RRC8_HUMAN Glutamine--tRNA ligase (Fragment); A0A1B0GVU9_HUMAN Glutaminyl-tRNA synthetase (Fragment); A0A0U1RQX9_HUMAN Glutamine--tRNA ligase (Fragment); A0A0U1RQX5_HUMAN Glutamine--tRNA ligase (Fragment); B4DDN1_HUMAN Glutaminyl-tRNA synthetase	Unmodified	122340	299390
TVNELQNLTAAEVVVPR	IGF2BP1	Q9NZI8	IF2B1_HUMAN Insulin-like growth factor 2 mRNA-binding protein 1	Unmodified	0	298940
GYISPYFINTSKGQK	HSPD1; HSPD1; HSPD1; HSPD1; HSPD1; HSPD1; HSPD1	P10809; A0A7I2V5K3; A0A7I2V5M1; A0A7I2V2X6; A0A7I2YQ71; A0A7I2V369; A0A7I2V599	CH60_HUMAN 60 kDa heat shock protein, mitochondrial; A0A7I2V5K3_HUMAN 60 kDa chaperonin; A0A7I2V5M1_HUMAN 60 kDa chaperonin; A0A7I2V2X6_HUMAN 60 kDa chaperonin; A0A7I2YQ71_HUMAN 60 kDa chaperonin; A0A7I2V369_HUMAN 60 kDa chaperonin; A0A7I2V599_HUMAN 60 kDa chaperonin	Unmodified	279330	296760
STVAQLVKR	ATP5F1A; ATP5F1A	P25705; K7ENJ4	ATPA_HUMAN ATP synthase subunit alpha, mitochondrial; K7ENJ4_HUMAN ATP synthase subunit alpha, mitochondrial (Fragment)	Unmodified	201550	295790
AAAAAAALQAK	RPL4; RPL4; RPL4	P36578; H3BU31; H3BM89	RL4_HUMAN 60S ribosomal protein L4; H3BU31_HUMAN 60S ribosomal protein L4 (Fragment); H3BM89_HUMAN 60S ribosomal protein L4	Unmodified	355420	295770
MPPYTVVYFPVR	GSTP1; GSTP1; GSTP1	P09211; A8MX94; A0A2R8Y5E5	GSTP1_HUMAN Glutathione S-transferase P; A8MX94_HUMAN GST class-pi; A0A2R8Y5E5_HUMAN Glutathione S-transferase P	Oxidation (M)	68877	295660
SSGLPNIPVQTISR	TFRC; TFRC	P02786; G3V0E5	TFR1_HUMAN Transferrin receptor protein 1; G3V0E5_HUMAN Transferrin receptor protein 1	Unmodified	825360	291340
TYLPSQVSR	COPB2; COPB2; COPB2; COPB2	P35606; H0YAC7; A0A7I2V258; H0Y938	COPB2_HUMAN Coatomer subunit beta'; H0YAC7_HUMAN Coatomer subunit beta'; A0A7I2V258_HUMAN Coatomer subunit beta'; H0Y938_HUMAN Coatomer subunit beta'	Unmodified	273730	290630
AKELLGQGLLLR	EIF3CL; EIF3C	B5ME19; Q99613	EIFCL_HUMAN Eukaryotic translation initiation factor 3 subunit C-like protein; EIF3C_HUMAN Eukaryotic translation initiation factor 3 subunit C	Unmodified	125160	290370
TDFKEEPEPGFKR	QARS1; QARS1; QARS1; QARS1; QARS1; QARS1	P47897; H7C0R3; A0A0U1RRC8; A0A1B0GVU9; A0A0U1RQX5; B4DDN1	SYQ_HUMAN Glutamine--tRNA ligase; H7C0R3_HUMAN Glutamine--tRNA ligase (Fragment); A0A0U1RRC8_HUMAN Glutamine--tRNA ligase (Fragment); A0A1B0GVU9_HUMAN Glutaminyl-tRNA synthetase (Fragment); A0A0U1RQX5_HUMAN Glutamine--tRNA ligase (Fragment); B4DDN1_HUMAN Glutaminyl-tRNA synthetase	Unmodified	372880	290200
MELSAEYLREK	BOLA2; BOLA2B; BOLA2-SMG1P6; BOLA2B; BOLA2-SMG1P6; BOLA2-SMG1P6; BOLA2B	Q9H3K6; H3BV85; A0A0B4J295; H3BPT9; H3BVE0; H3BTW0; A0A087WZT3	BOLA2_HUMAN BolA-like protein 2; H3BV85_HUMAN BolA-like protein 2; A0A0B4J295_HUMAN BOLA2-SMG1P6 readthrough; H3BPT9_HUMAN BolA-like protein 2; H3BVE0_HUMAN BOLA2-SMG1P6 readthrough (Fragment); H3BTW0_HUMAN BOLA2-SMG1P6 readthrough (Fragment); A0A087WZT3_HUMAN BolA-like protein 2	Acetyl (Protein N-term)	120320	289810
FKKYEEIDNAPEER	TUFM	P49411	EFTU_HUMAN Elongation factor Tu, mitochondrial	Unmodified	586750	289130
VVVQVLAEEPEAVLK	FASN; FASN	P49327; A0A0U1RQF0	FAS_HUMAN Fatty acid synthase; A0A0U1RQF0_HUMAN 3-hydroxyacyl-[acyl-carrier-protein] dehydratase	Unmodified	123930	288520
AVENSSTAIGIR	PSMA3	P25788	PSA3_HUMAN Proteasome subunit alpha type-3	Unmodified	484680	287520
TVVTGIEMFHK	TUFM	P49411	EFTU_HUMAN Elongation factor Tu, mitochondrial	Unmodified	255060	287300
VTAVIPCFPYAR	PRPS2; PRPS1; PRPS1L1; PRPS1; PRPS1; PRPS1L1; PRPS1; PRPS1; PRPS1; PRPS2; PRPS1; PRPS2	P11908; P60891; P21108; A0A6Q8PHK9; A0A6Q8PFD7; A0A0B4J207; B1ALA9; A0A6Q8PFD1; A0A2R8Y7H4; D3YTJ7; B1ALA7; A6NMS2	PRPS2_HUMAN Ribose-phosphate pyrophosphokinase 2; PRPS1_HUMAN Ribose-phosphate pyrophosphokinase 1; PRPS3_HUMAN Ribose-phosphate pyrophosphokinase 3; A0A6Q8PHK9_HUMAN Ribose-phosphate pyrophosphokinase 1; A0A6Q8PFD7_HUMAN Ribose-phosphate pyrophosphokinase 1 (Fragment); A0A0B4J207_HUMAN Ribose-phosphate diphosphokinase; B1ALA9_HUMAN Ribose-phosphate pyrophosphokinase 1; A0A6Q8PFD1_HUMAN Ribose-ph…	Unmodified	113710	286960
QEPLLIGSTK	FASN; FASN	P49327; A0A0U1RQF0	FAS_HUMAN Fatty acid synthase; A0A0U1RQF0_HUMAN 3-hydroxyacyl-[acyl-carrier-protein] dehydratase	Unmodified	233890	286950
VVDLLAQDADIVCR	ADSS2	P30520	PURA2_HUMAN Adenylosuccinate synthetase isozyme 2	Unmodified	200530	286310
GLVGEIIKR	NME1; NME2; NME1-NME2; NME1-NME2; NME1; NME2; NME1; NME1	P15531; P22392; J3KPD9; Q32Q12; E5RHP0; F6XY72; C9K028; E7ERL0	NDKA_HUMAN Nucleoside diphosphate kinase A; NDKB_HUMAN Nucleoside diphosphate kinase B; J3KPD9_HUMAN NME1-NME2 readthrough; Q32Q12_HUMAN Nucleoside diphosphate kinase; E5RHP0_HUMAN Nucleoside diphosphate kinase A; F6XY72_HUMAN HCG2001850, isoform CRA_c; C9K028_HUMAN Nucleoside diphosphate kinase A (Fragment); E7ERL0_HUMAN Nucleoside diphosphate kinase A	Unmodified	511590	285930
AVGDGIVLCK	LCP1; PLS3; PLS3; PLS3; LCP1	P13796; P13797; U3KQI3; A0A0A0MSQ0; Q5TBN3	PLSL_HUMAN Plastin-2; PLST_HUMAN Plastin-3; U3KQI3_HUMAN Plastin-3 (Fragment); A0A0A0MSQ0_HUMAN Plastin-3; Q5TBN3_HUMAN Plastin-2 (Fragment)	Unmodified	625430	285900
QAASSLQQASLK	HSPA9; HSPA9; HSPA9; HSPA9; HSPA9; HSPA9	P38646; A0A7I2V2S7; A0A7I2V2G2; A0A7I2YQB2; A0A7I2V3F7; D6RCD7	GRP75_HUMAN Stress-70 protein, mitochondrial; A0A7I2V2S7_HUMAN 75 kDa glucose-regulated protein; A0A7I2V2G2_HUMAN 75 kDa glucose-regulated protein; A0A7I2YQB2_HUMAN 75 kDa glucose-regulated protein; A0A7I2V3F7_HUMAN Stress-70 protein, mitochondrial; D6RCD7_HUMAN 75 kDa glucose-regulated protein	Unmodified	1090800	283730
VLLSALER	MTHFD1; MTHFD1; MTHFD1; MTHFD1; MTHFD1	P11586; V9GZ78; V9GYY3; A0A494C1T2; F5H2F4	C1TC_HUMAN C-1-tetrahydrofolate synthase, cytoplasmic; V9GZ78_HUMAN C-1-tetrahydrofolate synthase, cytoplasmic; V9GYY3_HUMAN C-1-tetrahydrofolate synthase, cytoplasmic; A0A494C1T2_HUMAN C-1-tetrahydrofolate synthase, cytoplasmic (Fragment); F5H2F4_HUMAN C-1-tetrahydrofolate synthase, cytoplasmic	Unmodified	0	283480
MFVLDEADEMLSR	EIF4A1; EIF4A2; EIF4A1; EIF4A1; EIF4A1; EIF4A2; EIF4A1; EIF4A1; EIF4A1; EIF4A1; EIF4A1	P60842; Q14240; J3KTN0; J3KTB5; J3QL43; E7EQG2; J3QS69; J3QLN6; J3KSZ0; J3QR64; J3KT12	IF4A1_HUMAN Eukaryotic initiation factor 4A-I; IF4A2_HUMAN Eukaryotic initiation factor 4A-II; J3KTN0_HUMAN Eukaryotic initiation factor 4A-I (Fragment); J3KTB5_HUMAN RNA helicase (Fragment); J3QL43_HUMAN RNA helicase (Fragment); E7EQG2_HUMAN RNA helicase; J3QS69_HUMAN RNA helicase (Fragment); J3QLN6_HUMAN RNA helicase (Fragment); J3KSZ0_HUMAN Eukaryotic initiation factor 4A-I (Fragment); J3QR64_…	Oxidation (M)	0	282100
MGANNLER	HNRNPM; HNRNPM; HNRNPM; HNRNPM	P52272; M0QZM1; M0R2I7; A0A087X0X3	HNRPM_HUMAN Heterogeneous nuclear ribonucleoprotein M; M0QZM1_HUMAN Heterogeneous nuclear ribonucleoprotein M (Fragment); M0R2I7_HUMAN Heterogeneous nuclear ribonucleoprotein M (Fragment); A0A087X0X3_HUMAN Heterogeneous nuclear ribonucleoprotein M	Unmodified	301590	281340
KHQILEQAVEDYAETVHQLSK	SPTBN1; SPTBN1	Q01082; A0A087WUZ3	SPTB2_HUMAN Spectrin beta chain, non-erythrocytic 1; A0A087WUZ3_HUMAN Spectrin beta chain	Unmodified	0	280670
AIAFLQQPR	GART	P22102	PUR2_HUMAN Trifunctional purine biosynthetic protein adenosine-3	Unmodified	544740	280550
GPIKFNVWDTAGQEK	RAN; RAN; RAN; RAN; RAN	P62826; H0YFC6; J3KQE5; F5H018; B5MDF5	RAN_HUMAN GTP-binding nuclear protein Ran; H0YFC6_HUMAN GTP-binding nuclear protein Ran (Fragment); J3KQE5_HUMAN GTP-binding nuclear protein Ran (Fragment); F5H018_HUMAN GTP-binding nuclear protein Ran (Fragment); B5MDF5_HUMAN GTP-binding nuclear protein Ran	Unmodified	111000	280250
DSSTCPGDYVLSVSENSR	CRKL	P46109	CRKL_HUMAN Crk-like protein	Unmodified	284660	278030
LIGNMALLPIR	ARPC3; ARPC3; ARPC3	O15145; F8VR50; C9JZD1	ARPC3_HUMAN Actin-related protein 2/3 complex subunit 3; F8VR50_HUMAN Actin-related protein 2/3 complex subunit 3 (Fragment); C9JZD1_HUMAN Actin-related protein 2/3 complex subunit 3 (Fragment)	Unmodified	0	277510
LGKDAVEDLESVGK	DCD	P81605	DCD_HUMAN Dermcidin	Unmodified	707220	276370
RTDIFGVEETAIGKK	SF3A1	Q15459	SF3A1_HUMAN Splicing factor 3A subunit 1	Unmodified	276860	276010
FVMQEEFSR	PDIA3	P30101	PDIA3_HUMAN Protein disulfide-isomerase A3	Unmodified	222310	275700
VLSQQAASVVK	ADSL; ADSL; ADSL; ADSL; ADSL; ADSL; ADSL; ADSL; ADSL	P30566; A0A7P0Z472; A0A7P0T9A7; A0A096LNY5; A0A7P0T8E4; A0A1B0GWJ0; A0A096LNY6; A0A0A6YY92; A0A1B0GTJ7	PUR8_HUMAN Adenylosuccinate lyase; A0A7P0Z472_HUMAN Adenylosuccinate lyase; A0A7P0T9A7_HUMAN Adenylosuccinate lyase; A0A096LNY5_HUMAN Adenylosuccinate lyase; A0A7P0T8E4_HUMAN Adenylosuccinate lyase; A0A1B0GWJ0_HUMAN Adenylosuccinate lyase; A0A096LNY6_HUMAN Adenylosuccinate lyase; A0A0A6YY92_HUMAN Adenylosuccinate lyase; A0A1B0GTJ7_HUMAN Adenylosuccinate lyase	Unmodified	476590	274290
MDGIVPDIAVGTKR	PTBP1; PTBP1; PTBP1; PTBP1; PTBP1; PTBP1	P26599; A0A0D9SF20; A0A0U1RRM4; A0A7I2V4H6; K7EKJ7; A0A6Q8PEX4	PTBP1_HUMAN Polypyrimidine tract-binding protein 1; A0A0D9SF20_HUMAN Polypyrimidine tract binding protein 1, isoform CRA_e; A0A0U1RRM4_HUMAN Polypyrimidine tract-binding protein 1; A0A7I2V4H6_HUMAN Polypyrimidine tract-binding protein 1; K7EKJ7_HUMAN Polypyrimidine tract-binding protein 1 (Fragment); A0A6Q8PEX4_HUMAN Polypyrimidine tract-binding protein 1	Acetyl (Protein N-term);Oxidation (M)	302450	271260
LQTSSVLVSGLR	UBA1; UBA1; UBA1; UBA1; UBA1; UBA1	P22314; Q5JRS1; Q5JRS0; Q5JRR9; Q5JRS3; Q5JRS2	UBA1_HUMAN Ubiquitin-like modifier-activating enzyme 1; Q5JRS1_HUMAN Ubiquitin-like modifier-activating enzyme 1 (Fragment); Q5JRS0_HUMAN Ubiquitin-like modifier-activating enzyme 1 (Fragment); Q5JRR9_HUMAN Ubiquitin-like modifier-activating enzyme 1 (Fragment); Q5JRS3_HUMAN Ubiquitin-like modifier-activating enzyme 1 (Fragment); Q5JRS2_HUMAN Ubiquitin-like modifier-activating enzyme 1 (Fragment)	Unmodified	312900	270560
TLKIPAMTIAK	HSPD1; HSPD1; HSPD1; HSPD1	P10809; A0A7I2V2X6; A0A7I2YQK6; A0A7I2V599	CH60_HUMAN 60 kDa heat shock protein, mitochondrial; A0A7I2V2X6_HUMAN 60 kDa chaperonin; A0A7I2YQK6_HUMAN 60 kDa chaperonin; A0A7I2V599_HUMAN 60 kDa chaperonin	Oxidation (M)	807490	270350
VYGVESDLSEVAR	MVD; MVD	P53602; H3BP35	MVD1_HUMAN Diphosphomevalonate decarboxylase; H3BP35_HUMAN Diphosphomevalonate decarboxylase (Fragment)	Unmodified	291750	270210
VLDPFTIKPLDR	TKT; TKT	P29401; A0A0B4J1R6	TKT_HUMAN Transketolase; A0A0B4J1R6_HUMAN Transketolase	Unmodified	0	268860
NLDENGLDLLSK	CDK1; CDK1	P06493; A0A024QZP7	CDK1_HUMAN Cyclin-dependent kinase 1; A0A024QZP7_HUMAN Cell division cycle 2, G1 to S and G2 to M, isoform CRA_a	Unmodified	188970	267070
SLNDITAKER	ATP5PO; ATP5PO; N/A	P48047; A0A494C0K9; H7C0C1	ATPO_HUMAN ATP synthase subunit O, mitochondrial; A0A494C0K9_HUMAN ATP synthase subunit O, mitochondrial; H7C0C1_HUMAN ATP synthase subunit O, mitochondrial (Fragment)	Unmodified	306930	264830
GFCFITYTDEEPVKK	HNRNPDL; HNRNPDL	O14979; A0A087WUK2	HNRDL_HUMAN Heterogeneous nuclear ribonucleoprotein D-like; A0A087WUK2_HUMAN Heterogeneous nuclear ribonucleoprotein D-like	Unmodified	0	264730
TLNVESNFISGAGILR	TMOD1	P28289	TMOD1_HUMAN Tropomodulin-1	Unmodified	0	264450
WDQSTFLGR	SFXN3; SFXN3; SFXN3	Q9BWM7; S4R3N9; A0A1P0AYU5	SFXN3_HUMAN Sideroflexin-3; S4R3N9_HUMAN Sideroflexin-3; A0A1P0AYU5_HUMAN Sidoreflexin	Unmodified	439240	264410
ACANPAAGSVILLENLR	PGK1	P00558	PGK1_HUMAN Phosphoglycerate kinase 1	Unmodified	44777	263180
DFVNYLVR	DHX9	Q08211	DHX9_HUMAN ATP-dependent RNA helicase A	Unmodified	215780	262890
TGENVEDAFLEAAKK	RAB14; RAB14	P61106; X6RFL8	RAB14_HUMAN Ras-related protein Rab-14; X6RFL8_HUMAN Ras-related protein Rab-14 (Fragment)	Unmodified	247720	261570
DLKPQNLLIDDKGTIK	CDK1; CDK1; CDK1; CDK1	P06493; A0A024QZP7; A0A087WZZ9; E5RIU6	CDK1_HUMAN Cyclin-dependent kinase 1; A0A024QZP7_HUMAN Cell division cycle 2, G1 to S and G2 to M, isoform CRA_a; A0A087WZZ9_HUMAN Cyclin-dependent kinase 1; E5RIU6_HUMAN Cyclin-dependent kinase 1 (Fragment)	Unmodified	225800	256160
IHSDCAANQQVTYR	DSG1	Q02413	DSG1_HUMAN Desmoglein-1	Unmodified	551190	254940
APVPGTPDSLSSGSSR	STOML2; STOML2	Q9UJZ1; A0A087WYB4	STML2_HUMAN Stomatin-like protein 2, mitochondrial; A0A087WYB4_HUMAN Stomatin-like protein 2, mitochondrial	Unmodified	741900	250570
ALGTEVIQLFPEK	AIFM1; AIFM1; AIFM1; AIFM1; AIFM1; AIFM1; AIFM1; AIFM1; AIFM1; AIFM1; AIFM1; AIFM1	O95831; A0A7I2RLJ8; A0A6Q8PFW2; A0A6Q8PFQ8; A0A6Q8PFE1; A0A6Q8PFM5; A0A6Q8PHC0; A0A6Q8PFS4; A0A6Q8PG15; A0A7I2PK44; A0A6Q8PHJ9; A0A6Q8PFA7	AIFM1_HUMAN Apoptosis-inducing factor 1, mitochondrial; A0A7I2RLJ8_HUMAN Apoptosis-inducing factor 1, mitochondrial; A0A6Q8PFW2_HUMAN Apoptosis-inducing factor 1, mitochondrial (Fragment); A0A6Q8PFQ8_HUMAN Apoptosis-inducing factor 1, mitochondrial; A0A6Q8PFE1_HUMAN Apoptosis-inducing factor 1, mitochondrial; A0A6Q8PFM5_HUMAN Apoptosis-inducing factor 1, mitochondrial; A0A6Q8PHC0_HUMAN Apoptosis-…	Unmodified	46639	247610
VLQALEGLK	RPS19; RPS19	P39019; A0A075B6E2	RS19_HUMAN 40S ribosomal protein S19; A0A075B6E2_HUMAN 40S ribosomal protein S19	Unmodified	490450	247540
VYEGERPLTK	HSPA5; HSPA5	P11021; A0A7P0TAI0	BIP_HUMAN Endoplasmic reticulum chaperone BiP; A0A7P0TAI0_HUMAN Endoplasmic reticulum chaperone BiP	Unmodified	609020	246400
SLGPSLATDKS	TMX1	Q9H3N1	TMX1_HUMAN Thioredoxin-related transmembrane protein 1	Unmodified	538290	245850
AGLYGLPR	FASN; FASN; FASN	P49327; A0A0U1RRG3; A0A0U1RQF0	FAS_HUMAN Fatty acid synthase; A0A0U1RRG3_HUMAN Fatty acid synthase (Fragment); A0A0U1RQF0_HUMAN 3-hydroxyacyl-[acyl-carrier-protein] dehydratase	Unmodified	344120	243490
VLISTDVWAR	EIF4A3; EIF4A3	P38919; I3L3H2	IF4A3_HUMAN Eukaryotic initiation factor 4A-III; I3L3H2_HUMAN RNA helicase	Unmodified	129960	242690
LLLLGAGESGK	GNAS; GNAI3; GNAT1; GNAS; GNAT2; GNAI2; GNAT3; GNAI1; GNAL; GNAO1; GNAO1; GNAO1; GNAS; GNAS; GNAS; GNAT2; GNAO1; GNAS; GNAO1; GNAI1; GNAO1; GNAO1; GNAS	Q5JWF2; P08754; P11488; P63092; P19087; P04899; A8MTJ3; P63096; P38405; P09471; A0A1W2PRE1; A0A6Q8PGR1; Q5JWE9; A0A7I2V5R6; Q5JWD1; A0A087WZE5; A0A1W2PRJ7; H0Y7E8; A0A1W2PS82; A0A3B3IUA8; A0A087WTB6; A0A1W2PQK2; A2A2R6	GNAS1_HUMAN Guanine nucleotide-binding protein G(s) subunit alpha isoforms XLas; GNAI3_HUMAN Guanine nucleotide-binding protein G(i) subunit alpha-3; GNAT1_HUMAN Guanine nucleotide-binding protein G(t) subunit alpha-1; GNAS2_HUMAN Guanine nucleotide-binding protein G(s) subunit alpha isoforms short; GNAT2_HUMAN Guanine nucleotide-binding protein G(t) subunit alpha-2; GNAI2_HUMAN Guanine nucleotid…	Unmodified	220110	240510
AINQGGLTSVAVR	PSMA6; PSMA6; PSMA6; PSMA6; PSMA6	P60900; G3V3U4; G3V295; G3V3I1; G3V5Z7	PSA6_HUMAN Proteasome subunit alpha type-6; G3V3U4_HUMAN Proteasome subunit alpha type; G3V295_HUMAN Proteasome subunit alpha type; G3V3I1_HUMAN Proteasome subunit alpha type; G3V5Z7_HUMAN Proteasome subunit alpha type	Unmodified	471130	238980
SSLLEKGLDGAKK	DCD	P81605	DCD_HUMAN Dermcidin	Unmodified	1126500	237070
VSHLLGINVTDFTR	MYH9	P35579	MYH9_HUMAN Myosin-9	Unmodified	0	235730
SEYDRGVNTFSPEGR	PSMA5	P28066	PSA5_HUMAN Proteasome subunit alpha type-5	Unmodified	299490	235390
SPDFTNENPLETR	ATP1A1	P05023	AT1A1_HUMAN Sodium/potassium-transporting ATPase subunit alpha-1	Unmodified	315560	235340
LNVTPLAR	ACAT1; ACAT1; ACAT1; ACAT1; ACAT1; ACAT1	P24752; A0A5F9ZHJ7; A0A5F9ZHJ0; A0A5F9ZHD4; A0A5F9ZHL1; A0A5F9ZI66	THIL_HUMAN Acetyl-CoA acetyltransferase, mitochondrial; A0A5F9ZHJ7_HUMAN Acetyl-CoA acetyltransferase, mitochondrial; A0A5F9ZHJ0_HUMAN Acetyl-CoA acetyltransferase, mitochondrial; A0A5F9ZHD4_HUMAN Acetyl-CoA acetyltransferase, mitochondrial; A0A5F9ZHL1_HUMAN Acetyl-CoA acetyltransferase, mitochondrial; A0A5F9ZI66_HUMAN Acetyl-CoA acetyltransferase, mitochondrial	Unmodified	625340	235070
VFNDTCR	LRPPRC; LRPPRC; LRPPRC; LRPPRC	P42704; B8ZZ38; C9JCA9; A0A0C4DG06	LPPRC_HUMAN Leucine-rich PPR motif-containing protein, mitochondrial; B8ZZ38_HUMAN Leucine-rich PPR motif-containing protein, mitochondrial; C9JCA9_HUMAN Leucine-rich PPR motif-containing protein, mitochondrial (Fragment); A0A0C4DG06_HUMAN Leucine-rich PPR motif-containing protein, mitochondrial	Unmodified	905030	235050
ALMGSPQLVAAVVR	JUP; JUP; JUP; JUP; JUP	P14923; C9JTX4; C9JKY1; C9J826; C9JK18	PLAK_HUMAN Junction plakoglobin; C9JTX4_HUMAN Junction plakoglobin (Fragment); C9JKY1_HUMAN Junction plakoglobin (Fragment); C9J826_HUMAN Junction plakoglobin (Fragment); C9JK18_HUMAN Junction plakoglobin (Fragment)	Oxidation (M)	329170	234970
IIGLKPEGVPR	ATP1B3; ATP1B3; ATP1B3	P54709; H7C4L9; C9JA36	AT1B3_HUMAN Sodium/potassium-transporting ATPase subunit beta-3; H7C4L9_HUMAN Sodium/potassium-transporting ATPase subunit beta-3 (Fragment); C9JA36_HUMAN Sodium/potassium-transporting ATPase subunit beta-3 (Fragment)	Unmodified	527800	233750
AGKLDPHLVLDQLR	MYH9; MYH10	P35579; P35580	MYH9_HUMAN Myosin-9; MYH10_HUMAN Myosin-10	Unmodified	40176	233540
VLFASQEIPASPFR	FLNB; FLNB	O75369; E7EN95	FLNB_HUMAN Filamin-B; E7EN95_HUMAN Filamin-B	Unmodified	0	229980
AIDYVQR	TSPAN3; TSPAN3	O60637; H0YKJ9	TSN3_HUMAN Tetraspanin-3; H0YKJ9_HUMAN Tetraspanin-3	Unmodified	864730	229960
QADFEAHNILR	GMPS	P49915	GUAA_HUMAN GMP synthase [glutamine-hydrolyzing]	Unmodified	331850	228310
QAQIEVVPSASALIIK	RPL12	P30050	RL12_HUMAN 60S ribosomal protein L12	Unmodified	41582	226330
TISHVIIGLK	RUVBL1; RUVBL1	Q9Y265; E7ETR0	RUVB1_HUMAN RuvB-like 1; E7ETR0_HUMAN RuvB-like helicase	Unmodified	233250	224500
LQDFKSFLLKDSETSQR	SHMT2	P34897	GLYM_HUMAN Serine hydroxymethyltransferase, mitochondrial	Unmodified	0	224440
FSPAGPILSIR	PABPC1; PABPC1L2A; PABPC3; PABPC1L; PABPC1; PABPC1L; PABPC1; PABPC1L; PABPC1; PABPC1; PABPC1; PABPC1; PABPC1; PABPC1; PABPC1; PABPC1; PABPC1; PABPC1; PABPC1	P11940; Q5JQF8; Q9H361; Q4VXU2; A0A087WTT1; A0A6Q8JFV4; E5RHG7; A0A6Q8JFT6; H0YBN4; E5RH24; E5RGC4; E7ERJ7; H0YAR2; A0A7I2YQ88; E5RFD8; E5RJB9; A0A7I2V649; A0A7I2YQ90; A0A7I2V3J9	PABP1_HUMAN Polyadenylate-binding protein 1; PAP1M_HUMAN Polyadenylate-binding protein 1-like 2; PABP3_HUMAN Polyadenylate-binding protein 3; PAP1L_HUMAN Polyadenylate-binding protein 1-like; A0A087WTT1_HUMAN Polyadenylate-binding protein; A0A6Q8JFV4_HUMAN Polyadenylate-binding protein 1-like (Fragment); E5RHG7_HUMAN Polyadenylate-binding protein 1 (Fragment); A0A6Q8JFT6_HUMAN Polyadenylate-bindi…	Unmodified	181870	222300
KLILDSAR	TKT; TKT	P29401; A0A0B4J1R6	TKT_HUMAN Transketolase; A0A0B4J1R6_HUMAN Transketolase	Unmodified	0	222020
VNVPVIGGHAGK	MDH2; MDH2	P40926; G3XAL0	MDHM_HUMAN Malate dehydrogenase, mitochondrial; G3XAL0_HUMAN Malate dehydrogenase	Unmodified	258650	220090
LKDELASTK	BCAP31	P51572	BAP31_HUMAN B-cell receptor-associated protein 31	Unmodified	946000	219360
GVITVKDGK	HSPD1; HSPD1; HSPD1; HSPD1; HSPD1; HSPD1; HSPD1	P10809; A0A7I2V5K3; A0A7I2V5M1; E7EXB4; A0A7I2YQ71; A0A7I2V369; A0A7I2V599	CH60_HUMAN 60 kDa heat shock protein, mitochondrial; A0A7I2V5K3_HUMAN 60 kDa chaperonin; A0A7I2V5M1_HUMAN 60 kDa chaperonin; E7EXB4_HUMAN 60 kDa heat shock protein, mitochondrial (Fragment); A0A7I2YQ71_HUMAN 60 kDa chaperonin; A0A7I2V369_HUMAN 60 kDa chaperonin; A0A7I2V599_HUMAN 60 kDa chaperonin	Unmodified	425640	218900
LLQDFFNGR	HSPA1A; HSPA1B; HSPA1A; HSPA1B	P0DMV8; P0DMV9; V9GZ37; A0A0G2JIW1	HS71A_HUMAN Heat shock 70 kDa protein 1A; HS71B_HUMAN Heat shock 70 kDa protein 1B; V9GZ37_HUMAN Heat shock 70 kDa protein 1A; A0A0G2JIW1_HUMAN Heat shock 70 kDa protein 1B	Deamidation (NQ)	165430	214590
VGMIPVPYVEK	CRKL	P46109	CRKL_HUMAN Crk-like protein	Oxidation (M)	559840	213790
VDCTQHYELCSGNQVR	TXNDC5	Q8NBS9	TXND5_HUMAN Thioredoxin domain-containing protein 5	Unmodified	494610	213430
YNQLLRIEEELGSK	ENO1; ENO1	P06733; A0A2R8Y6G6	ENOA_HUMAN Alpha-enolase; A0A2R8Y6G6_HUMAN 2-phospho-D-glycerate hydro-lyase	Unmodified	42743	212480
LIITEETAK	FARSB	Q9NSD9	SYFB_HUMAN Phenylalanine--tRNA ligase beta subunit	Unmodified	0	211010
ARPAEVGGMQLR	DUT; DUT; DUT; DUT; DUT; DUT	P33316; H0YNJ9; H0YMM5; H0YNW5; H0YKI0; H0YKC5	DUT_HUMAN Deoxyuridine 5'-triphosphate nucleotidohydrolase, mitochondrial; H0YNJ9_HUMAN Deoxyuridine 5'-triphosphate nucleotidohydrolase; H0YMM5_HUMAN Deoxyuridine 5'-triphosphate nucleotidohydrolase; H0YNW5_HUMAN Deoxyuridine 5'-triphosphate nucleotidohydrolase; H0YKI0_HUMAN Deoxyuridine 5'-triphosphate nucleotidohydrolase; H0YKC5_HUMAN Deoxyuridine 5'-triphosphate nucleotidohydrolase (Fragment)	Oxidation (M)	788660	209350
DFTPVCTTELGR	PRDX6	P30041	PRDX6_HUMAN Peroxiredoxin-6	Unmodified	897890	207700
YIELLTR	DSP	P15924	DESP_HUMAN Desmoplakin	Unmodified	230430	206010
YLTVAAIFR	TUBB2A; TUBB8B; TUBB2B	Q13885; A6NNZ2; Q9BVA1	TBB2A_HUMAN Tubulin beta-2A chain; TBB8B_HUMAN Tubulin beta 8B; TBB2B_HUMAN Tubulin beta-2B chain	Unmodified	172890	205790
LLDAVDTYIPVPAR	TUFM	P49411	EFTU_HUMAN Elongation factor Tu, mitochondrial	Unmodified	171100	205590
DIDEVSSLLR	CCT8; CCT8	P50990; H7C4C8	TCPQ_HUMAN T-complex protein 1 subunit theta; H7C4C8_HUMAN T-complex protein 1 subunit theta (Fragment)	Unmodified	291320	204420
SLPQSDPVLK	GLOD4; GLOD4; GLOD4	Q9HC38; F6TLX2; I3L3Q4	GLOD4_HUMAN Glyoxalase domain-containing protein 4; F6TLX2_HUMAN Glyoxalase domain-containing protein 4; I3L3Q4_HUMAN Glyoxalase domain-containing protein 4 (Fragment)	Unmodified	563760	202230
MVVPAALK	RPL13AP3; RPL13A; RPL13A; RPL13A; RPL13A; RPL13A	Q6NVV1; P40429; A0A7I2V5L3; A0A7I2V2L9; Q8J015; M0QYS1	R13P3_HUMAN Putative 60S ribosomal protein L13a protein RPL13AP3; RL13A_HUMAN 60S ribosomal protein L13a; A0A7I2V5L3_HUMAN 60S ribosomal protein L13a; A0A7I2V2L9_HUMAN 60S ribosomal protein L13a; Q8J015_HUMAN 60S ribosomal protein L13a; M0QYS1_HUMAN 60S ribosomal protein L13a (Fragment)	Oxidation (M)	276650	201900
ATAEVLNIGK	PAICS; PAICS	P22234; E9PBS1	PUR6_HUMAN Multifunctional protein ADE2; E9PBS1_HUMAN AIR carboxylase (Fragment)	Acetyl (Protein N-term)	204360	199920
LYDNLLEQNLIR	PSMD11	O00231	PSD11_HUMAN 26S proteasome non-ATPase regulatory subunit 11	Unmodified	0	198610
NLGSINTELQDVQR	SEC22B; SEC22B	O75396; A0A087X1A9	SC22B_HUMAN Vesicle-trafficking protein SEC22b; A0A087X1A9_HUMAN SEC22 vesicle-trafficking protein homolog B (Fragment)	Unmodified	262020	198360
YALYDASFETK	DSTN; DSTN	P60981; F6RFD5	DEST_HUMAN Destrin; F6RFD5_HUMAN Actin-depolymerizing factor	Unmodified	300300	197830
NLIDAGVDALR	IMPDH2; IMPDH2; IMPDH2; IMPDH2; IMPDH2	P12268; A0A7I2YQK5; A0A7I2V2T3; E7ETK5; H0Y4R1	IMDH2_HUMAN Inosine-5'-monophosphate dehydrogenase 2; A0A7I2YQK5_HUMAN Inosine-5'-monophosphate dehydrogenase; A0A7I2V2T3_HUMAN Inosine-5'-monophosphate dehydrogenase; E7ETK5_HUMAN Inosine-5'-monophosphate dehydrogenase; H0Y4R1_HUMAN Inosine-5'-monophosphate dehydrogenase	Unmodified	220430	197420
MPPYTVVYFPVR	GSTP1; GSTP1; GSTP1	P09211; A8MX94; A0A2R8Y5E5	GSTP1_HUMAN Glutathione S-transferase P; A8MX94_HUMAN GST class-pi; A0A2R8Y5E5_HUMAN Glutathione S-transferase P	Unmodified	0	195830
GILLFGPPGTGK	VPS4B; FIGNL1; VPS4A; N/A	O75351; Q6PIW4; Q9UN37; I3L4J1	VPS4B_HUMAN Vacuolar protein sorting-associated protein 4B; FIGL1_HUMAN Fidgetin-like protein 1; VPS4A_HUMAN Vacuolar protein sorting-associated protein 4A; I3L4J1_HUMAN Vesicle-fusing ATPase (Fragment)	Unmodified	79350	193950
RIPLAEWESR	UQCRC1	P31930	QCR1_HUMAN Cytochrome b-c1 complex subunit 1, mitochondrial	Unmodified	191970	191970
ASAELALGENSEVLK	GOT2	P00505	AATM_HUMAN Aspartate aminotransferase, mitochondrial	Unmodified	233520	190970
DLLFQALGR	FARSB	Q9NSD9	SYFB_HUMAN Phenylalanine--tRNA ligase beta subunit	Unmodified	216950	190220
GKLGLVGVNLTLDGVK	ACLY; ACLY	P53396; K7ESG8	ACLY_HUMAN ATP-citrate synthase; K7ESG8_HUMAN ATP-citrate synthase (Fragment)	Unmodified	0	189780
KIIETPGIR	LRPPRC	P42704	LPPRC_HUMAN Leucine-rich PPR motif-containing protein, mitochondrial	Unmodified	612020	189570
ITQDIFQQLLKR	MARS1; MARS1	P56192; H0YHV5	SYMC_HUMAN Methionine--tRNA ligase, cytoplasmic; H0YHV5_HUMAN Methionine--tRNA ligase, cytoplasmic (Fragment)	Unmodified	55515	189500
FATEAAITILR	TCP1; TCP1; TCP1	P17987; F5H282; E7EQR6	TCPA_HUMAN T-complex protein 1 subunit alpha; F5H282_HUMAN T-complex protein 1 subunit alpha; E7EQR6_HUMAN T-complex protein 1 subunit alpha	Unmodified	147520	188790
TLDLPIYVTR	COPA; COPA; COPA; COPA; COPA	P53621; A0A3B3ISC6; A0A3B3IU89; A0A3B3IS84; A0A3B3IT15	COPA_HUMAN Coatomer subunit alpha; A0A3B3ISC6_HUMAN Coatomer subunit alpha (Fragment); A0A3B3IU89_HUMAN Coatomer subunit alpha (Fragment); A0A3B3IS84_HUMAN Coatomer subunit alpha; A0A3B3IT15_HUMAN Coatomer subunit alpha	Unmodified	0	187080
LGIEGLSLHNVLK	UGGT1	Q9NYU2	UGGG1_HUMAN UDP-glucose:glycoprotein glucosyltransferase 1	Unmodified	56461	186400
IIENELEGFGIR	DRG1	Q9Y295	DRG1_HUMAN Developmentally-regulated GTP-binding protein 1	Unmodified	82939	186280
FVMQEEFSR	PDIA3	P30101	PDIA3_HUMAN Protein disulfide-isomerase A3	Oxidation (M)	369490	186230
QLFHPEQLITGK	TUBA3C; TUBA1A; TUBA4A; TUBA1C; TUBA3D; TUBA3E; TUBA8; TUBA1B; TUBA1B; TUBA1A; TUBA4A; TUBA8; TUBA1B; TUBA8; TUBA8; TUBA4A; TUBA8; TUBA1B; TUBA1C; TUBA1C; TUBA4A; TUBA1A; TUBA1C; TUBA4A	P0DPH7; Q71U36; P68366; Q9BQE3; P0DPH8; Q6PEY2; Q9NY65; P68363; F8VWV9; F8VQQ4; C9JJQ8; C9J2C0; F8VX09; A0A7P0TA31; A0A7P0T945; C9JEV8; C9K0S6; F8VVB9; A0A1W2PQM2; F8VS66; C9JQ00; F8VRZ4; F5H5D3; C9JDL2	TBA3C_HUMAN Tubulin alpha-3C chain; TBA1A_HUMAN Tubulin alpha-1A chain; TBA4A_HUMAN Tubulin alpha-4A chain; TBA1C_HUMAN Tubulin alpha-1C chain; TBA3D_HUMAN Tubulin alpha-3D chain; TBA3E_HUMAN Tubulin alpha-3E chain; TBA8_HUMAN Tubulin alpha-8 chain; TBA1B_HUMAN Tubulin alpha-1B chain; F8VWV9_HUMAN Tubulin alpha-1B chain (Fragment); F8VQQ4_HUMAN Tubulin alpha chain (Fragment); C9JJQ8_HUMAN Tubulin…	Unmodified	164860	181960
SPAFVQLAPLSSK	HCFC1; HCFC1	P51610; A6NEM2	HCFC1_HUMAN Host cell factor 1; A6NEM2_HUMAN Host cell factor 1	Unmodified	200550	180820
QPDSGISSIR	RPN1; RPN1	P04843; B7Z4L4	RPN1_HUMAN Dolichyl-diphosphooligosaccharide--protein glycosyltransferase subunit 1; B7Z4L4_HUMAN Dolichyl-diphosphooligosaccharide--protein glycosyltransferase subunit 1	Unmodified	288190	180680
EAVLIDPVLETAPR	ETHE1; ETHE1; ETHE1	O95571; M0QY80; M0QXB5	ETHE1_HUMAN Persulfide dioxygenase ETHE1, mitochondrial; M0QY80_HUMAN Persulfide dioxygenase ETHE1, mitochondrial; M0QXB5_HUMAN Persulfide dioxygenase ETHE1, mitochondrial	Unmodified	211440	179870
EAGVFVPR	ACLY	P53396	ACLY_HUMAN ATP-citrate synthase	Unmodified	325900	177830
TVIFVATGEGK	PGLS; PGLS	O95336; M0R261	6PGL_HUMAN 6-phosphogluconolactonase; M0R261_HUMAN 6-phosphogluconolactonase (Fragment)	Unmodified	160480	177790
VVAEPVELAQEFR	NDUFS3	O75489	NDUS3_HUMAN NADH dehydrogenase [ubiquinone] iron-sulfur protein 3, mitochondrial	Unmodified	192580	174460
TPLENLVLQAK	DHX30; DHX30	Q7L2E3; H7BXY3	DHX30_HUMAN ATP-dependent RNA helicase DHX30; H7BXY3_HUMAN RNA helicase	Unmodified	136110	174130
AIQLNPSYIR	TTC1; TTC1	Q99614; H0YB37	TTC1_HUMAN Tetratricopeptide repeat protein 1; H0YB37_HUMAN Tetratricopeptide repeat protein 1 (Fragment)	Unmodified	256690	172280
LLAEILR	LRPPRC	P42704	LPPRC_HUMAN Leucine-rich PPR motif-containing protein, mitochondrial	Unmodified	641110	172270
MPLIGLGTWK	AKR1A1; AKR1A1; AKR1A1; AKR1A1	P14550; V9GYG2; Q5T621; V9GYP9	AK1A1_HUMAN Aldo-keto reductase family 1 member A1; V9GYG2_HUMAN Aldo-keto reductase family 1 member A1; Q5T621_HUMAN Aldo-keto reductase family 1 member A1 (Fragment); V9GYP9_HUMAN Aldo-keto reductase family 1 member A1 (Fragment)	Unmodified	34563	171820
FDDPLLGPR	LARS1; LARS1; LARS1; LARS1; LARS1; LARS1; LARS1; LARS1	Q9P2J5; A0A6I8PRS0; B4DER1; A0A6I8PS05; A0A6I8PL42; A0A6I8PIV1; A0A6I8PIT3; A0A6I8PLB3	SYLC_HUMAN Leucine--tRNA ligase, cytoplasmic; A0A6I8PRS0_HUMAN Leucyl-tRNA synthetase; B4DER1_HUMAN Leucyl-tRNA synthetase; A0A6I8PS05_HUMAN Leucyl-tRNA synthetase; A0A6I8PL42_HUMAN Leucyl-tRNA synthetase; A0A6I8PIV1_HUMAN Leucyl-tRNA synthetase; A0A6I8PIT3_HUMAN Leucyl-tRNA synthetase; A0A6I8PLB3_HUMAN Leucyl-tRNA synthetase	Unmodified	93155	171140
NTKLDDLFLKR	LRPPRC	P42704	LPPRC_HUMAN Leucine-rich PPR motif-containing protein, mitochondrial	Unmodified	587200	170470
GLFIIDGK	PRDX2	P32119	PRDX2_HUMAN Peroxiredoxin-2	Unmodified	308200	167770
AVEELQSIIKR	GLMN	Q92990	GLMN_HUMAN Glomulin	Acetyl (Protein N-term)	0	164960
SVPDEIILLR	LRRC40	Q9H9A6	LRC40_HUMAN Leucine-rich repeat-containing protein 40	Unmodified	221490	164940
IYSHSLLPVLR	GART	P22102	PUR2_HUMAN Trifunctional purine biosynthetic protein adenosine-3	Unmodified	141480	163900
SHIEIIR	GSR	P00390	GSHR_HUMAN Glutathione reductase, mitochondrial	Unmodified	509520	163120
GGIVGMTLPIAR	HSD17B10	Q99714	HCD2_HUMAN 3-hydroxyacyl-CoA dehydrogenase type-2	Oxidation (M)	514760	162610
AVTIFIR	CCT5; CCT5; CCT5; CCT5	P48643; B7ZAR1; E9PCA1; E7ENZ3	TCPE_HUMAN T-complex protein 1 subunit epsilon; B7ZAR1_HUMAN CCT-epsilon; E9PCA1_HUMAN CCT-epsilon; E7ENZ3_HUMAN T-complex protein 1 subunit epsilon	Unmodified	385300	160800
LLELFPVNR	BZW2; BZW2; BZW2; BZW2; BZW2; BZW2	Q9Y6E2; B5MCE7; Q75MG1; B5MCH7; E7ETZ4; E9PFD4	BZW2_HUMAN Basic leucine zipper and W2 domain-containing protein 2; B5MCE7_HUMAN Basic leucine zipper and W2 domain-containing protein 2; Q75MG1_HUMAN Basic leucine zipper and W2 domain-containing protein 2 (Fragment); B5MCH7_HUMAN Basic leucine zipper and W2 domain-containing protein 2; E7ETZ4_HUMAN Basic leucine zipper and W2 domain-containing protein 2 (Fragment); E9PFD4_HUMAN BZW2 protein	Unmodified	139040	160490
LVGIISSR	IMPDH2; IMPDH2; IMPDH2; IMPDH2; IMPDH2	P12268; A0A7I2YQK5; A0A7I2V2T3; E7ETK5; H0Y4R1	IMDH2_HUMAN Inosine-5'-monophosphate dehydrogenase 2; A0A7I2YQK5_HUMAN Inosine-5'-monophosphate dehydrogenase; A0A7I2V2T3_HUMAN Inosine-5'-monophosphate dehydrogenase; E7ETK5_HUMAN Inosine-5'-monophosphate dehydrogenase; H0Y4R1_HUMAN Inosine-5'-monophosphate dehydrogenase	Unmodified	209320	160430
LTLLNPK	ACLY	P53396	ACLY_HUMAN ATP-citrate synthase	Unmodified	177630	160010
DLASVQALLR	SPTAN1; SPTAN1; SPTAN1	Q13813; A0A0D9SGF6; A0A0D9SF54	SPTN1_HUMAN Spectrin alpha chain, non-erythrocytic 1; A0A0D9SGF6_HUMAN Spectrin alpha chain, non-erythrocytic 1; A0A0D9SF54_HUMAN Spectrin alpha chain, non-erythrocytic 1	Unmodified	0	159650
LQPLSPVPSDIEISR	MTHFD1L; MTHFD1L; MTHFD1L; MTHFD1L	Q6UB35; H0Y327; A0A087WVM4; B7ZM99	C1TM_HUMAN Monofunctional C1-tetrahydrofolate synthase, mitochondrial; H0Y327_HUMAN Monofunctional C1-tetrahydrofolate synthase, mitochondrial (Fragment); A0A087WVM4_HUMAN Formyltetrahydrofolate synthetase; B7ZM99_HUMAN Formyltetrahydrofolate synthetase	Unmodified	427240	159520
AVPEGFVIPR	NAMPT; NAMPT; NAMPT; NAMPT; NAMPT; NAMPT; NAMPT; NAMPT; NAMPT; NAMPT; NAMPT; NAMPT; NAMPT; NAMPT; NAMPT; NAMPT; NAMPT; NAMPT; NAMPT; NAMPT; NAMPT	P43490; A0A7P0T9F0; A0A7P0T8Z3; A0A0C4DFS8; A0A7P0TAI8; A0A7P0TA73; A0A7P0T9I9; A0A7P0T931; A0A7P0T973; A0A7P0T8R4; A0A7P0T8D2; A0A7P0TAS5; A0A7P0T8L3; A0A7P0T941; A0A7P0TB17; A0A7P0Z4N0; A0A7P0TBB7; A0A7P0T895; B7Z8W6; A0A7P0Z466; A0A7P0T862	NAMPT_HUMAN Nicotinamide phosphoribosyltransferase; A0A7P0T9F0_HUMAN Nicotinamide phosphoribosyltransferase; A0A7P0T8Z3_HUMAN Nicotinamide phosphoribosyltransferase; A0A0C4DFS8_HUMAN Nicotinamide phosphoribosyltransferase; A0A7P0TAI8_HUMAN Nicotinamide phosphoribosyltransferase; A0A7P0TA73_HUMAN Nicotinamide phosphoribosyltransferase; A0A7P0T9I9_HUMAN Nicotinamide phosphoribosyltransferase; A0A7P…	Unmodified	141220	157740
AQYEDIAQKSK	KRT1	P04264	K2C1_HUMAN Keratin, type II cytoskeletal 1	Unmodified	534000	156660
AYILNLVK	CCT4	P50991	TCPD_HUMAN T-complex protein 1 subunit delta	Unmodified	205520	155120
ACGLNFADLMAR	VAT1; VAT1	Q99536; K7ERT7	VAT1_HUMAN Synaptic vesicle membrane protein VAT-1 homolog; K7ERT7_HUMAN Synaptic vesicle membrane protein VAT-1 homolog (Fragment)	Unmodified	53877	154390
AVQFFVQALR	DNAJC7; DNAJC7; DNAJC7; DNAJC7; DNAJC7; DNAJC7; DNAJC7; DNAJC7; DNAJC7; DNAJC7; DNAJC7; DNAJC7; DNAJC7; DNAJC7	Q99615; A0A6I8PU89; A0A6I8PLE7; A0A6I8PUD4; K7ER44; A0A6I8PIK4; K7EIH8; A0A6I8PUC2; A0A6I8PU73; K7EPP7; A0A6I8PS32; K7EK03; A0A6I8PRZ0; A0A6I8PR89	DNJC7_HUMAN DnaJ homolog subfamily C member 7; A0A6I8PU89_HUMAN DnaJ homolog subfamily C member 7; A0A6I8PLE7_HUMAN DnaJ homolog subfamily C member 7 (Fragment); A0A6I8PUD4_HUMAN DnaJ homolog subfamily C member 7; K7ER44_HUMAN DnaJ homolog subfamily C member 7; A0A6I8PIK4_HUMAN DnaJ homolog subfamily C member 7; K7EIH8_HUMAN DnaJ homolog subfamily C member 7 (Fragment); A0A6I8PUC2_HUMAN DnaJ homo…	Unmodified	72383	153920
ALLANALTSALR	TMEM33; TMEM33	P57088; D6RAA6	TMM33_HUMAN Transmembrane protein 33; D6RAA6_HUMAN Transmembrane protein 33 (Fragment)	Unmodified	282550	153670
TDTVLILCR	CACYBP	Q9HB71	CYBP_HUMAN Calcyclin-binding protein	Unmodified	155800	152600
SIEVIENR	NASP; NASP; NASP; NASP; NASP	P49321; E9PRH9; H0YDS9; Q5T624; H0YF33	NASP_HUMAN Nuclear autoantigenic sperm protein; E9PRH9_HUMAN Nuclear autoantigenic sperm protein (Fragment); H0YDS9_HUMAN Nuclear autoantigenic sperm protein (Fragment); Q5T624_HUMAN Nuclear autoantigenic sperm protein; H0YF33_HUMAN Nuclear autoantigenic sperm protein (Fragment)	Unmodified	766830	150460
YVMGNNPADLLAVDSR	DSG1	Q02413	DSG1_HUMAN Desmoglein-1	Oxidation (M)	277780	149570
QLPAMTALQTLHLR	FLII; FLII; FLII; FLII; FLII	Q13045; J3QLR6; J3KS54; J3QQQ2; J3QQU5	FLII_HUMAN Protein flightless-1 homolog; J3QLR6_HUMAN Protein flightless-1 homolog (Fragment); J3KS54_HUMAN Protein flightless-1 homolog; J3QQQ2_HUMAN Protein flightless-1 homolog (Fragment); J3QQU5_HUMAN Protein flightless-1 homolog (Fragment)	Unmodified	0	148710
SKSEEAHAEDSVMDHHFR	SERBP1	Q8NC51	PAIRB_HUMAN Plasminogen activator inhibitor 1 RNA-binding protein	Unmodified	0	148310
VTLTLPVLNAAR	PGLS; PGLS	O95336; M0R261	6PGL_HUMAN 6-phosphogluconolactonase; M0R261_HUMAN 6-phosphogluconolactonase (Fragment)	Unmodified	146290	148310
LFDQAFGLPR	HSPB1; HSPB1; HSPB1; HSPB1; HSPB1; HSPB1; HSPB1; HSPB1; HSPB1	P04792; A0A6Q8PGY2; A0A6Q8PF43; A0A6Q8PHJ6; A0A6Q8PGK1; A0A6Q8PH65; A0A6Q8PHA6; A0A6Q8PFK8; A0A6Q8PFE7	HSPB1_HUMAN Heat shock protein beta-1; A0A6Q8PGY2_HUMAN Heat shock protein beta-1; A0A6Q8PF43_HUMAN Heat shock protein beta-1; A0A6Q8PHJ6_HUMAN Heat shock protein beta-1; A0A6Q8PGK1_HUMAN Heat shock 27 kDa protein; A0A6Q8PH65_HUMAN Heat shock protein beta-1; A0A6Q8PHA6_HUMAN Heat shock protein beta-1; A0A6Q8PFK8_HUMAN Heat shock protein beta-1; A0A6Q8PFE7_HUMAN Heat shock protein beta-1	Unmodified	116310	148250
LSTIALALGVER	PPP2R1A; PPP2R1B; PPP2R1B; PPP2R1A; PPP2R1B; PPP2R1B	P30153; P30154; E9PPI5; C9J9C1; E9PNM7; E9PHZ6	2AAA_HUMAN Serine/threonine-protein phosphatase 2A 65 kDa regulatory subunit A alpha isoform; 2AAB_HUMAN Serine/threonine-protein phosphatase 2A 65 kDa regulatory subunit A beta isoform; E9PPI5_HUMAN Serine/threonine-protein phosphatase 2A 65 kDa regulatory subunit A beta isoform; C9J9C1_HUMAN Serine/threonine-protein phosphatase 2A 65 kDa regulatory subunit A alpha isoform (Fragment); E9PNM7_HUM…	Unmodified	158670	148060
NIEIDSPYEISR	RPN1; RPN1	P04843; B7Z4L4	RPN1_HUMAN Dolichyl-diphosphooligosaccharide--protein glycosyltransferase subunit 1; B7Z4L4_HUMAN Dolichyl-diphosphooligosaccharide--protein glycosyltransferase subunit 1	Unmodified	318000	146070
NDRDVLGISDTLIR	CTH	P32929	CGL_HUMAN Cystathionine gamma-lyase	Unmodified	105810	145520
ILGADTSVDLEETGR	ATP5F1A; ATP5F1A; ATP5F1A; ATP5F1A; ATP5F1A; ATP5F1A	P25705; K7EJP1; K7ERX7; K7EQH4; K7EK77; K7ESA0	ATPA_HUMAN ATP synthase subunit alpha, mitochondrial; K7EJP1_HUMAN ATP synthase subunit alpha, mitochondrial (Fragment); K7ERX7_HUMAN ATP synthase subunit alpha, mitochondrial (Fragment); K7EQH4_HUMAN ATP synthase subunit alpha, mitochondrial (Fragment); K7EK77_HUMAN ATP synthase subunit alpha, mitochondrial (Fragment); K7ESA0_HUMAN ATP synthase subunit alpha, mitochondrial	Unmodified	575650	143420
KHPEVDVLINFASLR	ACLY	P53396	ACLY_HUMAN ATP-citrate synthase	Unmodified	0	142820
VIEEQLEPAVEK	LRPPRC	P42704	LPPRC_HUMAN Leucine-rich PPR motif-containing protein, mitochondrial	Unmodified	540480	137080
GGSGAPILLR	ETHE1; ETHE1; ETHE1; ETHE1	O95571; M0QY80; M0QX80; M0QXB5	ETHE1_HUMAN Persulfide dioxygenase ETHE1, mitochondrial; M0QY80_HUMAN Persulfide dioxygenase ETHE1, mitochondrial; M0QX80_HUMAN Persulfide dioxygenase ETHE1, mitochondrial; M0QXB5_HUMAN Persulfide dioxygenase ETHE1, mitochondrial	Unmodified	199250	135020
LLNENSYVPR	TFRC; TFRC	P02786; G3V0E5	TFR1_HUMAN Transferrin receptor protein 1; G3V0E5_HUMAN Transferrin receptor protein 1	Unmodified	392520	132000
VNPALAELNLR	RNH1; RNH1; RNH1; RNH1; RNH1; RNH1; RNH1	P13489; E9PIK5; E9PMA9; E9PIM9; E9PLZ3; E9PMJ3; E9PMN0	RINI_HUMAN Ribonuclease inhibitor; E9PIK5_HUMAN Ribonuclease inhibitor (Fragment); E9PMA9_HUMAN Ribonuclease inhibitor; E9PIM9_HUMAN Ribonuclease inhibitor (Fragment); E9PLZ3_HUMAN Ribonuclease inhibitor (Fragment); E9PMJ3_HUMAN Ribonuclease inhibitor (Fragment); E9PMN0_HUMAN Ribonuclease inhibitor	Unmodified	169850	124630
NGFLLDGFPR	AK2; AK2; AK2; AK2; AK2; AK2; AK2	P54819; G3V213; F8VZG5; A0A5K1VW67; A0A5F9ZHP2; F8W1A4; F8VY04	KAD2_HUMAN Adenylate kinase 2, mitochondrial; G3V213_HUMAN Nucleoside-diphosphate kinase; F8VZG5_HUMAN Nucleoside-diphosphate kinase; A0A5K1VW67_HUMAN Nucleoside-diphosphate kinase; A0A5F9ZHP2_HUMAN Nucleoside-diphosphate kinase; F8W1A4_HUMAN Adenylate kinase 2, mitochondrial; F8VY04_HUMAN Nucleoside-diphosphate kinase	Unmodified	52567	124460
LYLINSPVVR	IARS1; IARS1; IARS1	P41252; A0A0A0MSX9; J3KR24	SYIC_HUMAN Isoleucine--tRNA ligase, cytoplasmic; A0A0A0MSX9_HUMAN Isoleucyl-tRNA synthetase; J3KR24_HUMAN Isoleucyl-tRNA synthetase	Unmodified	201780	123980
MIDLIIPR	ALDH18A1	P54886	P5CS_HUMAN Delta-1-pyrroline-5-carboxylate synthase	Unmodified	82007	121510
KLPVSSLTISR	MRPS27; MRPS27; MRPS27; MRPS27; MRPS27	Q92552; D6RH20; D6RJC7; E5RJ73; G5EA06	RT27_HUMAN 28S ribosomal protein S27, mitochondrial; D6RH20_HUMAN 28S ribosomal protein S27, mitochondrial (Fragment); D6RJC7_HUMAN 28S ribosomal protein S27, mitochondrial; E5RJ73_HUMAN 28S ribosomal protein S27, mitochondrial; G5EA06_HUMAN 28S ribosomal protein S27, mitochondrial	Unmodified	224230	117230
AIDLFTDAIKLNPR	ST13P4; ST13; ST13P5; ST13; ST13; ST13	Q8IZP2; P50502; Q8NFI4; F6VDH7; Q3KNR6; H7C3I1	ST134_HUMAN Putative protein FAM10A4; F10A1_HUMAN Hsc70-interacting protein; F10A5_HUMAN Putative protein FAM10A5; F6VDH7_HUMAN Hsc70-interacting protein (Fragment); Q3KNR6_HUMAN Hsc70-interacting protein; H7C3I1_HUMAN Hsc70-interacting protein (Fragment)	Unmodified	0	116040
GLTPSQIGVILR	RPS13; RPS13	P62277; J3KMX5	RS13_HUMAN 40S ribosomal protein S13; J3KMX5_HUMAN 40S ribosomal protein S13	Unmodified	129960	114120
FTGLSKEELLK	SLC3A2; SLC3A2; SLC3A2; SLC3A2; SLC3A2; SLC3A2; SLC3A2; SLC3A2; SLC3A2; SLC3A2; SLC3A2; SLC3A2; SLC3A2; SLC3A2; SLC3A2; SLC3A2; SLC3A2; SLC3A2	P08195; A0A7P0Z4P5; A0A7P0T8F1; A0A7P0Z4A0; H0YH36; F5H0E2; F5GZS6; F5GZR9; A0A7P0TAT7; A0A7P0T9F7; A0A7P0TBF8; F5H867; A0A7P0TAS6; A0A7P0T8U7; A0A7P0T853; A0A7P0TAN7; J3KPF3; H0YFS2	4F2_HUMAN 4F2 cell-surface antigen heavy chain; A0A7P0Z4P5_HUMAN 4F2 cell-surface antigen heavy chain; A0A7P0T8F1_HUMAN 4F2 cell-surface antigen heavy chain; A0A7P0Z4A0_HUMAN 4F2 cell-surface antigen heavy chain; H0YH36_HUMAN 4F2 cell-surface antigen heavy chain; F5H0E2_HUMAN 4F2 cell-surface antigen heavy chain (Fragment); F5GZS6_HUMAN 4F2 cell-surface antigen heavy chain; F5GZR9_HUMAN 4F2 cell-…	Unmodified	311760	111320
SDIDEIVLVGGSTR	HSPA5; HSPA5	P11021; A0A7P0TB36	BIP_HUMAN Endoplasmic reticulum chaperone BiP; A0A7P0TB36_HUMAN Endoplasmic reticulum chaperone BiP	Unmodified	149120	105910
APQLVGQFIAR	PDCD4	Q53EL6	PDCD4_HUMAN Programmed cell death protein 4	Unmodified	183770	105640
FLPLFDR	HSPE1; HSPE1-MOB4; HSPE1	P61604; S4R3N1; B8ZZL8	CH10_HUMAN 10 kDa heat shock protein, mitochondrial; S4R3N1_HUMAN 10 kDa heat shock protein, mitochondrial; B8ZZL8_HUMAN 10 kDa heat shock protein, mitochondrial	Unmodified	191830	105300
IFINLPR	TXNL1; TXNL1	O43396; K7ER96	TXNL1_HUMAN Thioredoxin-like protein 1; K7ER96_HUMAN Thioredoxin-like protein 1 (Fragment)	Unmodified	128640	104850
HGLVPFAFVR	SRSF9; SRSF9; SRSF9	Q13242; S4R3G0; H0YIB4	SRSF9_HUMAN Serine/arginine-rich splicing factor 9; S4R3G0_HUMAN Serine/arginine-rich-splicing factor 9; H0YIB4_HUMAN Serine/arginine-rich-splicing factor 9 (Fragment)	Unmodified	0	102820
EHALLAYTLGVK	EEF1A2; EEF1A1P5; EEF1A1; EEF1A1; EEF1A1; EEF1A1; EEF1A1; EEF1A2; EEF1A2; EEF1A1; EEF1A2	Q05639; Q5VTE0; P68104; A0A7I2V3H3; A0A087WV01; A0A7I2V659; A0A087WVQ9; A0A2U3TZH3; A0A2R8Y660; A0A7I2V5N4; A0A2R8Y488	EF1A2_HUMAN Elongation factor 1-alpha 2; EF1A3_HUMAN Putative elongation factor 1-alpha-like 3; EF1A1_HUMAN Elongation factor 1-alpha 1; A0A7I2V3H3_HUMAN Elongation factor 1-alpha; A0A087WV01_HUMAN Elongation factor 1-alpha; A0A7I2V659_HUMAN Elongation factor 1-alpha; A0A087WVQ9_HUMAN Elongation factor 1-alpha; A0A2U3TZH3_HUMAN Elongation factor 1-alpha; A0A2R8Y660_HUMAN Elongation factor 1-alpha…	Unmodified	407720	102050
HGEIDYEAIVK	PSMC6; PSMC6	P62333; A0A087X2I1	PRS10_HUMAN 26S proteasome regulatory subunit 10B; A0A087X2I1_HUMAN 26S proteasome regulatory subunit 10B	Unmodified	261570	101990
SHTILLVQPTK	ERH; ERH	P84090; G3V279	ERH_HUMAN Enhancer of rudimentary homolog; G3V279_HUMAN Enhancer of rudimentary homolog	Acetyl (Protein N-term)	254590	100590
GLGLSPDLIVCR	CTPS2	Q9NRF8	PYRG2_HUMAN CTP synthase 2	Unmodified	110970	99500
QLLAGGIAGAVSR	SLC25A24; SLC25A24	Q6NUK1; A0A3B3IU96	SCMC1_HUMAN Calcium-binding mitochondrial carrier protein SCaMC-1; A0A3B3IU96_HUMAN Calcium-binding mitochondrial carrier protein SCaMC-1	Unmodified	261920	97923
LDIDPSTITWQR	MTHFD1L; MTHFD1L; MTHFD1L	Q6UB35; A0A087WVM4; B7ZM99	C1TM_HUMAN Monofunctional C1-tetrahydrofolate synthase, mitochondrial; A0A087WVM4_HUMAN Formyltetrahydrofolate synthetase; B7ZM99_HUMAN Formyltetrahydrofolate synthetase	Unmodified	164360	94555
HASPILPITEFSDIPR	TMPO; TMPO; TMPO	P42167; G5E972; H0YJH7	LAP2B_HUMAN Lamina-associated polypeptide 2, isoforms beta/gamma; G5E972_HUMAN Lamina-associated polypeptide 2, isoforms beta/gamma; H0YJH7_HUMAN Lamina-associated polypeptide 2, isoforms beta/gamma (Fragment)	Unmodified	0	92788
LQLWDTAGQER	RAB6A; RAB39A; RAB6B; RASEF; RAB41; RAB27A; RAB34; RAB27B; RAB44; CRACR2A; RAB34; RAB27B; RAB34; RAB6B; RAB27A; RAB6B; RAB34; RAB34; RAB27A; RAB27A; RAB27A; RAB34; RAB34; RAB34; RAB6B	P20340; Q14964; Q9NRW1; Q8IZ41; Q5JT25; P51159; Q9BZG1; O00194; Q7Z6P3; Q9BSW2; C9JBG0; K7ES41; C9JY26; C9JU14; H3BS49; J3KR73; Q96PJ7; H7C0Y7; H3BVH7; H3BN55; H3BUD9; E7ES60; K7EIF2; J3QLC6; C9JB90	RAB6A_HUMAN Ras-related protein Rab-6A; RB39A_HUMAN Ras-related protein Rab-39A; RAB6B_HUMAN Ras-related protein Rab-6B; RASEF_HUMAN Ras and EF-hand domain-containing protein; RAB41_HUMAN Ras-related protein Rab-41; RB27A_HUMAN Ras-related protein Rab-27A; RAB34_HUMAN Ras-related protein Rab-34; RB27B_HUMAN Ras-related protein Rab-27B; RAB44_HUMAN Ras-related protein Rab-44; EFC4B_HUMAN EF-hand c…	Unmodified	258450	85191
EKDIQEESTFSSR	LRPPRC; LRPPRC; LRPPRC; LRPPRC	P42704; B8ZZ38; C9JCA9; A0A0C4DG06	LPPRC_HUMAN Leucine-rich PPR motif-containing protein, mitochondrial; B8ZZ38_HUMAN Leucine-rich PPR motif-containing protein, mitochondrial; C9JCA9_HUMAN Leucine-rich PPR motif-containing protein, mitochondrial (Fragment); A0A0C4DG06_HUMAN Leucine-rich PPR motif-containing protein, mitochondrial	Unmodified	478640	84550
GVPTGFILPIR	MTHFD1; MTHFD1; MTHFD1; MTHFD1; MTHFD1	P11586; V9GZ78; V9GYY3; A0A494C1T2; F5H2F4	C1TC_HUMAN C-1-tetrahydrofolate synthase, cytoplasmic; V9GZ78_HUMAN C-1-tetrahydrofolate synthase, cytoplasmic; V9GYY3_HUMAN C-1-tetrahydrofolate synthase, cytoplasmic; A0A494C1T2_HUMAN C-1-tetrahydrofolate synthase, cytoplasmic (Fragment); F5H2F4_HUMAN C-1-tetrahydrofolate synthase, cytoplasmic	Unmodified	53714	81578
CRVDLPLAVLSK	DCTPP1; DCTPP1	Q9H773; H3BSA6	DCTP1_HUMAN dCTP pyrophosphatase 1; H3BSA6_HUMAN dCTP pyrophosphatase 1	Unmodified	182400	80561
VNFTVDQIR	EEF2	P13639	EF2_HUMAN Elongation factor 2	Unmodified	1610800	80187
VTAEVVLAHLGGGSTSR	RPN1; RPN1	P04843; F8WF32	RPN1_HUMAN Dolichyl-diphosphooligosaccharide--protein glycosyltransferase subunit 1; F8WF32_HUMAN Dolichyl-diphosphooligosaccharide--protein glycosyltransferase subunit 1	Unmodified	142330	76615
RNVIEAVYSR	PPM1B; N/A; PPM1B; PPM1B	O75688; A0A3B3IS24; B8ZZF0; C9JIR6	PPM1B_HUMAN Protein phosphatase 1B; A0A3B3IS24_HUMAN Protein-serine/threonine phosphatase; B8ZZF0_HUMAN Protein-serine/threonine phosphatase (Fragment); C9JIR6_HUMAN Protein-serine/threonine phosphatase (Fragment)	Unmodified	280160	75163
LSILYPATTGR	PRDX6	P30041	PRDX6_HUMAN Peroxiredoxin-6	Unmodified	323330	74034
EAGNINQSLLTLGR	KIF11; KIF11; KIF11; KIF11	P52732; A0A7I2V3A9; A0A7I2YQY4; A0A7I2V3V3	KIF11_HUMAN Kinesin-like protein KIF11; A0A7I2V3A9_HUMAN Kinesin-like protein; A0A7I2YQY4_HUMAN Kinesin-like protein; A0A7I2V3V3_HUMAN Kinesin-like protein	Unmodified	139830	73842
YVLINWVGEDVPDAR	DBN1; DBN1; DBN1; DBN1	Q16643; D6RFI1; D6RCR4; D6R9W4	DREB_HUMAN Drebrin; D6RFI1_HUMAN Drebrin (Fragment); D6RCR4_HUMAN Drebrin (Fragment); D6R9W4_HUMAN Drebrin (Fragment)	Unmodified	0	71169
NFGIGQDIQPK	RPL7A; RPL7A	P62424; Q5T8U3	RL7A_HUMAN 60S ribosomal protein L7a; Q5T8U3_HUMAN 60S ribosomal protein L7a (Fragment)	Unmodified	566080	65477
VFIPHGLIMDR	HPRT1	P00492	HPRT_HUMAN Hypoxanthine-guanine phosphoribosyltransferase	Unmodified	79830	62871
THILLFLPK	P4HB; P4HB; P4HB; P4HB; P4HB; P4HB; P4HB; P4HB; P4HB; P4HB; P4HB; P4HB; P4HB; P4HB; P4HB	P07237; A0A7P0TA97; A0A7P0TA71; A0A7P0TA35; H7BZ94; A0A7P0T9D6; A0A7P0T8C0; I3L3P5; H0Y3Z3; I3L4M2; A0A7P0T9K9; A0A7P0TB26; A0A7P0T8X1; A0A7P0T9U6; I3L514	PDIA1_HUMAN Protein disulfide-isomerase; A0A7P0TA97_HUMAN Protein disulfide-isomerase; A0A7P0TA71_HUMAN Protein disulfide-isomerase; A0A7P0TA35_HUMAN Protein disulfide-isomerase; H7BZ94_HUMAN Protein disulfide-isomerase; A0A7P0T9D6_HUMAN Protein disulfide-isomerase; A0A7P0T8C0_HUMAN Protein disulfide-isomerase; I3L3P5_HUMAN Protein disulfide-isomerase; H0Y3Z3_HUMAN Protein disulfide-isomerase; I3…	Unmodified	126650	61648
SLLELAR	NASP; NASP; NASP; NASP	P49321; E9PI86; E9PPR5; E9PPQ8	NASP_HUMAN Nuclear autoantigenic sperm protein; E9PI86_HUMAN Nuclear autoantigenic sperm protein (Fragment); E9PPR5_HUMAN Nuclear autoantigenic sperm protein (Fragment); E9PPQ8_HUMAN Nuclear autoantigenic sperm protein (Fragment)	Unmodified	255810	59091
AAPFSLEYR	PPA1; PPA1	Q15181; Q5SQT6	IPYR_HUMAN Inorganic pyrophosphatase; Q5SQT6_HUMAN Inorganic diphosphatase	Unmodified	285960	58739
LNSLAIGLR	ALDH18A1	P54886	P5CS_HUMAN Delta-1-pyrroline-5-carboxylate synthase	Unmodified	128770	57460
TFLVGER	EEF1G	P26641	EF1G_HUMAN Elongation factor 1-gamma	Unmodified	289970	55459
VVFVFGPDKK	PRDX6	P30041	PRDX6_HUMAN Peroxiredoxin-6	Unmodified	203590	53781
TIAQAVYGAK	MTHFD1L; MTHFD1L; MTHFD1L	Q6UB35; A0A087WVM4; B7ZM99	C1TM_HUMAN Monofunctional C1-tetrahydrofolate synthase, mitochondrial; A0A087WVM4_HUMAN Formyltetrahydrofolate synthetase; B7ZM99_HUMAN Formyltetrahydrofolate synthetase	Unmodified	1137200	53595
TDTRAEIDLVCELAK	MTHFD1L; MTHFD1L; MTHFD1L; MTHFD1L	Q6UB35; Q4VXV2; A0A087WVM4; B7ZM99	C1TM_HUMAN Monofunctional C1-tetrahydrofolate synthase, mitochondrial; Q4VXV2_HUMAN Monofunctional C1-tetrahydrofolate synthase, mitochondrial (Fragment); A0A087WVM4_HUMAN Formyltetrahydrofolate synthetase; B7ZM99_HUMAN Formyltetrahydrofolate synthetase	Unmodified	98553	50775
YPQLLPGIR	AHCY	P23526	SAHH_HUMAN Adenosylhomocysteinase	Unmodified	72799	0
AELNEFLTR	RPS3; RPS3; RPS3; RPS3; RPS3; RPS3; RPS3; RPS3; RPS3; RPS3; RPS3; RPS3	P23396; H0YF32; E9PJH4; H0YES8; H0YEU2; E9PL09; E9PPU1; H0YCJ7; F2Z2S8; E9PQX2; E9PQ96; E9PK82	RS3_HUMAN 40S ribosomal protein S3; H0YF32_HUMAN 40S ribosomal protein S3 (Fragment); E9PJH4_HUMAN 40S ribosomal protein S3; H0YES8_HUMAN 40S ribosomal protein S3 (Fragment); H0YEU2_HUMAN 40S ribosomal protein S3 (Fragment); E9PL09_HUMAN 40S ribosomal protein S3; E9PPU1_HUMAN 40S ribosomal protein S3; H0YCJ7_HUMAN 40S ribosomal protein S3 (Fragment); F2Z2S8_HUMAN 40S ribosomal protein S3; E9PQX2_…	Unmodified	75043	0
IPLNDLFR	LAMP2	P13473	LAMP2_HUMAN Lysosome-associated membrane glycoprotein 2	Unmodified	92598	0
ILIWSGR	FAM162A; FAM162A; FAM162A	Q96A26; F8W7Q4; E9PH05	F162A_HUMAN Protein FAM162A; F8W7Q4_HUMAN Protein FAM162A; E9PH05_HUMAN Protein FAM162A	Unmodified	109050	0
AAFVLPEFAR	SRM; SRM	P19623; K7EL89	SPEE_HUMAN Spermidine synthase; K7EL89_HUMAN Spermidine synthase (Fragment)	Unmodified	109940	0
WIGLDLSNGKPR	TCP1; TCP1; TCP1	P17987; F5H282; E7EQR6	TCPA_HUMAN T-complex protein 1 subunit alpha; F5H282_HUMAN T-complex protein 1 subunit alpha; E7EQR6_HUMAN T-complex protein 1 subunit alpha	Unmodified	111620	0
AVPSWFVR	IARS1; IARS1; IARS1	P41252; A0A0A0MSX9; J3KR24	SYIC_HUMAN Isoleucine--tRNA ligase, cytoplasmic; A0A0A0MSX9_HUMAN Isoleucyl-tRNA synthetase; J3KR24_HUMAN Isoleucyl-tRNA synthetase	Unmodified	115220	0
LLLNNDNLLR	CAPZA2; CAPZA1; CAPZA2; CAPZA2; CAPZA2	P47755; P52907; A0A0D9SET8; F8W9N7; C9JUG7	CAZA2_HUMAN F-actin-capping protein subunit alpha-2; CAZA1_HUMAN F-actin-capping protein subunit alpha-1; A0A0D9SET8_HUMAN F-actin-capping protein subunit alpha; F8W9N7_HUMAN F-actin-capping protein subunit alpha; C9JUG7_HUMAN F-actin-capping protein subunit alpha	Deamidation (NQ)	124530	0
IGIEIIKR	HSPD1; HSPD1; HSPD1; HSPD1	P10809; A0A7I2V2X6; A0A7I2YQK6; A0A7I2V599	CH60_HUMAN 60 kDa heat shock protein, mitochondrial; A0A7I2V2X6_HUMAN 60 kDa chaperonin; A0A7I2YQK6_HUMAN 60 kDa chaperonin; A0A7I2V599_HUMAN 60 kDa chaperonin	Unmodified	124830	0
LFQVLAPR	MRPL17; MRPL17	Q9NRX2; E9PKV2	RM17_HUMAN 39S ribosomal protein L17, mitochondrial; E9PKV2_HUMAN 39S ribosomal protein L17, mitochondrial (Fragment)	Unmodified	139080	0
AVLENNLGAAVLR	MAT2B; MAT2B	Q9NZL9; H7C0X7	MAT2B_HUMAN Methionine adenosyltransferase 2 subunit beta; H7C0X7_HUMAN Methionine adenosyltransferase 2 subunit beta (Fragment)	Unmodified	139740	0
ELGLPEELVSR	GMPS	P49915	GUAA_HUMAN GMP synthase [glutamine-hydrolyzing]	Unmodified	149080	0
RGDTVATLSER	GART	P22102	PUR2_HUMAN Trifunctional purine biosynthetic protein adenosine-3	Unmodified	158610	0
GVQTLVIGR	AAMDC; AAMDC; AAMDC; AAMDC; AAMDC; AAMDC	Q9H7C9; K4DI89; E9PJP1; E9PLK9; E9PNP3; E9PR47	AAMDC_HUMAN Mth938 domain-containing protein; K4DI89_HUMAN Mth938 domain-containing protein; E9PJP1_HUMAN Mth938 domain-containing protein; E9PLK9_HUMAN Mth938 domain-containing protein; E9PNP3_HUMAN Mth938 domain-containing protein; E9PR47_HUMAN Mth938 domain-containing protein	Unmodified	165720	0
FGNEVIPVTVTVK	ACAT1; ACAT1; ACAT1; ACAT1; ACAT1; ACAT1	P24752; A0A5F9ZHJ7; A0A5F9ZHJ0; A0A5F9ZHD4; A0A5F9ZHL1; A0A5F9ZI66	THIL_HUMAN Acetyl-CoA acetyltransferase, mitochondrial; A0A5F9ZHJ7_HUMAN Acetyl-CoA acetyltransferase, mitochondrial; A0A5F9ZHJ0_HUMAN Acetyl-CoA acetyltransferase, mitochondrial; A0A5F9ZHD4_HUMAN Acetyl-CoA acetyltransferase, mitochondrial; A0A5F9ZHL1_HUMAN Acetyl-CoA acetyltransferase, mitochondrial; A0A5F9ZI66_HUMAN Acetyl-CoA acetyltransferase, mitochondrial	Unmodified	167960	0
LVPLVNGVR	MTHFD1L; MTHFD1L; MTHFD1L	Q6UB35; A0A087WVM4; B7ZM99	C1TM_HUMAN Monofunctional C1-tetrahydrofolate synthase, mitochondrial; A0A087WVM4_HUMAN Formyltetrahydrofolate synthetase; B7ZM99_HUMAN Formyltetrahydrofolate synthetase	Deamidation (NQ)	173580	0
SGSALELSVENVKNGIR	PPM1B; N/A; PPM1B; PPM1B	O75688; A0A3B3IS24; B8ZZF0; C9JIR6	PPM1B_HUMAN Protein phosphatase 1B; A0A3B3IS24_HUMAN Protein-serine/threonine phosphatase; B8ZZF0_HUMAN Protein-serine/threonine phosphatase (Fragment); C9JIR6_HUMAN Protein-serine/threonine phosphatase (Fragment)	Unmodified	174990	0
RAPFDLFENK	HSP90AB1; HSP90AB3P	P08238; Q58FF7	HS90B_HUMAN Heat shock protein HSP 90-beta; H90B3_HUMAN Putative heat shock protein HSP 90-beta-3	Unmodified	177400	0
TSLALDESLFR	PABPN1; PABPN1; PABPN1; BCL2L2-PABPN1; PABPN1	Q86U42; B4DEH8; G3V4T2; A0A7I2V383; H0YJH9	PABP2_HUMAN Polyadenylate-binding protein 2; B4DEH8_HUMAN Polyadenylate-binding protein 2; G3V4T2_HUMAN Polyadenylate-binding protein 2; A0A7I2V383_HUMAN BCL2L2-PABPN1 readthrough; H0YJH9_HUMAN Polyadenylate-binding protein 2 (Fragment)	Unmodified	177590	0
ALDDFVLGSAR	PRAF2; PRAF2	O60831; A6NP52	PRAF2_HUMAN PRA1 family protein 2; A6NP52_HUMAN PRA1 family protein	Unmodified	177780	0
ILETTTFFQR	UGGT1	Q9NYU2	UGGG1_HUMAN UDP-glucose:glycoprotein glucosyltransferase 1	Unmodified	180820	0
SDSEKLNLDSIIGR	PPP1CA; PPP1CA	P62136; E9PMD7	PP1A_HUMAN Serine/threonine-protein phosphatase PP1-alpha catalytic subunit; E9PMD7_HUMAN Serine/threonine-protein phosphatase	Acetyl (Protein N-term)	186200	0
AFIITGQTYTR	ADSL; ADSL; ADSL; ADSL; ADSL; ADSL; ADSL; ADSL; ADSL; ADSL; ADSL; ADSL; ADSL	P30566; A0A7P0Z472; A0A7P0T9A7; A0A096LNY5; A0A7P0T8E4; A0A1B0GTG9; A0A096LP92; A0A1B0GWJ0; A0A096LNY6; A0A0A6YY92; A0A1B0GTJ7; A0A096LPA2; A0A1B0GWF8	PUR8_HUMAN Adenylosuccinate lyase; A0A7P0Z472_HUMAN Adenylosuccinate lyase; A0A7P0T9A7_HUMAN Adenylosuccinate lyase; A0A096LNY5_HUMAN Adenylosuccinate lyase; A0A7P0T8E4_HUMAN Adenylosuccinate lyase; A0A1B0GTG9_HUMAN Adenylosuccinate lyase; A0A096LP92_HUMAN Adenylosuccinate lyase; A0A1B0GWJ0_HUMAN Adenylosuccinate lyase; A0A096LNY6_HUMAN Adenylosuccinate lyase; A0A0A6YY92_HUMAN Adenylosuccinate ly…	Unmodified	187060	0
DAQLIKELGLR	ETHE1; ETHE1; ETHE1	O95571; M0QY80; M0QXB5	ETHE1_HUMAN Persulfide dioxygenase ETHE1, mitochondrial; M0QY80_HUMAN Persulfide dioxygenase ETHE1, mitochondrial; M0QXB5_HUMAN Persulfide dioxygenase ETHE1, mitochondrial	Unmodified	187480	0
TGMILLAGEITSR	MAT2A	P31153	METK2_HUMAN S-adenosylmethionine synthase isoform type-2	Oxidation (M)	188660	0
LLDIVAR	TRAP1	Q12931	TRAP1_HUMAN Heat shock protein 75 kDa, mitochondrial	Unmodified	192050	0
MELSAEYLR	BOLA2; BOLA2B; BOLA2-SMG1P6; BOLA2B; BOLA2-SMG1P6; BOLA2-SMG1P6; BOLA2B	Q9H3K6; H3BV85; A0A0B4J295; H3BPT9; H3BVE0; H3BTW0; A0A087WZT3	BOLA2_HUMAN BolA-like protein 2; H3BV85_HUMAN BolA-like protein 2; A0A0B4J295_HUMAN BOLA2-SMG1P6 readthrough; H3BPT9_HUMAN BolA-like protein 2; H3BVE0_HUMAN BOLA2-SMG1P6 readthrough (Fragment); H3BTW0_HUMAN BOLA2-SMG1P6 readthrough (Fragment); A0A087WZT3_HUMAN BolA-like protein 2	Acetyl (Protein N-term);Oxidation (M)	197130	0
VEAQVYILSKEEGGR	TUFM	P49411	EFTU_HUMAN Elongation factor Tu, mitochondrial	Unmodified	203640	0
VADIGLAAWGR	AHCY	P23526	SAHH_HUMAN Adenosylhomocysteinase	Unmodified	209600	0
SLSIPLPR	N/A	N/A	N/A	Unmodified	212710	0
GPSVFPLAPSSK	IGHG1; IGHG1; IGHG1	P01857; A0A0A0MS08; A0A0A0MS07	IGHG1_HUMAN Immunoglobulin heavy constant gamma 1; A0A0A0MS08_HUMAN Immunoglobulin heavy constant gamma 1 (Fragment); A0A0A0MS07_HUMAN Immunoglobulin heavy constant gamma 1 (Fragment)	Unmodified	219370	0
MLVELSK	CCT4	P50991	TCPD_HUMAN T-complex protein 1 subunit delta	Unmodified	220730	0
SGGASHSELIHNLR	PCMT1; PCMT1; PCMT1; PCMT1; PCMT1; PCMT1; PCMT1; PCMT1	P22061; F8WAV5; F8WAX2; F6S8N6; F8WDT3; H7C4X2; A0A0A0MRJ6; A0A3F2YNX8	PIMT_HUMAN Protein-L-isoaspartate(D-aspartate) O-methyltransferase; F8WAV5_HUMAN Protein-L-isoaspartate(D-aspartate) O-methyltransferase; F8WAX2_HUMAN Protein-L-isoaspartate(D-aspartate) O-methyltransferase; F6S8N6_HUMAN Protein-L-isoaspartate(D-aspartate) O-methyltransferase; F8WDT3_HUMAN Protein-L-isoaspartate(D-aspartate) O-methyltransferase; H7C4X2_HUMAN Protein-L-isoaspartate(D-aspartate) O-…	Unmodified	220780	0
ILATNSELVGTLTR	TAF4; TAF4; TAF4	O00268; V9GY14; A0A0G2JRY5	TAF4_HUMAN Transcription initiation factor TFIID subunit 4; V9GY14_HUMAN Transcription initiation factor TFIID subunit 4 (Fragment); A0A0G2JRY5_HUMAN Transcription initiation factor TFIID subunit 4 (Fragment)	Unmodified	223020	0
LGFITNNSSK	PGP	A6NDG6	PGP_HUMAN Glycerol-3-phosphate phosphatase	Unmodified	224780	0
AGGFASALER	MRPS28; MRPS28; MRPS28	Q9Y2Q9; H7C5V3; E5RFT8	RT28_HUMAN 28S ribosomal protein S28, mitochondrial; H7C5V3_HUMAN 28S ribosomal protein S28, mitochondrial (Fragment); E5RFT8_HUMAN 28S ribosomal protein S28, mitochondrial	Unmodified	231300	0
DHPLPEVAHVK	COX4I1; COX4I1; COX4I1; COX4I1; COX4I1	P13073; Q86WV2; H3BPG0; H3BN72; H3BNV9	COX41_HUMAN Cytochrome c oxidase subunit 4 isoform 1, mitochondrial; Q86WV2_HUMAN COX4I1 protein; H3BPG0_HUMAN Cytochrome c oxidase subunit 4 (Fragment); H3BN72_HUMAN Cytochrome c oxidase subunit 4; H3BNV9_HUMAN Cytochrome c oxidase subunit 4	Unmodified	238200	0
GLVLDHGAR	CCT6A; CCT6B; CCT6B	P40227; Q92526; J3KRI6	TCPZ_HUMAN T-complex protein 1 subunit zeta; TCPW_HUMAN T-complex protein 1 subunit zeta-2; J3KRI6_HUMAN T-complex protein 1 subunit zeta-2 (Fragment)	Unmodified	242720	0
EFSEIQLAR	MTHFD1L; MTHFD1L; MTHFD1L	Q6UB35; A0A087WVM4; B7ZM99	C1TM_HUMAN Monofunctional C1-tetrahydrofolate synthase, mitochondrial; A0A087WVM4_HUMAN Formyltetrahydrofolate synthetase; B7ZM99_HUMAN Formyltetrahydrofolate synthetase	Unmodified	243230	0
NTLLIAGLQAR	DDOST; DDOST	P39656; A0A0C4DGS1	OST48_HUMAN Dolichyl-diphosphooligosaccharide--protein glycosyltransferase 48 kDa subunit; A0A0C4DGS1_HUMAN Dolichyl-diphosphooligosaccharide--protein glycosyltransferase 48 kDa subunit	Unmodified	250060	0
TSAALSTVGSAISR	TPD52L2; TPD52L2	O43399; A0A087WYR3	TPD54_HUMAN Tumor protein D54; A0A087WYR3_HUMAN Tumor protein D54	Unmodified	250450	0
DNNLLGR	HSPA1L; HSPA6; HSPA1A; HSPA1B; HSPA1L; HSPA1A; HSPA1B	P34931; P17066; P0DMV8; P0DMV9; Q53FA3; V9GZ37; A0A0G2JIW1	HS71L_HUMAN Heat shock 70 kDa protein 1-like; HSP76_HUMAN Heat shock 70 kDa protein 6; HS71A_HUMAN Heat shock 70 kDa protein 1A; HS71B_HUMAN Heat shock 70 kDa protein 1B; Q53FA3_HUMAN HSPA1L (Fragment); V9GZ37_HUMAN Heat shock 70 kDa protein 1A; A0A0G2JIW1_HUMAN Heat shock 70 kDa protein 1B	Unmodified	256240	0
LSPWIRPDSK	PRMT5; PRMT5; PRMT5; PRMT5; PRMT5; PRMT5	O14744; G3V2L6; G3V5L5; C9JSX3; G3V2X6; G3V580	ANM5_HUMAN Protein arginine N-methyltransferase 5; G3V2L6_HUMAN Protein arginine N-methyltransferase 5 (Fragment); G3V5L5_HUMAN Protein arginine N-methyltransferase 5 (Fragment); C9JSX3_HUMAN Protein arginine N-methyltransferase 5 (Fragment); G3V2X6_HUMAN Protein arginine N-methyltransferase 5 (Fragment); G3V580_HUMAN Protein arginine N-methyltransferase 5 (Fragment)	Unmodified	261490	0
DAGTIAGLNVMR	HSPA5; HSPA5; HSPA5	P11021; A0A7P0TB36; A0A7P0TAI0	BIP_HUMAN Endoplasmic reticulum chaperone BiP; A0A7P0TB36_HUMAN Endoplasmic reticulum chaperone BiP; A0A7P0TAI0_HUMAN Endoplasmic reticulum chaperone BiP	Unmodified	262620	0
DISTTLNADEAVAR	HSPH1; HSPA4L; HSPA4L; HSPH1; HSPA4L	Q92598; O95757; E9PDE8; A0A0A0MSM0; D6RJ96	HS105_HUMAN Heat shock protein 105 kDa; HS74L_HUMAN Heat shock 70 kDa protein 4L; E9PDE8_HUMAN Heat shock 70 kDa protein 4L; A0A0A0MSM0_HUMAN Heat shock protein 105 kDa; D6RJ96_HUMAN Heat shock 70 kDa protein 4L (Fragment)	Unmodified	269780	0
ISGLIYEETR	H4C1	P62805	H4_HUMAN Histone H4	Unmodified	272170	0
VYSLFLDESR	RUVBL2	Q9Y230	RUVB2_HUMAN RuvB-like 2	Unmodified	272900	0
AVASQLDCNFLK	PSMC6; PSMC6; PSMC6; PSMC6	P62333; A0A087X2I1; H0YJS8; H0YJC0	PRS10_HUMAN 26S proteasome regulatory subunit 10B; A0A087X2I1_HUMAN 26S proteasome regulatory subunit 10B; H0YJS8_HUMAN 26S proteasome regulatory subunit 10B (Fragment); H0YJC0_HUMAN 26S proteasome regulatory subunit 10B (Fragment)	Unmodified	273780	0
GAVSAEQVIAGFNR	PFDN2	Q9UHV9	PFD2_HUMAN Prefoldin subunit 2	Unmodified	276040	0
SMIEISR	CCT3; CCT3; CCT3; CCT3; CCT3; CCT3; CCT3	P49368; Q5SZW8; Q5SZX9; E9PM09; Q5SZX6; E9PRC8; B4DUR8	TCPG_HUMAN T-complex protein 1 subunit gamma; Q5SZW8_HUMAN T-complex protein 1 subunit gamma (Fragment); Q5SZX9_HUMAN T-complex protein 1 subunit gamma (Fragment); E9PM09_HUMAN T-complex protein 1 subunit gamma (Fragment); Q5SZX6_HUMAN T-complex protein 1 subunit gamma (Fragment); E9PRC8_HUMAN T-complex protein 1 subunit gamma (Fragment); B4DUR8_HUMAN T-complex protein 1 subunit gamma	Oxidation (M)	277090	0
SDSFENPVLQQHFR	XRCC6; XRCC6	P12956; B1AHC9	XRCC6_HUMAN X-ray repair cross-complementing protein 6; B1AHC9_HUMAN ATP-dependent DNA helicase 2 subunit 1	Unmodified	283440	0
EVVIVSATR	ACAT1; ACAT1; ACAT1; ACAT1; ACAT1; ACAT1	P24752; E9PRQ6; A0A5F9ZHH9; A0A5F9ZHJ7; A0A5F9ZHL1; A0A5F9ZHL7	THIL_HUMAN Acetyl-CoA acetyltransferase, mitochondrial; E9PRQ6_HUMAN Acetyl-CoA acetyltransferase, mitochondrial; A0A5F9ZHH9_HUMAN Acetyl-CoA acetyltransferase, mitochondrial; A0A5F9ZHJ7_HUMAN Acetyl-CoA acetyltransferase, mitochondrial; A0A5F9ZHL1_HUMAN Acetyl-CoA acetyltransferase, mitochondrial; A0A5F9ZHL7_HUMAN Acetyl-CoA acetyltransferase, mitochondrial	Unmodified	288490	0
TLLENTAITIGR	TNPO1; TNPO1; TNPO1	Q92973; A0A7P0Z4D3; S4R398	TNPO1_HUMAN Transportin-1; A0A7P0Z4D3_HUMAN Transportin-1; S4R398_HUMAN Transportin-1 (Fragment)	Unmodified	290080	0
LAPEFAKR	PRDX6	P30041	PRDX6_HUMAN Peroxiredoxin-6	Unmodified	294330	0
LQWFCDR	LRPPRC	P42704	LPPRC_HUMAN Leucine-rich PPR motif-containing protein, mitochondrial	Unmodified	299080	0
NVPFKIVR	HSPA9; HSPA9; HSPA9; HSPA9; HSPA9; HSPA9; HSPA9; HSPA9	P38646; H0Y8K0; A0A7I2V2S7; A0A7I2V2G2; A0A7I2YQB2; A0A7I2V3F7; D6RCD7; A0A3B3ITI4	GRP75_HUMAN Stress-70 protein, mitochondrial; H0Y8K0_HUMAN Heat shock 70kDa protein 9B (Mortalin-2), isoform CRA_a; A0A7I2V2S7_HUMAN 75 kDa glucose-regulated protein; A0A7I2V2G2_HUMAN 75 kDa glucose-regulated protein; A0A7I2YQB2_HUMAN 75 kDa glucose-regulated protein; A0A7I2V3F7_HUMAN Stress-70 protein, mitochondrial; D6RCD7_HUMAN 75 kDa glucose-regulated protein; A0A3B3ITI4_HUMAN Stress-70 prote…	Unmodified	300320	0
RDYLKEAVTTLK	LRPPRC	P42704	LPPRC_HUMAN Leucine-rich PPR motif-containing protein, mitochondrial	Unmodified	302620	0
GLGTGTLYIAESR	CLNS1A; CLNS1A; CLNS1A; CLNS1A	P54105; E9PMI6; J3KN38; E9PJF4	ICLN_HUMAN Methylosome subunit pICln; E9PMI6_HUMAN Chloride channel, nucleotide sensitive 1A; J3KN38_HUMAN Chloride channel, nucleotide sensitive 1A; E9PJF4_HUMAN Chloride channel, nucleotide sensitive 1A	Unmodified	302640	0
ANLPQSFQVDTSK	FLNA; FLNA	P21333; Q60FE5	FLNA_HUMAN Filamin-A; Q60FE5_HUMAN Filamin-A	Unmodified	303530	0
GHAAFTSDPKPTIEVSGKK	GSR	P00390	GSHR_HUMAN Glutathione reductase, mitochondrial	Unmodified	307530	0
CVVILPDSVR	CBS; CBSL; CBS	P35520; P0DN79; H7C2H4	CBS_HUMAN Cystathionine beta-synthase; CBSL_HUMAN Cystathionine beta-synthase-like protein; H7C2H4_HUMAN Cystathionine beta-synthase (Fragment)	Unmodified	314850	0
ALVDGPCTQVR	RPL14; RPL14	P50914; E7EPB3	RL14_HUMAN 60S ribosomal protein L14; E7EPB3_HUMAN 60S ribosomal protein L14	Unmodified	316170	0
RDFTPAELR	PGRMC1	O00264	PGRC1_HUMAN Membrane-associated progesterone receptor component 1	Unmodified	319650	0
ALTSEIALLQSR	RPN1; RPN1	P04843; B7Z4L4	RPN1_HUMAN Dolichyl-diphosphooligosaccharide--protein glycosyltransferase subunit 1; B7Z4L4_HUMAN Dolichyl-diphosphooligosaccharide--protein glycosyltransferase subunit 1	Unmodified	321020	0
EQLAIAEFAR	TCP1; TCP1; TCP1	P17987; F5H282; E7EQR6	TCPA_HUMAN T-complex protein 1 subunit alpha; F5H282_HUMAN T-complex protein 1 subunit alpha; E7EQR6_HUMAN T-complex protein 1 subunit alpha	Unmodified	322410	0
ATTADGSSILDR	COPS4; COPS4; COPS4	Q9BT78; D6RAX7; D6RD63	CSN4_HUMAN COP9 signalosome complex subunit 4; D6RAX7_HUMAN COP9 signalosome complex subunit 4; D6RD63_HUMAN COP9 signalosome complex subunit 4 (Fragment)	Unmodified	331830	0
SGSALELSVENVKNGIR	PPM1B; N/A; PPM1B; PPM1B	O75688; A0A3B3IS24; B8ZZF0; C9JIR6	PPM1B_HUMAN Protein phosphatase 1B; A0A3B3IS24_HUMAN Protein-serine/threonine phosphatase; B8ZZF0_HUMAN Protein-serine/threonine phosphatase (Fragment); C9JIR6_HUMAN Protein-serine/threonine phosphatase (Fragment)	Deamidation (NQ)	332960	0
FLIPNASQAESK	YWHAZ; YWHAZ; YWHAZ; YWHAZ	P63104; B0AZS6; E7ESK7; E7EX29	1433Z_HUMAN 14-3-3 protein zeta/delta; B0AZS6_HUMAN 14-3-3 protein zeta/delta; E7ESK7_HUMAN 14-3-3 protein zeta/delta (Fragment); E7EX29_HUMAN 14-3-3 protein zeta/delta (Fragment)	Unmodified	333380	0
VAASIGNAQK	PDLIM1	O00151	PDLI1_HUMAN PDZ and LIM domain protein 1	Unmodified	333440	0
STEPELIQVK	SLC1A5; SLC1A5	Q15758; M0QXM4	AAAT_HUMAN Neutral amino acid transporter B(0); M0QXM4_HUMAN Amino acid transporter	Unmodified	334980	0
LLQDFFNGKELNK	HSPA6; HSPA8; HSPA2; HSPA8; HSPA8; HSPA8; HSPA8	P17066; P11142; P54652; E9PKE3; E9PN89; E9PNE6; A8K7Q2	HSP76_HUMAN Heat shock 70 kDa protein 6; HSP7C_HUMAN Heat shock cognate 71 kDa protein; HSP72_HUMAN Heat shock-related 70 kDa protein 2; E9PKE3_HUMAN Heat shock cognate 71 kDa protein; E9PN89_HUMAN Heat shock cognate 71 kDa protein (Fragment); E9PNE6_HUMAN Heat shock cognate 71 kDa protein; A8K7Q2_HUMAN Heat shock cognate 71 kDa protein	Deamidation (NQ)	335680	0
CLDPVDTPNPTR	SLPI	P03973	SLPI_HUMAN Antileukoproteinase	Unmodified	336740	0
ELGSSVALYSR	TRAP1; TRAP1; TRAP1	Q12931; I3L0K7; I3L239	TRAP1_HUMAN Heat shock protein 75 kDa, mitochondrial; I3L0K7_HUMAN Heat shock protein 75 kDa, mitochondrial; I3L239_HUMAN Heat shock protein 75 kDa, mitochondrial (Fragment)	Unmodified	341480	0
SDASPSSIR	MCM5; MCM5	P33992; B1AHA9	MCM5_HUMAN DNA replication licensing factor MCM5; B1AHA9_HUMAN DNA helicase (Fragment)	Unmodified	360870	0
IGRIEDVTPIPSDSTR	RPS14; RPS14	P62263; A0A2R8Y811	RS14_HUMAN 40S ribosomal protein S14; A0A2R8Y811_HUMAN 40S ribosomal protein S14 (Fragment)	Unmodified	365570	0
AVIELLEK	MTHFD1L; MTHFD1L; MTHFD1L; MTHFD1L; MTHFD1L; MTHFD1L	Q6UB35; Q5JYA3; H0Y327; A0A087WVM4; Q5JYA8; B7ZM99	C1TM_HUMAN Monofunctional C1-tetrahydrofolate synthase, mitochondrial; Q5JYA3_HUMAN Monofunctional C1-tetrahydrofolate synthase, mitochondrial (Fragment); H0Y327_HUMAN Monofunctional C1-tetrahydrofolate synthase, mitochondrial (Fragment); A0A087WVM4_HUMAN Formyltetrahydrofolate synthetase; Q5JYA8_HUMAN Monofunctional C1-tetrahydrofolate synthase, mitochondrial; B7ZM99_HUMAN Formyltetrahydrofolate…	Unmodified	366220	0
QTATQLLK	RPL7A; RPL7A	P62424; Q5T8U3	RL7A_HUMAN 60S ribosomal protein L7a; Q5T8U3_HUMAN 60S ribosomal protein L7a (Fragment)	Unmodified	377530	0
LIITQVR	LRPPRC	P42704	LPPRC_HUMAN Leucine-rich PPR motif-containing protein, mitochondrial	Unmodified	379220	0
HYLFDVQR	ATP5PB; ATP5PB	P24539; Q5QNZ2	AT5F1_HUMAN ATP synthase F(0) complex subunit B1, mitochondrial; Q5QNZ2_HUMAN ATP synthase subunit b	Unmodified	382820	0
STIGVEFATR	RAB11A; RAB11B; RAB11A; RAB11A	P62491; Q15907; H3BSC1; H3BMH2	RB11A_HUMAN Ras-related protein Rab-11A; RB11B_HUMAN Ras-related protein Rab-11B; H3BSC1_HUMAN Ras-related protein Rab-11A; H3BMH2_HUMAN Ras-related protein Rab-11A (Fragment)	Unmodified	382860	0
DNPGVVTCLDEAR	UBA1; UBA1; UBA1	P22314; Q5JRS0; Q5JRR9	UBA1_HUMAN Ubiquitin-like modifier-activating enzyme 1; Q5JRS0_HUMAN Ubiquitin-like modifier-activating enzyme 1 (Fragment); Q5JRR9_HUMAN Ubiquitin-like modifier-activating enzyme 1 (Fragment)	Unmodified	387160	0
IAAAILNTPDLRK	GOT2	P00505	AATM_HUMAN Aspartate aminotransferase, mitochondrial	Unmodified	390720	0
ATEDEYYRRPLQVLR	CST4	P01036	CYTS_HUMAN Cystatin-S	Unmodified	403440	0
ITQSNAILR	GSTM2; GSTM3; GSTM5; GSTM2; GSTM5; GSTM5; GSTM2; GSTM2; GSTM2; GSTM3	P28161; P21266; P46439; E9PHN6; A0A3B3IRM5; Q5T8R1; E9PLF1; F6XZQ7; E9PHN7; A0A0A0MTN3	GSTM2_HUMAN Glutathione S-transferase Mu 2; GSTM3_HUMAN Glutathione S-transferase Mu 3; GSTM5_HUMAN Glutathione S-transferase Mu 5; E9PHN6_HUMAN Glutathione S-transferase; A0A3B3IRM5_HUMAN Glutathione S-transferase (Fragment); Q5T8R1_HUMAN Glutathione S-transferase; E9PLF1_HUMAN Glutathione S-transferase Mu 2 (Fragment); F6XZQ7_HUMAN Glutathione S-transferase; E9PHN7_HUMAN Glutathione S-transfera…	Unmodified	404130	0
MSLVNSR	CST4; CST2	P01036; P09228	CYTS_HUMAN Cystatin-S; CYTT_HUMAN Cystatin-SA	Unmodified	405120	0
FSELTAEK	CCT5; CCT5; CCT5; CCT5	P48643; B7ZAR1; E9PCA1; E7ENZ3	TCPE_HUMAN T-complex protein 1 subunit epsilon; B7ZAR1_HUMAN CCT-epsilon; E9PCA1_HUMAN CCT-epsilon; E7ENZ3_HUMAN T-complex protein 1 subunit epsilon	Unmodified	414850	0
ASNGDAWVEAHGK	HSPA9; HSPA9; HSPA9; HSPA9; HSPA9; HSPA9; HSPA9; HSPA9	P38646; H0Y8K0; A0A7I2V2S7; A0A7I2V2G2; A0A7I2YQB2; A0A7I2V3F7; D6RCD7; A0A3B3ITI4	GRP75_HUMAN Stress-70 protein, mitochondrial; H0Y8K0_HUMAN Heat shock 70kDa protein 9B (Mortalin-2), isoform CRA_a; A0A7I2V2S7_HUMAN 75 kDa glucose-regulated protein; A0A7I2V2G2_HUMAN 75 kDa glucose-regulated protein; A0A7I2YQB2_HUMAN 75 kDa glucose-regulated protein; A0A7I2V3F7_HUMAN Stress-70 protein, mitochondrial; D6RCD7_HUMAN 75 kDa glucose-regulated protein; A0A3B3ITI4_HUMAN Stress-70 prote…	Deamidation (NQ)	429370	0
AASIFGGAKPVDTAAR	EIF4B; EIF4B; EIF4B	P23588; E7EX17; F8VX11	IF4B_HUMAN Eukaryotic translation initiation factor 4B; E7EX17_HUMAN Eukaryotic translation initiation factor 4B; F8VX11_HUMAN Eukaryotic translation initiation factor 4B (Fragment)	Unmodified	430010	0
TAVCDIPPR	TUBB2A; TUBB8B; TUBB4A; TUBB; TUBB2B; TUBB8; TUBB4B; TUBB8; TUBB; TUBB8; TUBB	Q13885; A6NNZ2; P04350; P07437; Q9BVA1; Q3ZCM7; P68371; Q5SQY0; Q5JP53; A0A075B736; Q5ST81	TBB2A_HUMAN Tubulin beta-2A chain; TBB8B_HUMAN Tubulin beta 8B; TBB4A_HUMAN Tubulin beta-4A chain; TBB5_HUMAN Tubulin beta chain; TBB2B_HUMAN Tubulin beta-2B chain; TBB8_HUMAN Tubulin beta-8 chain; TBB4B_HUMAN Tubulin beta-4B chain; Q5SQY0_HUMAN Tubulin beta chain; Q5JP53_HUMAN Tubulin beta chain; A0A075B736_HUMAN Tubulin beta chain; Q5ST81_HUMAN Tubulin beta chain	Unmodified	431360	0
ASVETSPLLR	MVD; MVD	P53602; H3BP35	MVD1_HUMAN Diphosphomevalonate decarboxylase; H3BP35_HUMAN Diphosphomevalonate decarboxylase (Fragment)	Unmodified	432510	0
NVVTVDELR	HDHD5	Q9BXW7	HDHD5_HUMAN Haloacid dehalogenase-like hydrolase domain-containing 5	Unmodified	432800	0
GLVQALQTK	FASN; FASN	P49327; A0A0U1RQF0	FAS_HUMAN Fatty acid synthase; A0A0U1RQF0_HUMAN 3-hydroxyacyl-[acyl-carrier-protein] dehydratase	Unmodified	433520	0
GQPDVVVKEDEEYKR	ACAT1; ACAT1; ACAT1; ACAT1; ACAT1; ACAT1	P24752; A0A5F9ZHJ7; A0A5F9ZHJ0; A0A5F9ZHD4; A0A5F9ZHL1; A0A5F9ZI66	THIL_HUMAN Acetyl-CoA acetyltransferase, mitochondrial; A0A5F9ZHJ7_HUMAN Acetyl-CoA acetyltransferase, mitochondrial; A0A5F9ZHJ0_HUMAN Acetyl-CoA acetyltransferase, mitochondrial; A0A5F9ZHD4_HUMAN Acetyl-CoA acetyltransferase, mitochondrial; A0A5F9ZHL1_HUMAN Acetyl-CoA acetyltransferase, mitochondrial; A0A5F9ZI66_HUMAN Acetyl-CoA acetyltransferase, mitochondrial	Unmodified	434530	0
QLVEQVEQIQKEQNYQR	TMED9	Q9BVK6	TMED9_HUMAN Transmembrane emp24 domain-containing protein 9	Unmodified	434710	0
ELAEDDSILK	ATP5ME	P56385	ATP5I_HUMAN ATP synthase subunit e, mitochondrial	Unmodified	435850	0
RLDTSLGSAR	MSRB2	Q9Y3D2	MSRB2_HUMAN Methionine-R-sulfoxide reductase B2, mitochondrial	Unmodified	438330	0
GLSTESILIPR	LCN1; LCN1P1	P31025; Q5VSP4	LCN1_HUMAN Lipocalin-1; LC1L1_HUMAN Putative lipocalin 1-like protein 1	Unmodified	460410	0
VTADVINAAEKLQVVGR	PHGDH; PHGDH; PHGDH; PHGDH; PHGDH; PHGDH; PHGDH; PHGDH; PHGDH	O43175; A0A286YFM8; A0A286YFC8; A0A2C9F2M7; A0A286YFB2; A0A286YER3; A0A286YFA2; A0A286YF22; A0A286YFL2	SERA_HUMAN D-3-phosphoglycerate dehydrogenase; A0A286YFM8_HUMAN D-3-phosphoglycerate dehydrogenase (Fragment); A0A286YFC8_HUMAN D-3-phosphoglycerate dehydrogenase; A0A2C9F2M7_HUMAN D-3-phosphoglycerate dehydrogenase; A0A286YFB2_HUMAN D-3-phosphoglycerate dehydrogenase; A0A286YER3_HUMAN D-3-phosphoglycerate dehydrogenase; A0A286YFA2_HUMAN D-3-phosphoglycerate dehydrogenase; A0A286YF22_HUMAN D-3-ph…	Unmodified	462420	0
SGNVAELALK	NASP; NASP; NASP; NASP; NASP	P49321; E9PRH9; H0YDS9; Q5T624; H0YF33	NASP_HUMAN Nuclear autoantigenic sperm protein; E9PRH9_HUMAN Nuclear autoantigenic sperm protein (Fragment); H0YDS9_HUMAN Nuclear autoantigenic sperm protein (Fragment); Q5T624_HUMAN Nuclear autoantigenic sperm protein; H0YF33_HUMAN Nuclear autoantigenic sperm protein (Fragment)	Unmodified	469230	0
HALIIYDDLSK	ATP5F1A	P25705	ATPA_HUMAN ATP synthase subunit alpha, mitochondrial	Unmodified	480100	0
VILHLKEDQTEYLEER	HSP90AB4P; HSP90AB1; HSP90AB3P; HSP90AA1; HSP90AA1	Q58FF6; P08238; Q58FF7; P07900; G3V2J8	H90B4_HUMAN Putative heat shock protein HSP 90-beta 4; HS90B_HUMAN Heat shock protein HSP 90-beta; H90B3_HUMAN Putative heat shock protein HSP 90-beta-3; HS90A_HUMAN Heat shock protein HSP 90-alpha; G3V2J8_HUMAN Heat shock protein HSP 90-alpha (Fragment)	Unmodified	484550	0
IHDVLCK	LRPPRC	P42704	LPPRC_HUMAN Leucine-rich PPR motif-containing protein, mitochondrial	Unmodified	487820	0
VGIPVTDENGNR	SFXN1	Q9H9B4	SFXN1_HUMAN Sideroflexin-1	Unmodified	487820	0
SQNVMAAASIANIVK	TCP1; TCP1; TCP1; TCP1	P17987; F5GZI8; F5GYL4; E7ERF2	TCPA_HUMAN T-complex protein 1 subunit alpha; F5GZI8_HUMAN T-complex protein 1 subunit alpha; F5GYL4_HUMAN T-complex protein 1 subunit alpha; E7ERF2_HUMAN CCT-alpha	Oxidation (M)	488520	0
NSPLVSR	MDH2	P40926	MDHM_HUMAN Malate dehydrogenase, mitochondrial	Unmodified	490590	0
LVWIETPTNPTQK	CTH	P32929	CGL_HUMAN Cystathionine gamma-lyase	Unmodified	493700	0
LAGESESNLRK	VCP; VCP; VCP; VCP; VCP; VCP; VCP; VCP; VCP; VCP; VCP	P55072; C9JUP7; A0A7I2V2Y2; A0A7P0TAW3; A0A7I2V5G8; A0A7P0T8Q5; A0A7P0TAY0; A0A7P0TAQ1; A0A7P0Z4C6; A0A7I2V540; A0A7P0T8A3	TERA_HUMAN Transitional endoplasmic reticulum ATPase; C9JUP7_HUMAN 15S Mg(2+)-ATPase p97 subunit; A0A7I2V2Y2_HUMAN Transitional endoplasmic reticulum ATPase; A0A7P0TAW3_HUMAN Transitional endoplasmic reticulum ATPase; A0A7I2V5G8_HUMAN Vesicle-fusing ATPase; A0A7P0T8Q5_HUMAN Transitional endoplasmic reticulum ATPase; A0A7P0TAY0_HUMAN Transitional endoplasmic reticulum ATPase (Fragment); A0A7P0TAQ1…	Unmodified	503560	0
KELENLDSR	MSH5; MSH5; MSH5; MSH5; MSH5; MSH5; MSH5; MSH5-SAPCD1; MSH5; MSH5; MSH5; MSH5-SAPCD1; MSH5; MSH5; MSH5; MSH5	O43196; A2ABF0; A0A140T982; A0A140T940; A0A0G2JIC1; A0A0G2JK42; H7C2J4; A0A0G2JJ70; A0A140T9P6; A0A140T9J3; A0A0G2JK88; A0A024RCV8; A0A140T927; A2ABE9; A0A140T9I9; A0A0G2JHB4	MSH5_HUMAN MutS protein homolog 5; A2ABF0_HUMAN MutS protein homolog 5; A0A140T982_HUMAN MutS protein homolog 5 (Fragment); A0A140T940_HUMAN MutS protein homolog 5 (Fragment); A0A0G2JIC1_HUMAN MutS protein homolog 5 (Fragment); A0A0G2JK42_HUMAN MutS protein homolog 5 (Fragment); H7C2J4_HUMAN MutS protein homolog 5; A0A0G2JJ70_HUMAN MSH5-SAPCD1 readthrough (NMD candidate) (Fragment); A0A140T9P6_HU…	Unmodified	505940	0
AALQEELQLCK	FASN; FASN	P49327; A0A0U1RQF0	FAS_HUMAN Fatty acid synthase; A0A0U1RQF0_HUMAN 3-hydroxyacyl-[acyl-carrier-protein] dehydratase	Unmodified	506400	0
TLCDYSKR	PRMT5; PRMT5; PRMT5; PRMT5	O14744; G3V5L5; G3V2X6; G3V580	ANM5_HUMAN Protein arginine N-methyltransferase 5; G3V5L5_HUMAN Protein arginine N-methyltransferase 5 (Fragment); G3V2X6_HUMAN Protein arginine N-methyltransferase 5 (Fragment); G3V580_HUMAN Protein arginine N-methyltransferase 5 (Fragment)	Unmodified	523550	0
QLEPVYNSLAK	PDIA4; PDIA4	P13667; A0A499FI48	PDIA4_HUMAN Protein disulfide-isomerase A4; A0A499FI48_HUMAN Protein disulfide-isomerase	Unmodified	526890	0
LSDAGQYLCQAGDDSNSNKK	PIGR	P01833	PIGR_HUMAN Polymeric immunoglobulin receptor	Unmodified	536200	0
LLVGVDEKLNPEDIKK	ACLY	P53396	ACLY_HUMAN ATP-citrate synthase	Unmodified	546030	0
VAPAPAVVK	RPL7A; RPL7A	P62424; Q5T8U3	RL7A_HUMAN 60S ribosomal protein L7a; Q5T8U3_HUMAN 60S ribosomal protein L7a (Fragment)	Unmodified	554660	0
ELLQESALIR	TRAP1; TRAP1; TRAP1	Q12931; I3L0K7; I3L239	TRAP1_HUMAN Heat shock protein 75 kDa, mitochondrial; I3L0K7_HUMAN Heat shock protein 75 kDa, mitochondrial; I3L239_HUMAN Heat shock protein 75 kDa, mitochondrial (Fragment)	Unmodified	556930	0
HVVQSISTQQEKETIAK	ATP5PB; ATP5PB	P24539; Q5QNZ2	AT5F1_HUMAN ATP synthase F(0) complex subunit B1, mitochondrial; Q5QNZ2_HUMAN ATP synthase subunit b	Unmodified	565250	0
IINEPTAAAIAYGLDR	HSPA6; HSPA1A; HSPA1B; HSPA1B	P17066; P0DMV8; P0DMV9; A0A0G2JIW1	HSP76_HUMAN Heat shock 70 kDa protein 6; HS71A_HUMAN Heat shock 70 kDa protein 1A; HS71B_HUMAN Heat shock 70 kDa protein 1B; A0A0G2JIW1_HUMAN Heat shock 70 kDa protein 1B	Unmodified	566320	0
VVPGYGHAVLR	CS; CS; CS; CS	O75390; A0A0C4DGI3; H0YIC4; B4DJV2	CISY_HUMAN Citrate synthase, mitochondrial; A0A0C4DGI3_HUMAN Citrate synthase; H0YIC4_HUMAN Citrate synthase (Fragment); B4DJV2_HUMAN Citrate synthase	Unmodified	580270	0
VTLTSEEEAR	LDHA	P00338	LDHA_HUMAN L-lactate dehydrogenase A chain	Unmodified	581380	0
QATKDAGTIAGLNVLR	HSPA8; HSPA8; HSPA8; HSPA8; HSPA8; HSPA8; HSPA8	P11142; E9PQK7; E9PLF4; E9PQQ4; E9PK54; E9PN89; E9PI65	HSP7C_HUMAN Heat shock cognate 71 kDa protein; E9PQK7_HUMAN Heat shock cognate 71 kDa protein (Fragment); E9PLF4_HUMAN Heat shock cognate 71 kDa protein (Fragment); E9PQQ4_HUMAN Heat shock cognate 71 kDa protein (Fragment); E9PK54_HUMAN Heat shock cognate 71 kDa protein (Fragment); E9PN89_HUMAN Heat shock cognate 71 kDa protein (Fragment); E9PI65_HUMAN Heat shock cognate 71 kDa protein (Fragment)	Unmodified	585830	0
AVVPPISLSTTFK	CTH	P32929	CGL_HUMAN Cystathionine gamma-lyase	Unmodified	588460	0
GPLVNASLR	PRMT5; PRMT5; PRMT5	O14744; H0YJX6; H0YJ77	ANM5_HUMAN Protein arginine N-methyltransferase 5; H0YJX6_HUMAN Protein arginine N-methyltransferase 5 (Fragment); H0YJ77_HUMAN Protein arginine N-methyltransferase 5 (Fragment)	Unmodified	594620	0
VTLAVSDLQK	GLOD4; GLOD4; GLOD4	Q9HC38; F6TLX2; I3L3Q4	GLOD4_HUMAN Glyoxalase domain-containing protein 4; F6TLX2_HUMAN Glyoxalase domain-containing protein 4; I3L3Q4_HUMAN Glyoxalase domain-containing protein 4 (Fragment)	Unmodified	606560	0
DASGVTFTWTPSSGK	IGHA1; IGHA1	P01876; A0A286YEY1	IGHA1_HUMAN Immunoglobulin heavy constant alpha 1; A0A286YEY1_HUMAN Immunoglobulin heavy constant alpha 1 (Fragment)	Unmodified	613250	0
LTPEELER	UTS2; UTS2	O95399; Q5H8X8	UTS2_HUMAN Urotensin-2; Q5H8X8_HUMAN Urotensin-2	Unmodified	613450	0
MLPDKDCR	CFL1; CFL1; CFL1; CFL1; CFL1; CFL1; CFL1	P23528; G3V1A4; E9PK25; E9PLJ3; E9PP50; E9PQB7; E9PS23	COF1_HUMAN Cofilin-1; G3V1A4_HUMAN Cofilin, non-muscle isoform; E9PK25_HUMAN Cofilin, non-muscle isoform; E9PLJ3_HUMAN Cofilin, non-muscle isoform (Fragment); E9PP50_HUMAN Cofilin, non-muscle isoform (Fragment); E9PQB7_HUMAN Cofilin, non-muscle isoform (Fragment); E9PS23_HUMAN Cofilin, non-muscle isoform (Fragment)	Unmodified	619760	0
VFSGLVSTGLK	EEF2	P13639	EF2_HUMAN Elongation factor 2	Unmodified	621740	0
ILQDGGLQVVEK	PHGDH; PHGDH; PHGDH; PHGDH; PHGDH; PHGDH; PHGDH; PHGDH; PHGDH; PHGDH; PHGDH; PHGDH	O43175; A0A286YFK5; A0A286YFF3; A0A286YFM8; A0A286YFC8; A0A2C9F2M7; A0A286YFB2; A0A286YER3; A0A286YFA2; A0A286YF22; A0A286YF34; A0A286YFL2	SERA_HUMAN D-3-phosphoglycerate dehydrogenase; A0A286YFK5_HUMAN D-3-phosphoglycerate dehydrogenase; A0A286YFF3_HUMAN D-3-phosphoglycerate dehydrogenase; A0A286YFM8_HUMAN D-3-phosphoglycerate dehydrogenase (Fragment); A0A286YFC8_HUMAN D-3-phosphoglycerate dehydrogenase; A0A2C9F2M7_HUMAN D-3-phosphoglycerate dehydrogenase; A0A286YFB2_HUMAN D-3-phosphoglycerate dehydrogenase; A0A286YER3_HUMAN D-3-ph…	Unmodified	623640	0
SAITPGGLR	SHMT2; SHMT2	P34897; H0YIZ0	GLYM_HUMAN Serine hydroxymethyltransferase, mitochondrial; H0YIZ0_HUMAN Glycine hydroxymethyltransferase (Fragment)	Unmodified	625320	0
ATHDGAPELGAGGTR	HDHD5; HDHD5	Q9BXW7; A8MYZ9	HDHD5_HUMAN Haloacid dehalogenase-like hydrolase domain-containing 5; A8MYZ9_HUMAN Haloacid dehalogenase-like hydrolase domain-containing 5	Unmodified	625810	0
GATQQILDEAER	CCT2; CCT2; CCT2	P78371; F5GWF6; F8VQ14	TCPB_HUMAN T-complex protein 1 subunit beta; F5GWF6_HUMAN CCT-beta; F8VQ14_HUMAN CCT-beta	Unmodified	626160	0
[truncated: 76 more rows]
