# Supplementary material for: CRABP1-complexes in exosome secretion
Source: Cell Commun Signal. 2024 Jul 29;22:381. doi: 10.1186/s12964-024-01749-w (PMC11285139; doi:10.1186/s12964-024-01749-w)
Supplement: Supplementary file 2 — Supplementary Material 2. Name: Additional File 2_Supplementary Table 2. File format: .xlsx. Title: Supplementary Table 2. Complete GO enrichment, Functional Annotation Clustering, KEGG and Biocarta Pathway Analysis Results. Description: Raw output from DAVID web server for Complete GO enrichment, Functional Annotation Clustering, KEGG and Biocarta Pathway Analysis. [file 12964_2024_1749_MOESM2_ESM.xlsx]

## Sheet: BP_Chart
Category	Term		Count	%	PValue	Genes	List Total	Pop Hits	Pop Total	Fold Enrichment	Bonferroni	Benjamini	FDR
GOTERM_BP_FAT	GO:0032535	regulation of cellular component size	19	22.093	7.21006e-12	TMOD1, ACTR3, ACTR2, WDR1, RDX, ARPC5L, TWF2, TWF1, MSN, ARPC4, CORO1A, CORO1B, SHTN1, LIMA1, ARPC3, CFL2, CAPZA2, EZR, PLS1	71	237	7080	7.99429	1.58909e-08	8.4337e-09	8.1735e-09
GOTERM_BP_FAT	GO:0030832	regulation of actin filament length	15	17.4419	1.14796e-11	TMOD1, ACTR3, ACTR2, WDR1, RDX, ARPC5L, TWF2, TWF1, ARPC4, CORO1A, CORO1B, LIMA1, ARPC3, CFL2, CAPZA2	71	125	7080	11.9662	2.5301e-08	8.4337e-09	8.1735e-09
GOTERM_BP_FAT	GO:0008064	regulation of actin polymerization or depolymerization	15	17.4419	1.14796e-11	TMOD1, ACTR3, ACTR2, WDR1, RDX, ARPC5L, TWF2, TWF1, ARPC4, CORO1A, CORO1B, LIMA1, ARPC3, CFL2, CAPZA2	71	125	7080	11.9662	2.5301e-08	8.4337e-09	8.1735e-09
GOTERM_BP_FAT	GO:0002181	cytoplasmic translation	15	17.4419	4.47808e-11	RPL30, RPL10, RPL31, CNBP, RPL22, RPL11, RPS28, RPS29, IGF2BP1, DRG1, RACK1, RPL13, RPS20, RPS11, RPS21	71	138	7080	10.8389	9.8697e-08	2.42914e-08	2.35419e-08
GOTERM_BP_FAT	GO:0007015	actin filament organization	19	22.093	6.45486e-11	TMOD1, ACTR3, ACTR2, WDR1, RDX, ARPC5L, TWF2, TWF1, ARPC4, CORO1A, CORO1B, AIF1L, SHTN1, LIMA1, ARPC3, CFL2, CAPZA2, EZR, PLS1	71	270	7080	7.01721	1.42265e-07	2.42914e-08	2.35419e-08
GOTERM_BP_FAT	GO:0008154	actin polymerization or depolymerization	15	17.4419	6.6129e-11	TMOD1, ACTR3, ACTR2, WDR1, RDX, ARPC5L, TWF2, TWF1, ARPC4, CORO1A, CORO1B, LIMA1, ARPC3, CFL2, CAPZA2	71	142	7080	10.5336	1.45748e-07	2.42914e-08	2.35419e-08
GOTERM_BP_FAT	GO:0090066	regulation of anatomical structure size	19	22.093	9.87554e-11	TMOD1, ACTR3, ACTR2, WDR1, RDX, ARPC5L, TWF2, TWF1, MSN, ARPC4, CORO1A, CORO1B, SHTN1, LIMA1, ARPC3, CFL2, CAPZA2, EZR, PLS1	71	277	7080	6.83988	2.17657e-07	3.10939e-08	3.01345e-08
GOTERM_BP_FAT	GO:0030036	actin cytoskeleton organization	20	23.2558	4.35613e-09	TMOD1, ACTR3, ACTR2, WDR1, RDX, ARPC5L, TWF2, TWF1, ARPC4, CORO1A, CORO1B, AIF1L, SHTN1, LIMA1, ARPC3, CFL2, EPB41L2, CAPZA2, EZR, PLS1	71	394	7080	5.06184	9.60087e-06	1.20011e-06	1.16309e-06
GOTERM_BP_FAT	GO:0032956	regulation of actin cytoskeleton organization	15	17.4419	5.88883e-09	TMOD1, ACTR3, ACTR2, WDR1, RDX, ARPC5L, TWF2, TWF1, ARPC4, CORO1A, CORO1B, LIMA1, ARPC3, CFL2, CAPZA2	71	199	7080	7.51646	1.29789e-05	1.44211e-06	1.39761e-06
GOTERM_BP_FAT	GO:0097435	supramolecular fiber organization	21	24.4186	6.57669e-09	TMOD1, ACTR3, ACTR2, WDR1, RDX, ARPC5L, TWF2, TWF1, ARPC4, CORO1A, CORO1B, AIF1L, SHTN1, LIMA1, ARPC3, CFL2, CAPZA2, DRG1, EZR, INA, PLS1	71	451	7080	4.6432	1.44949e-05	1.4495e-06	1.40478e-06
GOTERM_BP_FAT	GO:0032271	regulation of protein polymerization	14	16.2791	8.05315e-09	TMOD1, ACTR3, ACTR2, RDX, ARPC5L, TWF2, TWF1, ARPC4, CORO1A, CORO1B, ARPC3, CAPZA2, DRG1, VDAC2	71	170	7080	8.2121	1.7749e-05	1.61356e-06	1.56377e-06
GOTERM_BP_FAT	GO:0030041	actin filament polymerization	12	13.9535	1.12993e-08	ACTR3, TMOD1, ACTR2, ARPC3, RDX, CAPZA2, ARPC5L, TWF2, TWF1, ARPC4, CORO1A, CORO1B	71	114	7080	10.4967	2.49034e-05	2.07531e-06	2.01128e-06
GOTERM_BP_FAT	GO:0030833	regulation of actin filament polymerization	12	13.9535	1.23981e-08	ACTR3, TMOD1, ACTR2, ARPC3, RDX, CAPZA2, ARPC5L, TWF2, TWF1, ARPC4, CORO1A, CORO1B	71	115	7080	10.4054	2.73251e-05	2.10196e-06	2.03711e-06
GOTERM_BP_FAT	GO:1902903	regulation of supramolecular fiber organization	16	18.6047	1.71365e-08	TMOD1, ACTR3, ACTR2, WDR1, RDX, ARPC5L, TWF2, TWF1, ARPC4, CORO1A, CORO1B, LIMA1, ARPC3, CFL2, CAPZA2, DRG1	71	254	7080	6.28147	3.77682e-05	2.69778e-06	2.61455e-06
GOTERM_BP_FAT	GO:0032970	regulation of actin filament-based process	15	17.4419	2.02093e-08	TMOD1, ACTR3, ACTR2, WDR1, RDX, ARPC5L, TWF2, TWF1, ARPC4, CORO1A, CORO1B, LIMA1, ARPC3, CFL2, CAPZA2	71	219	7080	6.83002	4.45403e-05	2.96942e-06	2.8778e-06
GOTERM_BP_FAT	GO:0051493	regulation of cytoskeleton organization	18	20.9302	2.46238e-08	TMOD1, ACTR3, RANBP1, ACTR2, WDR1, VPS4B, RDX, ARPC5L, TWF2, TWF1, ARPC4, CORO1A, CORO1B, LIMA1, ARPC3, CFL2, CAPZA2, DRG1	71	345	7080	5.20269	5.42695e-05	3.3359e-06	3.23298e-06
GOTERM_BP_FAT	GO:0030029	actin filament-based process	20	23.2558	2.57307e-08	TMOD1, ACTR3, ACTR2, WDR1, RDX, ARPC5L, TWF2, TWF1, ARPC4, CORO1A, CORO1B, AIF1L, SHTN1, LIMA1, ARPC3, CFL2, EPB41L2, CAPZA2, EZR, PLS1	71	439	7080	4.54298	5.67088e-05	3.3359e-06	3.23298e-06
GOTERM_BP_FAT	GO:0030834	regulation of actin filament depolymerization	8	9.30233	6.72907e-08	TMOD1, LIMA1, WDR1, CFL2, RDX, CAPZA2, TWF2, TWF1	71	38	7080	20.9933	0.000148298	8.23937e-06	7.98517e-06
GOTERM_BP_FAT	GO:0007010	cytoskeleton organization	26	30.2326	1.03348e-07	WDR1, VPS4B, ARPC5L, TWF2, TWF1, CORO1A, CORO1B, LIMA1, CFL2, EPB41L2, LMNA, PLS1, TMOD1, ACTR3, RANBP1, ACTR2, RDX, MSN, ARPC4, AIF1L, SHTN1, ARPC3, CAPZA2, DRG1, EZR, INA	71	819	7080	3.16566	0.000227753	1.19883e-05	1.16185e-05
GOTERM_BP_FAT	GO:0030042	actin filament depolymerization	8	9.30233	1.17092e-07	TMOD1, LIMA1, WDR1, CFL2, RDX, CAPZA2, TWF2, TWF1	71	41	7080	19.4572	0.000258038	1.27123e-05	1.23201e-05
GOTERM_BP_FAT	GO:0051495	positive regulation of cytoskeleton organization	12	13.9535	1.21125e-07	ACTR3, ACTR2, RANBP1, WDR1, ARPC3, CFL2, VPS4B, ARPC5L, DRG1, ARPC4, CORO1A, CORO1B	71	143	7080	8.36797	0.000266923	1.27123e-05	1.23201e-05
GOTERM_BP_FAT	GO:0051258	protein polymerization	14	16.2791	1.6593e-07	TMOD1, ACTR3, ACTR2, RDX, ARPC5L, TWF2, TWF1, ARPC4, CORO1A, CORO1B, ARPC3, CAPZA2, DRG1, VDAC2	71	219	7080	6.37469	0.000365643	1.66232e-05	1.61103e-05
GOTERM_BP_FAT	GO:0043624	cellular protein complex disassembly	10	11.6279	4.959e-07	TMOD1, LIMA1, WDR1, CFL2, VPS4B, RDX, CAPZA2, TWF2, TWF1, GSPT1	71	100	7080	9.97183	0.00109237	4.75202e-05	4.6054e-05
GOTERM_BP_FAT	GO:0043244	regulation of protein complex disassembly	9	10.4651	8.20356e-07	TMOD1, LIMA1, WDR1, CFL2, RDX, CAPZA2, TWF2, TWF1, GSPT1	71	78	7080	11.506	0.00180643	7.53006e-05	7.29774e-05
GOTERM_BP_FAT	GO:0043254	regulation of protein complex assembly	16	18.6047	8.54136e-07	TMOD1, ACTR3, ACTR2, RDX, ARPC5L, TWF2, TWF1, MSN, ARPC4, CORO1A, CORO1B, ARPC3, CAPZA2, DRG1, RACK1, VDAC2	71	342	7080	4.66518	0.00188075	7.53006e-05	7.29774e-05
GOTERM_BP_FAT	GO:0051261	protein depolymerization	9	10.4651	1.32701e-06	TMOD1, LIMA1, WDR1, CFL2, VPS4B, RDX, CAPZA2, TWF2, TWF1	71	83	7080	10.8128	0.00292045	0.000112489	0.000109019
GOTERM_BP_FAT	GO:0033043	regulation of organelle organization	24	27.907	1.81708e-06	TMOD1, ACTR3, VAT1, RANBP1, ACTR2, WDR1, VPS4B, RDX, ARPC5L, TWF2, TWF1, MSN, ARPC4, PHB2, CORO1A, CORO1B, LIMA1, ARPC3, CFL2, LMNA, CAPZA2, DRG1, PIN1, EZR	71	819	7080	2.92215	0.00399685	0.000148328	0.000143751
GOTERM_BP_FAT	GO:0006412	translation	19	22.093	2.15926e-06	RPL30, RPL10, RPL31, CNBP, PABPC4, RPL22, RPL11, RPS27L, GSPT1, RPS28, RPS29, IGF2BP1, DRG1, RACK1, RPL13, RPS20, IGF2BP3, RPS11, RPS21	71	526	7080	3.60199	0.0047477	0.000168189	0.000163
GOTERM_BP_FAT	GO:0045010	actin nucleation	7	8.13953	2.21302e-06	ACTR3, ACTR2, ARPC3, ARPC5L, ARPC4, CORO1A, CORO1B	71	40	7080	17.4507	0.00486562	0.000168189	0.000163
GOTERM_BP_FAT	GO:1901879	regulation of protein depolymerization	8	9.30233	2.42599e-06	TMOD1, LIMA1, WDR1, CFL2, RDX, CAPZA2, TWF2, TWF1	71	63	7080	12.6626	0.00533262	0.000178229	0.00017273
GOTERM_BP_FAT	GO:0043043	peptide biosynthetic process	19	22.093	2.75494e-06	RPL30, RPL10, RPL31, CNBP, PABPC4, RPL22, RPL11, RPS27L, GSPT1, RPS28, RPS29, IGF2BP1, DRG1, RACK1, RPL13, RPS20, IGF2BP3, RPS11, RPS21	71	535	7080	3.5414	0.00605351	0.000195868	0.000189825
GOTERM_BP_FAT	GO:0043241	protein complex disassembly	10	11.6279	2.8653e-06	TMOD1, LIMA1, WDR1, CFL2, VPS4B, RDX, CAPZA2, TWF2, TWF1, GSPT1	71	123	7080	8.10718	0.00629523	0.000197347	0.000191259
GOTERM_BP_FAT	GO:0034314	Arp2/3 complex-mediated actin nucleation	6	6.97674	3.00326e-06	ACTR3, ACTR2, ARPC3, ARPC5L, ARPC4, CORO1B	71	24	7080	24.9296	0.00659733	0.000200581	0.000194393
GOTERM_BP_FAT	GO:1902589	single-organism organelle organization	28	32.5581	3.52482e-06	ATP6V1A, WDR1, VPS4B, ARPC5L, TWF2, TWF1, PHB2, CORO1A, CORO1B, LIMA1, CFL2, EPB41L2, LMNA, PLS1, TMOD1, ACTR3, VAT1, ACTR2, RDX, ARPC4, AIF1L, SHTN1, ARPC3, CAPZA2, DRG1, VDAC2, EZR, INA	71	1125	7080	2.48188	0.00773861	0.000228491	0.000221442
GOTERM_BP_FAT	GO:0051128	regulation of cellular component organization	32	37.2093	6.53518e-06	WDR1, VPS4B, ARPC5L, TWF2, TWF1, PHB2, CORO1A, SEPTIN11, CORO1B, GSPT1, LIMA1, CFL2, LMNA, RACK1, SFN, PRKACA, PLS1, TMOD1, ACTR3, VAT1, RANBP1, ACTR2, RDX, MSN, ARPC4, SHTN1, ARPC3, CAPZA2, DRG1, PIN1, VDAC2, EZR	71	1463	7080	2.18113	0.0143003	0.000400049	0.000387706
GOTERM_BP_FAT	GO:1902905	positive regulation of supramolecular fiber organization	10	11.6279	6.58198e-06	ACTR3, ACTR2, WDR1, ARPC3, CFL2, ARPC5L, DRG1, ARPC4, CORO1A, CORO1B	71	136	7080	7.33223	0.014402	0.000400049	0.000387706
GOTERM_BP_FAT	GO:0006518	peptide metabolic process	20	23.2558	6.71588e-06	RPL30, RPL10, RPL31, CNBP, PABPC4, RPL22, RPL11, RPS27L, GSPT1, RPS28, RPS29, IGF2BP1, DRG1, RACK1, PIN1, RPL13, RPS20, IGF2BP3, RPS11, RPS21	71	629	7080	3.17069	0.0146929	0.000400049	0.000387706
GOTERM_BP_FAT	GO:0043604	amide biosynthetic process	19	22.093	8.22229e-06	RPL30, RPL10, RPL31, CNBP, PABPC4, RPL22, RPL11, RPS27L, GSPT1, RPS28, RPS29, IGF2BP1, DRG1, RACK1, RPL13, RPS20, IGF2BP3, RPS11, RPS21	71	578	7080	3.27794	0.0179588	0.000476893	0.000462179
GOTERM_BP_FAT	GO:0030835	negative regulation of actin filament depolymerization	6	6.97674	1.13782e-05	TMOD1, LIMA1, RDX, CAPZA2, TWF2, TWF1	71	31	7080	19.3003	0.0247659	0.000643014	0.000623175
GOTERM_BP_FAT	GO:0022607	cellular component assembly	34	39.5349	1.61157e-05	WDR1, RPL10, VPS4B, RPL11, ARPC5L, TWF2, RPS27L, TWF1, CORO1A, CORO1B, LIMA1, CFL2, LMNA, CTNNA1, RACK1, PRKACA, PLS1, TMOD1, ACTR3, ACTR2, GLRX3, RDX, MSN, ARPC4, AIF1L, SHTN1, RPS28, SCO1, ARPC3, CAPZA2, SNRPG, DRG1, VDAC2, EZR	71	1688	7080	2.00854	0.0348959	0.000887977	0.00086058
GOTERM_BP_FAT	GO:0043933	macromolecular complex subunit organization	28	32.5581	1.78292e-05	WDR1, RPL10, VPS4B, RPL11, ARPC5L, TWF2, RPS27L, TWF1, CORO1A, CORO1B, GSPT1, LIMA1, CFL2, RACK1, PRKACA, TMOD1, ACTR3, ACTR2, RDX, MSN, ARPC4, RPS28, SCO1, ARPC3, CAPZA2, SNRPG, DRG1, VDAC2	71	1224	7080	2.28114	0.0385338	0.000958428	0.000928858
GOTERM_BP_FAT	GO:0044087	regulation of cellular component biogenesis	19	22.093	2.02446e-05	TMOD1, ACTR3, ACTR2, VPS4B, RDX, ARPC5L, TWF2, TWF1, MSN, ARPC4, CORO1A, CORO1B, ARPC3, CAPZA2, DRG1, RACK1, VDAC2, EZR, PRKACA	71	617	7080	3.07074	0.0436388	0.00106236	0.00102958
GOTERM_BP_FAT	GO:0032984	macromolecular complex disassembly	10	11.6279	2.21915e-05	TMOD1, LIMA1, WDR1, CFL2, VPS4B, RDX, CAPZA2, TWF2, TWF1, GSPT1	71	158	7080	6.31129	0.0477337	0.00113744	0.00110235
GOTERM_BP_FAT	GO:0044085	cellular component biogenesis	36	41.8605	3.25624e-05	WDR1, RPL10, VPS4B, RPL11, ARPC5L, TWF2, RPS27L, TWF1, CORO1A, CORO1B, LIMA1, CFL2, LMNA, CTNNA1, RACK1, RPS11, PRKACA, PLS1, TMOD1, ACTR3, ACTR2, GLRX3, RDX, MSN, ARPC4, AIF1L, SHTN1, RPS28, SCO1, ARPC3, CAPZA2, SNRPG, DRG1, VDAC2, EZR, RPS21	71	1912	7080	1.87754	0.0692539	0.00160232	0.00155288
GOTERM_BP_FAT	GO:0071822	protein complex subunit organization	22	25.5814	3.27152e-05	TMOD1, ACTR3, ACTR2, WDR1, VPS4B, RDX, ARPC5L, TWF2, TWF1, MSN, ARPC4, CORO1A, CORO1B, GSPT1, LIMA1, SCO1, ARPC3, CFL2, CAPZA2, DRG1, RACK1, VDAC2	71	834	7080	2.63046	0.0695673	0.00160232	0.00155288
GOTERM_BP_FAT	GO:0032273	positive regulation of protein polymerization	8	9.30233	3.52203e-05	ACTR3, ACTR2, ARPC3, ARPC5L, DRG1, ARPC4, CORO1A, CORO1B	71	94	7080	8.48666	0.0746903	0.00168751	0.00163545
GOTERM_BP_FAT	GO:1901566	organonitrogen compound biosynthetic process	23	26.7442	4.44421e-05	ATP6V1A, RPL30, RPL10, RPL31, CNBP, PABPC4, RPL22, RPL11, AK2, AKR1A1, RPS27L, SDHB, GSPT1, RPS28, RPS29, IGF2BP1, DRG1, RACK1, RPL13, RPS20, IGF2BP3, RPS11, RPS21	71	920	7080	2.49296	0.093308	0.00208405	0.00201975
GOTERM_BP_FAT	GO:0030838	positive regulation of actin filament polymerization	7	8.13953	4.66514e-05	ACTR3, ACTR2, ARPC3, ARPC5L, ARPC4, CORO1A, CORO1B	71	67	7080	10.4183	0.0977125	0.00214208	0.00207599
GOTERM_BP_FAT	GO:0051494	negative regulation of cytoskeleton organization	8	9.30233	6.35439e-05	TMOD1, LIMA1, RDX, CAPZA2, TWF2, TWF1, CORO1A, CORO1B	71	103	7080	7.74511	0.13069	0.00285818	0.00277
GOTERM_BP_FAT	GO:1902904	negative regulation of supramolecular fiber organization	8	9.30233	7.18637e-05	TMOD1, LIMA1, RDX, CAPZA2, TWF2, TWF1, CORO1A, CORO1B	71	105	7080	7.59759	0.146486	0.00316775	0.00307002
GOTERM_BP_FAT	GO:0043623	cellular protein complex assembly	15	17.4419	8.27684e-05	TMOD1, ACTR3, ACTR2, RDX, ARPC5L, TWF2, TWF1, ARPC4, CORO1A, CORO1B, SCO1, ARPC3, CAPZA2, DRG1, VDAC2	71	441	7080	3.39178	0.166756	0.00357689	0.00346654
GOTERM_BP_FAT	GO:0051130	positive regulation of cellular component organization	20	23.2558	8.68577e-05	ACTR3, RANBP1, ACTR2, WDR1, VPS4B, ARPC5L, TWF2, TWF1, MSN, ARPC4, PHB2, CORO1A, CORO1B, SHTN1, ARPC3, CFL2, DRG1, RACK1, EZR, PLS1	71	754	7080	2.64505	0.174233	0.00368143	0.00356785
GOTERM_BP_FAT	GO:0007163	establishment or maintenance of cell polarity	9	10.4651	9.075e-05	ACTR3, ACTR2, SHTN1, WDR1, LMNA, CTNNA1, RACK1, MSN, EZR	71	147	7080	6.1052	0.181287	0.00377383	0.0036574
GOTERM_BP_FAT	GO:0043603	cellular amide metabolic process	20	23.2558	9.84462e-05	RPL30, RPL10, RPL31, CNBP, PABPC4, RPL22, RPL11, RPS27L, GSPT1, RPS28, RPS29, IGF2BP1, DRG1, RACK1, PIN1, RPL13, RPS20, IGF2BP3, RPS11, RPS21	71	761	7080	2.62072	0.195059	0.00401806	0.0038941
GOTERM_BP_FAT	GO:0010737	protein kinase A signaling	4	4.65116	0.000105702	RDX, SFN, EZR, PRKACA	71	10	7080	39.8873	0.20783	0.00423576	0.00410508
GOTERM_BP_FAT	GO:0010638	positive regulation of organelle organization	14	16.2791	0.000122114	ACTR3, RANBP1, ACTR2, WDR1, VPS4B, ARPC5L, MSN, ARPC4, PHB2, CORO1A, CORO1B, ARPC3, CFL2, DRG1	71	400	7080	3.49014	0.235975	0.00480605	0.00465777
GOTERM_BP_FAT	GO:1901880	negative regulation of protein depolymerization	6	6.97674	0.000134973	TMOD1, LIMA1, RDX, CAPZA2, TWF2, TWF1	71	51	7080	11.7316	0.257328	0.00521895	0.00505793
GOTERM_BP_FAT	GO:0034622	cellular macromolecular complex assembly	20	23.2558	0.000141916	TMOD1, ACTR3, ACTR2, RPL10, RDX, RPL11, ARPC5L, TWF2, RPS27L, TWF1, ARPC4, CORO1A, CORO1B, RPS28, SCO1, ARPC3, CAPZA2, SNRPG, DRG1, VDAC2	71	782	7080	2.55034	0.268607	0.00539279	0.00522641
GOTERM_BP_FAT	GO:0031334	positive regulation of protein complex assembly	10	11.6279	0.000145345	ACTR3, ACTR2, ARPC3, ARPC5L, DRG1, RACK1, MSN, ARPC4, CORO1A, CORO1B	71	201	7080	4.96111	0.274115	0.0054295	0.00526198
GOTERM_BP_FAT	GO:0051693	actin filament capping	5	5.81395	0.000150004	TMOD1, RDX, CAPZA2, TWF2, TWF1	71	28	7080	17.8068	0.281532	0.00551016	0.00534015
GOTERM_BP_FAT	GO:0043242	negative regulation of protein complex disassembly	6	6.97674	0.000162385	TMOD1, LIMA1, RDX, CAPZA2, TWF2, TWF1	71	53	7080	11.2889	0.300875	0.00586715	0.00568613
GOTERM_BP_FAT	GO:0032272	negative regulation of protein polymerization	6	6.97674	0.000177592	TMOD1, RDX, CAPZA2, TWF2, VDAC2, TWF1	71	54	7080	11.0798	0.323922	0.0063131	0.00611833
GOTERM_BP_FAT	GO:1902743	regulation of lamellipodium organization	5	5.81395	0.000452494	ACTR3, ACTR2, TWF2, TWF1, CORO1B	71	37	7080	13.4754	0.631208	0.0158301	0.0153417
GOTERM_BP_FAT	GO:0044089	positive regulation of cellular component biogenesis	12	13.9535	0.000461949	ACTR3, ACTR2, ARPC3, VPS4B, ARPC5L, TWF2, DRG1, RACK1, MSN, ARPC4, CORO1A, CORO1B	71	341	7080	3.50915	0.638817	0.0159084	0.0154175
GOTERM_BP_FAT	GO:0070925	organelle assembly	15	17.4419	0.000522805	TMOD1, ACTR3, ACTR2, RPL10, WDR1, VPS4B, RPL11, RPS27L, MSN, CORO1A, RPS28, CFL2, DRG1, EZR, PLS1	71	526	7080	2.84368	0.684174	0.0176894	0.0171436
GOTERM_BP_FAT	GO:0065003	macromolecular complex assembly	23	26.7442	0.000529719	TMOD1, ACTR3, ACTR2, RPL10, RDX, RPL11, ARPC5L, TWF2, RPS27L, TWF1, MSN, ARPC4, CORO1A, CORO1B, RPS28, SCO1, ARPC3, CAPZA2, SNRPG, DRG1, RACK1, VDAC2, PRKACA	71	1087	7080	2.10996	0.688952	0.0176894	0.0171436
GOTERM_BP_FAT	GO:0022411	cellular component disassembly	11	12.7907	0.000568034	TMOD1, LIMA1, WDR1, CFL2, VPS4B, RDX, CAPZA2, TWF2, TWF1, PHB2, GSPT1	71	294	7080	3.73096	0.714154	0.0185019	0.0179311
GOTERM_BP_FAT	GO:0032532	regulation of microvillus length	3	3.48837	0.00057084	TWF2, EZR, PLS1	71	4	7080	74.7887	0.715917	0.0185019	0.0179311
GOTERM_BP_FAT	GO:0030837	negative regulation of actin filament polymerization	5	5.81395	0.000738881	TMOD1, RDX, CAPZA2, TWF2, TWF1	71	42	7080	11.8712	0.803893	0.0236013	0.0228732
GOTERM_BP_FAT	GO:0010639	negative regulation of organelle organization	10	11.6279	0.000773484	TMOD1, VAT1, LIMA1, LMNA, RDX, CAPZA2, TWF2, TWF1, CORO1A, CORO1B	71	252	7080	3.95708	0.818304	0.0243537	0.0236023
GOTERM_BP_FAT	GO:0051016	barbed-end actin filament capping	4	4.65116	0.000800731	RDX, CAPZA2, TWF2, TWF1	71	19	7080	20.9933	0.828902	0.0248565	0.0240896
GOTERM_BP_FAT	GO:0032536	regulation of cell projection size	3	3.48837	0.000945314	TWF2, EZR, PLS1	71	5	7080	59.831	0.875626	0.0289371	0.0280443
GOTERM_BP_FAT	GO:0006461	protein complex assembly	17	19.7674	0.0016793	TMOD1, ACTR3, ACTR2, RDX, ARPC5L, TWF2, TWF1, MSN, ARPC4, CORO1A, CORO1B, SCO1, ARPC3, CAPZA2, DRG1, RACK1, VDAC2	71	731	7080	2.31903	0.975382	0.050016	0.0484729
GOTERM_BP_FAT	GO:0070271	protein complex biogenesis	17	19.7674	0.0016793	TMOD1, ACTR3, ACTR2, RDX, ARPC5L, TWF2, TWF1, MSN, ARPC4, CORO1A, CORO1B, SCO1, ARPC3, CAPZA2, DRG1, RACK1, VDAC2	71	731	7080	2.31903	0.975382	0.050016	0.0484729
GOTERM_BP_FAT	GO:1902965	regulation of protein localization to early endosome	3	3.48837	0.00195987	RDX, MSN, EZR	71	7	7080	42.7364	0.986751	0.0568364	0.0550828
GOTERM_BP_FAT	GO:1902966	positive regulation of protein localization to early endosome	3	3.48837	0.00195987	RDX, MSN, EZR	71	7	7080	42.7364	0.986751	0.0568364	0.0550828
GOTERM_BP_FAT	GO:0031333	negative regulation of protein complex assembly	6	6.97674	0.00206686	TMOD1, RDX, CAPZA2, TWF2, VDAC2, TWF1	71	92	7080	6.50337	0.989539	0.0591606	0.0573353
GOTERM_BP_FAT	GO:0010591	regulation of lamellipodium assembly	4	4.65116	0.00228408	ACTR3, ACTR2, TWF2, TWF1	71	27	7080	14.7731	0.993525	0.063723	0.061757
GOTERM_BP_FAT	GO:1902745	positive regulation of lamellipodium organization	4	4.65116	0.00228408	ACTR3, ACTR2, TWF2, CORO1B	71	27	7080	14.7731	0.993525	0.063723	0.061757
GOTERM_BP_FAT	GO:1903827	regulation of cellular protein localization	11	12.7907	0.00303224	EPB41L2, LMNA, RDX, CTNNA1, RACK1, PIN1, MSN, SFN, EZR, PRKACA, PLS1	71	367	7080	2.98883	0.998761	0.0835382	0.0809608
GOTERM_BP_FAT	GO:0061572	actin filament bundle organization	6	6.97674	0.00324447	LIMA1, SHTN1, EZR, CORO1B, AIF1L, PLS1	71	102	7080	5.86578	0.999225	0.0850091	0.0823863
GOTERM_BP_FAT	GO:0051129	negative regulation of cellular component organization	12	13.9535	0.00327069	TMOD1, VAT1, LIMA1, LMNA, RDX, CAPZA2, TWF2, RACK1, VDAC2, TWF1, CORO1A, CORO1B	71	434	7080	2.75719	0.999268	0.0850091	0.0823863
GOTERM_BP_FAT	GO:1905668	positive regulation of protein localization to endosome	3	3.48837	0.00331705	RDX, MSN, EZR	71	9	7080	33.2394	0.99934	0.0850091	0.0823863
GOTERM_BP_FAT	GO:1902946	protein localization to early endosome	3	3.48837	0.00331705	RDX, MSN, EZR	71	9	7080	33.2394	0.99934	0.0850091	0.0823863
GOTERM_BP_FAT	GO:0032530	regulation of microvillus organization	3	3.48837	0.00331705	TWF2, EZR, PLS1	71	9	7080	33.2394	0.99934	0.0850091	0.0823863
GOTERM_BP_FAT	GO:2000643	positive regulation of early endosome to late endosome transport	3	3.48837	0.00331705	RDX, MSN, EZR	71	9	7080	33.2394	0.99934	0.0850091	0.0823863
GOTERM_BP_FAT	GO:0022600	digestive system process	4	4.65116	0.00341237	LIMA1, COPA, EZR, PLS1	71	31	7080	12.8669	0.999465	0.0864467	0.0837796
GOTERM_BP_FAT	GO:0097581	lamellipodium organization	5	5.81395	0.00376885	ACTR3, ACTR2, TWF2, TWF1, CORO1B	71	65	7080	7.67064	0.999757	0.0943927	0.0914804
GOTERM_BP_FAT	GO:0002064	epithelial cell development	6	6.97674	0.00382946	TMOD1, RDX, MSN, SFN, EZR, PLS1	71	106	7080	5.64443	0.999787	0.0948329	0.091907
GOTERM_BP_FAT	GO:0098927	vesicle-mediated transport between endosomal compartments	4	4.65116	0.00408393	RDX, MSN, EZR, CORO1A	71	33	7080	12.0871	0.999879	0.0997828	0.0967042
GOTERM_BP_FAT	GO:1905666	regulation of protein localization to endosome	3	3.48837	0.00411989	RDX, MSN, EZR	71	10	7080	29.9155	0.999888	0.0997828	0.0967042
GOTERM_BP_FAT	GO:0007586	digestion	4	4.65116	0.00444771	LIMA1, COPA, EZR, PLS1	71	34	7080	11.7316	0.999946	0.106552	0.103264
GOTERM_BP_FAT	GO:0048870	cell motility	15	17.4419	0.00508166	ACTR3, WDR1, RDX, ARPC5L, MSN, PHB2, CORO1A, CORO1B, SHTN1, LIMA1, ARPC3, LMNA, CTNNA1, RACK1, PIN1	71	668	7080	2.23918	0.999987	0.12043	0.116714
GOTERM_BP_FAT	GO:0051674	localization of cell	15	17.4419	0.00514971	ACTR3, WDR1, RDX, ARPC5L, MSN, PHB2, CORO1A, CORO1B, SHTN1, LIMA1, ARPC3, LMNA, CTNNA1, RACK1, PIN1	71	669	7080	2.23584	0.999989	0.120744	0.117019
GOTERM_BP_FAT	GO:0030865	cortical cytoskeleton organization	4	4.65116	0.00655789	WDR1, EPB41L2, EZR, PLS1	71	39	7080	10.2275	0.999999	0.152143	0.147449
GOTERM_BP_FAT	GO:1903651	positive regulation of cytoplasmic transport	3	3.48837	0.00700566	RDX, MSN, EZR	71	13	7080	23.0119	1	0.160838	0.155876
GOTERM_BP_FAT	GO:0040011	locomotion	16	18.6047	0.00725311	ACTR3, WDR1, VPS4B, RDX, ARPC5L, MSN, PHB2, CORO1A, CORO1B, SHTN1, LIMA1, ARPC3, LMNA, CTNNA1, RACK1, PIN1	71	770	7080	2.07207	1	0.164803	0.159718
GOTERM_BP_FAT	GO:1903829	positive regulation of cellular protein localization	8	9.30233	0.0082212	EPB41L2, RDX, RACK1, MSN, SFN, EZR, PRKACA, PLS1	71	235	7080	3.39467	1	0.184893	0.179189
GOTERM_BP_FAT	GO:0050892	intestinal absorption	3	3.48837	0.00931126	LIMA1, EZR, PLS1	71	15	7080	19.9437	1	0.205743	0.199395
GOTERM_BP_FAT	GO:0048468	cell development	18	20.9302	0.00933499	TMOD1, WDR1, VPS4B, PABPC4, RDX, TWF2, TWF1, MSN, SHTN1, CFL2, LMNA, PDCD4, CTNNA1, SFN, EZR, PRKACA, RAB6B, PLS1	71	947	7080	1.89538	1	0.205743	0.199395
GOTERM_BP_FAT	GO:0008360	regulation of cell shape	5	5.81395	0.0101256	WDR1, RDX, MSN, EZR, CORO1A	71	86	7080	5.79758	1	0.220514	0.21371
GOTERM_BP_FAT	GO:0016482	cytosolic transport	6	6.97674	0.0102053	ACTR2, RDX, MSN, EZR, RAB6B, CORO1A	71	134	7080	4.465	1	0.220514	0.21371
GOTERM_BP_FAT	GO:0022604	regulation of cell morphogenesis	8	9.30233	0.0111132	SHTN1, WDR1, RDX, TWF2, MSN, EZR, CORO1A, CORO1B	71	249	7080	3.2038	1	0.237801	0.230464
GOTERM_BP_FAT	GO:0042176	regulation of protein catabolic process	8	9.30233	0.0113449	RPL11, GLMN, RDX, RACK1, PIN1, MSN, EZR, PRKACA	71	250	7080	3.19099	1	0.240424	0.233006
GOTERM_BP_FAT	GO:0022603	regulation of anatomical structure morphogenesis	11	12.7907	0.0118658	VAT1, SHTN1, WDR1, RDX, TWF2, RACK1, MSN, EZR, PHB2, CORO1A, CORO1B	71	447	7080	2.45392	1	0.247592	0.239953
GOTERM_BP_FAT	GO:0032528	microvillus organization	3	3.48837	0.0119078	TWF2, EZR, PLS1	71	17	7080	17.5973	1	0.247592	0.239953
GOTERM_BP_FAT	GO:1904377	positive regulation of protein localization to cell periphery	4	4.65116	0.0137375	EPB41L2, RACK1, EZR, PLS1	71	51	7080	7.82104	1	0.282968	0.274237
GOTERM_BP_FAT	GO:2000641	regulation of early endosome to late endosome transport	3	3.48837	0.0147832	RDX, MSN, EZR	71	19	7080	15.745	1	0.301427	0.292128
GOTERM_BP_FAT	GO:0060341	regulation of cellular localization	12	13.9535	0.0149073	EPB41L2, LMNA, RDX, CTNNA1, RACK1, PIN1, MSN, SFN, EZR, PRKACA, CORO1A, PLS1	71	534	7080	2.24086	1	0.301427	0.292128
GOTERM_BP_FAT	GO:0010592	positive regulation of lamellipodium assembly	3	3.48837	0.0163218	ACTR3, ACTR2, TWF2	71	20	7080	14.9577	1	0.324084	0.314085
GOTERM_BP_FAT	GO:0061028	establishment of endothelial barrier	3	3.48837	0.0163218	RDX, MSN, EZR	71	20	7080	14.9577	1	0.324084	0.314085
GOTERM_BP_FAT	GO:0051017	actin filament bundle assembly	5	5.81395	0.0168716	LIMA1, EZR, CORO1B, AIF1L, PLS1	71	100	7080	4.98592	1	0.332008	0.321765
GOTERM_BP_FAT	GO:0030031	cell projection assembly	8	9.30233	0.0190209	ACTR3, ACTR2, SHTN1, RDX, TWF2, TWF1, EZR, AIF1L	71	277	7080	2.87995	1	0.368908	0.357526
GOTERM_BP_FAT	GO:0051641	cellular localization	26	30.2326	0.0190814	ATP6V1A, COPA, VPS4B, RPL11, TWF2, TWF1, PHB2, CORO1A, CORO1B, EPB41L2, LMNA, KPNA6, CTNNA1, RACK1, SFN, PRKACA, RAB6B, PLS1, ACTR3, RANBP1, ACTR2, RDX, MSN, SDHB, PIN1, EZR	71	1707	7080	1.51885	1	0.368908	0.357526
GOTERM_BP_FAT	GO:0042255	ribosome assembly	4	4.65116	0.0193835	RPS28, RPL10, RPL11, RPS27L	71	58	7080	6.87712	1	0.371489	0.360028
GOTERM_BP_FAT	GO:0036010	protein localization to endosome	3	3.48837	0.0195939	RDX, MSN, EZR	71	22	7080	13.598	1	0.372284	0.360798
GOTERM_BP_FAT	GO:0030239	myofibril assembly	3	3.48837	0.0213245	TMOD1, WDR1, CFL2	71	23	7080	13.0067	1	0.401702	0.389308
GOTERM_BP_FAT	GO:0030030	cell projection organization	14	16.2791	0.0228118	ACTR3, ACTR2, RDX, TWF2, TWF1, CORO1A, CORO1B, AIF1L, SHTN1, LIMA1, CTNNA1, EZR, RAB6B, PLS1	71	721	7080	1.93628	1	0.426078	0.412932
GOTERM_BP_FAT	GO:0031344	regulation of cell projection organization	9	10.4651	0.0234366	ACTR3, ACTR2, SHTN1, RDX, TWF2, TWF1, EZR, CORO1B, PLS1	71	356	7080	2.52097	1	0.431034	0.417735
GOTERM_BP_FAT	GO:0043066	negative regulation of apoptotic process	10	11.6279	0.023586	RPL10, LMNA, PDCD4, CTNNA1, AKR1A1, RACK1, VDAC2, SFN, PHB2, CORO1A	71	426	7080	2.34081	1	0.431034	0.417735
GOTERM_BP_FAT	GO:0006928	movement of cell or subcellular component	16	18.6047	0.0236639	ACTR3, ACTR2, WDR1, RDX, ARPC5L, MSN, PHB2, CORO1A, CORO1B, SHTN1, LIMA1, ARPC3, LMNA, CTNNA1, RACK1, PIN1	71	883	7080	1.8069	1	0.431034	0.417735
GOTERM_BP_FAT	GO:0048639	positive regulation of developmental growth	4	4.65116	0.0251019	SHTN1, TWF2, EZR, PLS1	71	64	7080	6.23239	1	0.449793	0.435916
GOTERM_BP_FAT	GO:0055002	striated muscle cell development	4	4.65116	0.0251019	TMOD1, WDR1, CFL2, LMNA	71	64	7080	6.23239	1	0.449793	0.435916
GOTERM_BP_FAT	GO:0032880	regulation of protein localization	11	12.7907	0.0270226	EPB41L2, LMNA, RDX, CTNNA1, RACK1, PIN1, MSN, SFN, EZR, PRKACA, PLS1	71	509	7080	2.15501	1	0.478	0.463252
GOTERM_BP_FAT	GO:0071363	cellular response to growth factor stimulus	8	9.30233	0.0271098	ARPC3, RDX, TWF2, PDCD4, RACK1, PIN1, CORO1A, CORO1B	71	298	7080	2.677	1	0.478	0.463252
GOTERM_BP_FAT	GO:0045927	positive regulation of growth	5	5.81395	0.0274075	SHTN1, TWF2, SFN, EZR, PLS1	71	116	7080	4.2982	1	0.479414	0.464623
GOTERM_BP_FAT	GO:1903649	regulation of cytoplasmic transport	3	3.48837	0.0288458	RDX, MSN, EZR	71	27	7080	11.0798	1	0.488055	0.472997
GOTERM_BP_FAT	GO:0060491	regulation of cell projection assembly	5	5.81395	0.0289482	ACTR3, ACTR2, RDX, TWF2, TWF1	71	118	7080	4.22535	1	0.488055	0.472997
GOTERM_BP_FAT	GO:1902896	terminal web assembly	2	2.32558	0.0293728	EZR, PLS1	71	3	7080	66.4789	1	0.488055	0.472997
GOTERM_BP_FAT	GO:0001951	intestinal D-glucose absorption	2	2.32558	0.0293728	EZR, PLS1	71	3	7080	66.4789	1	0.488055	0.472997
GOTERM_BP_FAT	GO:0016344	meiotic chromosome movement towards spindle pole	2	2.32558	0.0293728	ACTR3, ACTR2	71	3	7080	66.4789	1	0.488055	0.472997
GOTERM_BP_FAT	GO:0060548	negative regulation of cell death	10	11.6279	0.0294516	RPL10, LMNA, PDCD4, CTNNA1, AKR1A1, RACK1, VDAC2, SFN, PHB2, CORO1A	71	443	7080	2.25098	1	0.488055	0.472997
GOTERM_BP_FAT	GO:0043069	negative regulation of programmed cell death	10	11.6279	0.0294516	RPL10, LMNA, PDCD4, CTNNA1, AKR1A1, RACK1, VDAC2, SFN, PHB2, CORO1A	71	443	7080	2.25098	1	0.488055	0.472997
GOTERM_BP_FAT	GO:0034613	cellular protein localization	19	22.093	0.0297096	COPA, RDX, RPL11, TWF2, TWF1, MSN, PHB2, CORO1B, EPB41L2, LMNA, KPNA6, CTNNA1, RACK1, PIN1, SFN, EZR, PRKACA, RAB6B, PLS1	71	1158	7080	1.63614	1	0.488656	0.47358
GOTERM_BP_FAT	GO:0010467	gene expression	36	41.8605	0.0303177	RPL30, RPL10, RPL31, RPL11, RPS27L, PHB2, GSPT1, PPP1CB, LMNA, KPNA6, IGF2BP1, RACK1, RPL13, IGF2BP3, SFN, RPS11, PRKACA, HNRNPA0, ACTR3, ACTR2, GLRX3, CNBP, PABPC4, RPL22, GLMN, RDX, MSN, RPS28, RPS29, SNRPG, PDCD4, DRG1, PIN1, RPS20, EZR, RPS21	71	2714	7080	1.32272	1	0.494964	0.479693
GOTERM_BP_FAT	GO:0070727	cellular macromolecule localization	19	22.093	0.0308843	COPA, RDX, RPL11, TWF2, TWF1, MSN, PHB2, CORO1B, EPB41L2, LMNA, KPNA6, CTNNA1, RACK1, PIN1, SFN, EZR, PRKACA, RAB6B, PLS1	71	1163	7080	1.6291	1	0.500507	0.485065
GOTERM_BP_FAT	GO:0050000	chromosome localization	4	4.65116	0.0316337	ACTR3, ACTR2, VPS4B, LMNA	71	70	7080	5.69819	1	0.50891	0.493209
GOTERM_BP_FAT	GO:0010611	regulation of cardiac muscle hypertrophy	3	3.48837	0.0329476	GLRX3, LMNA, TWF1	71	29	7080	10.3157	1	0.518689	0.502686
GOTERM_BP_FAT	GO:0031529	ruffle organization	3	3.48837	0.0329476	LIMA1, CORO1B, AIF1L	71	29	7080	10.3157	1	0.518689	0.502686
GOTERM_BP_FAT	GO:0014743	regulation of muscle hypertrophy	3	3.48837	0.0329476	GLRX3, LMNA, TWF1	71	29	7080	10.3157	1	0.518689	0.502686
GOTERM_BP_FAT	GO:1902115	regulation of organelle assembly	5	5.81395	0.0347422	VPS4B, RDX, DRG1, MSN, EZR	71	125	7080	3.98873	1	0.543063	0.526308
GOTERM_BP_FAT	GO:0045022	early endosome to late endosome transport	3	3.48837	0.0350792	RDX, MSN, EZR	71	30	7080	9.97183	1	0.544469	0.527671
GOTERM_BP_FAT	GO:0010608	posttranscriptional regulation of gene expression	9	10.4651	0.0356523	RPL10, CNBP, PABPC4, IGF2BP1, RACK1, RPS27L, IGF2BP3, GSPT1, HNRNPA0	71	386	7080	2.32504	1	0.546532	0.52967
GOTERM_BP_FAT	GO:0070848	response to growth factor	8	9.30233	0.0357081	ARPC3, RDX, TWF2, PDCD4, RACK1, PIN1, CORO1A, CORO1B	71	316	7080	2.52451	1	0.546532	0.52967
GOTERM_BP_FAT	GO:0055001	muscle cell development	4	4.65116	0.0364369	TMOD1, WDR1, CFL2, LMNA	71	74	7080	5.39018	1	0.553841	0.536753
GOTERM_BP_FAT	GO:0030043	actin filament fragmentation	2	2.32558	0.0389735	WDR1, CFL2	71	4	7080	49.8592	1	0.580389	0.562482
GOTERM_BP_FAT	GO:0042989	sequestering of actin monomers	2	2.32558	0.0389735	TWF2, TWF1	71	4	7080	49.8592	1	0.580389	0.562482
GOTERM_BP_FAT	GO:0022614	membrane to membrane docking	2	2.32558	0.0389735	MSN, EZR	71	4	7080	49.8592	1	0.580389	0.562482
GOTERM_BP_FAT	GO:0008589	regulation of smoothened signaling pathway	3	3.48837	0.0394981	CTNNA1, RACK1, PRKACA	71	32	7080	9.34859	1	0.583255	0.56526
GOTERM_BP_FAT	GO:0032989	cellular component morphogenesis	11	12.7907	0.0396952	TMOD1, SHTN1, WDR1, CFL2, RDX, TWF2, MSN, EZR, CORO1A, CORO1B, PLS1	71	543	7080	2.02008	1	0.583255	0.56526
GOTERM_BP_FAT	GO:0006913	nucleocytoplasmic transport	7	8.13953	0.0401975	RANBP1, LMNA, KPNA6, PIN1, SFN, PRKACA, PHB2	71	256	7080	2.72667	1	0.586724	0.568621
GOTERM_BP_FAT	GO:0060429	epithelium development	10	11.6279	0.040784	TMOD1, WDR1, GLMN, RDX, MSN, SFN, EZR, PRKACA, PHB2, PLS1	71	470	7080	2.12167	1	0.591368	0.573122
GOTERM_BP_FAT	GO:0051169	nuclear transport	7	8.13953	0.0415013	RANBP1, LMNA, KPNA6, PIN1, SFN, PRKACA, PHB2	71	258	7080	2.70554	1	0.597835	0.57939
GOTERM_BP_FAT	GO:0030866	cortical actin cytoskeleton organization	3	3.48837	0.0441164	EPB41L2, EZR, PLS1	71	34	7080	8.79867	1	0.63138	0.6119
GOTERM_BP_FAT	GO:0033036	macromolecule localization	24	27.907	0.0447514	COPA, VPS4B, CRABP1, RDX, RPL11, TWF2, TWF1, MSN, PHB2, CORO1B, LIMA1, EPB41L2, LMNA, KPNA6, IGF2BP1, CTNNA1, RACK1, PIN1, IGF2BP3, SFN, EZR, PRKACA, RAB6B, PLS1	71	1656	7080	1.44519	1	0.636336	0.616703
GOTERM_BP_FAT	GO:0061245	establishment or maintenance of bipolar cell polarity	3	3.48837	0.0489246	WDR1, MSN, EZR	71	36	7080	8.30986	1	0.682468	0.661412
GOTERM_BP_FAT	GO:0035088	establishment or maintenance of apical/basal cell polarity	3	3.48837	0.0489246	WDR1, MSN, EZR	71	36	7080	8.30986	1	0.682468	0.661412
GOTERM_BP_FAT	GO:0001885	endothelial cell development	3	3.48837	0.0489246	RDX, MSN, EZR	71	36	7080	8.30986	1	0.682468	0.661412
GOTERM_BP_FAT	GO:1904375	regulation of protein localization to cell periphery	4	4.65116	0.0499828	EPB41L2, RACK1, EZR, PLS1	71	84	7080	4.74849	1	0.692844	0.671468
GOTERM_BP_FAT	GO:0031346	positive regulation of cell projection organization	6	6.97674	0.0515255	ACTR3, ACTR2, SHTN1, TWF2, TWF1, CORO1B	71	205	7080	2.91858	1	0.709764	0.687865
GOTERM_BP_FAT	GO:0042692	muscle cell differentiation	6	6.97674	0.0524151	TMOD1, WDR1, CFL2, LMNA, GLMN, PDCD4	71	206	7080	2.90442	1	0.717533	0.695395
GOTERM_BP_FAT	GO:2000145	regulation of cell motility	9	10.4651	0.0540827	SHTN1, LMNA, RDX, CTNNA1, RACK1, PIN1, MSN, CORO1A, CORO1B	71	420	7080	2.13682	1	0.727511	0.705065
GOTERM_BP_FAT	GO:0007049	cell cycle	16	18.6047	0.0542802	ACTR3, RANBP1, ACTR2, VPS4B, RDX, RPS27L, PHB2, SEPTIN11, GSPT1, PPP1CB, EPB41L2, LMNA, DRG1, RACK1, PIN1, EZR	71	983	7080	1.62309	1	0.727511	0.705065
GOTERM_BP_FAT	GO:0022402	cell cycle process	13	15.1163	0.0544506	ACTR3, RANBP1, ACTR2, VPS4B, RDX, RPS27L, PHB2, SEPTIN11, GSPT1, LMNA, DRG1, PIN1, EZR	71	734	7080	1.76613	1	0.727511	0.705065
GOTERM_BP_FAT	GO:0043488	regulation of mRNA stability	4	4.65116	0.0544643	PABPC4, IGF2BP1, IGF2BP3, HNRNPA0	71	87	7080	4.58475	1	0.727511	0.705065
GOTERM_BP_FAT	GO:0048255	mRNA stabilization	3	3.48837	0.0564737	IGF2BP1, IGF2BP3, HNRNPA0	71	39	7080	7.67064	1	0.745318	0.722323
GOTERM_BP_FAT	GO:0043502	regulation of muscle adaptation	3	3.48837	0.0564737	GLRX3, LMNA, TWF1	71	39	7080	7.67064	1	0.745318	0.722323
GOTERM_BP_FAT	GO:0042274	ribosomal small subunit biogenesis	4	4.65116	0.0575561	RPS28, RPS27L, RPS11, RPS21	71	89	7080	4.48172	1	0.75059	0.727432
GOTERM_BP_FAT	GO:0033206	meiotic cytokinesis	2	2.32558	0.0578949	ACTR3, ACTR2	71	6	7080	33.2394	1	0.75059	0.727432
GOTERM_BP_FAT	GO:0070358	actin polymerization-dependent cell motility	2	2.32558	0.0578949	ACTR3, ARPC3	71	6	7080	33.2394	1	0.75059	0.727432
GOTERM_BP_FAT	GO:0090257	regulation of muscle system process	4	4.65116	0.0607299	GLRX3, LMNA, TWF1, PRKACA	71	91	7080	4.38322	1	0.77819	0.754181
GOTERM_BP_FAT	GO:0043393	regulation of protein binding	4	4.65116	0.0607299	RPL11, RACK1, PIN1, PRKACA	71	91	7080	4.38322	1	0.77819	0.754181
GOTERM_BP_FAT	GO:0032388	positive regulation of intracellular transport	5	5.81395	0.0630095	RDX, MSN, SFN, EZR, PRKACA	71	152	7080	3.28021	1	0.802734	0.777967
GOTERM_BP_FAT	GO:0042326	negative regulation of phosphorylation	6	6.97674	0.0637954	PDCD4, RACK1, PIN1, SFN, EZR, PRKACA	71	218	7080	2.74454	1	0.805147	0.780306
GOTERM_BP_FAT	GO:1903078	positive regulation of protein localization to plasma membrane	3	3.48837	0.0644008	RACK1, EZR, PLS1	71	42	7080	7.12274	1	0.805147	0.780306
GOTERM_BP_FAT	GO:0071310	cellular response to organic substance	16	18.6047	0.0650541	ACTR3, ACTR2, RDX, TWF2, MSN, PHB2, CORO1A, CORO1B, ARPC3, PDCD4, CTNNA1, RACK1, PIN1, EZR, PRKACA, INA	71	1008	7080	1.58283	1	0.805147	0.780306
GOTERM_BP_FAT	GO:0070887	cellular response to chemical stimulus	19	22.093	0.0658098	ATP6V1A, ACTR3, ACTR2, RDX, TWF2, MSN, PHB2, CORO1A, CORO1B, ARPC3, LMNA, PDCD4, CTNNA1, RACK1, PIN1, VDAC2, EZR, PRKACA, INA	71	1271	7080	1.49067	1	0.805147	0.780306
GOTERM_BP_FAT	GO:0001817	regulation of cytokine production	7	8.13953	0.0660636	GLMN, KPNA6, IGF2BP1, PDCD4, IGF2BP3, EZR, PHB2	71	290	7080	2.40699	1	0.805147	0.780306
GOTERM_BP_FAT	GO:0007088	regulation of mitotic nuclear division	5	5.81395	0.0667268	RANBP1, VPS4B, DRG1, PIN1, PHB2	71	155	7080	3.21672	1	0.805147	0.780306
GOTERM_BP_FAT	GO:0014897	striated muscle hypertrophy	3	3.48837	0.0671223	GLRX3, LMNA, TWF1	71	43	7080	6.95709	1	0.805147	0.780306
GOTERM_BP_FAT	GO:0003300	cardiac muscle hypertrophy	3	3.48837	0.0671223	GLRX3, LMNA, TWF1	71	43	7080	6.95709	1	0.805147	0.780306
GOTERM_BP_FAT	GO:0051126	negative regulation of actin nucleation	2	2.32558	0.0672174	CORO1A, CORO1B	71	7	7080	28.4909	1	0.805147	0.780306
GOTERM_BP_FAT	GO:0051305	chromosome movement towards spindle pole	2	2.32558	0.0672174	ACTR3, ACTR2	71	7	7080	28.4909	1	0.805147	0.780306
GOTERM_BP_FAT	GO:0072697	protein localization to cell cortex	2	2.32558	0.0672174	EPB41L2, EZR	71	7	7080	28.4909	1	0.805147	0.780306
GOTERM_BP_FAT	GO:0043487	regulation of RNA stability	4	4.65116	0.069016	PABPC4, IGF2BP1, IGF2BP3, HNRNPA0	71	96	7080	4.15493	1	0.813838	0.788728
GOTERM_BP_FAT	GO:0003012	muscle system process	5	5.81395	0.0692677	TMOD1, GLRX3, LMNA, TWF1, PRKACA	71	157	7080	3.17574	1	0.813838	0.788728
GOTERM_BP_FAT	GO:0040012	regulation of locomotion	9	10.4651	0.069542	SHTN1, LMNA, RDX, CTNNA1, RACK1, PIN1, MSN, CORO1A, CORO1B	71	443	7080	2.02588	1	0.813838	0.788728
GOTERM_BP_FAT	GO:0030032	lamellipodium assembly	3	3.48837	0.0698817	ACTR3, ACTR2, TWF2	71	44	7080	6.79898	1	0.813838	0.788728
GOTERM_BP_FAT	GO:0014896	muscle hypertrophy	3	3.48837	0.0698817	GLRX3, LMNA, TWF1	71	44	7080	6.79898	1	0.813838	0.788728
GOTERM_BP_FAT	GO:0034248	regulation of cellular amide metabolic process	8	9.30233	0.0701584	RPL10, CNBP, IGF2BP1, RACK1, PIN1, RPS27L, IGF2BP3, GSPT1	71	368	7080	2.16779	1	0.813838	0.788728
GOTERM_BP_FAT	GO:0016477	cell migration	11	12.7907	0.0712227	LIMA1, SHTN1, WDR1, RDX, ARPC5L, CTNNA1, RACK1, MSN, PHB2, CORO1A, CORO1B	71	603	7080	1.81907	1	0.821857	0.7965
GOTERM_BP_FAT	GO:0046907	intracellular transport	17	19.7674	0.0718198	RANBP1, ACTR2, COPA, VPS4B, RDX, RPL11, MSN, PHB2, CORO1A, SDHB, LMNA, KPNA6, PIN1, SFN, EZR, PRKACA, RAB6B	71	1109	7080	1.52859	1	0.824431	0.798995
GOTERM_BP_FAT	GO:0051270	regulation of cellular component movement	9	10.4651	0.0739858	SHTN1, LMNA, RDX, CTNNA1, RACK1, PIN1, MSN, CORO1A, CORO1B	71	449	7080	1.99881	1	0.843231	0.817215
GOTERM_BP_FAT	GO:0008361	regulation of cell size	4	4.65116	0.0742227	SHTN1, RDX, TWF2, MSN	71	99	7080	4.02902	1	0.843231	0.817215
GOTERM_BP_FAT	GO:0043500	muscle adaptation	3	3.48837	0.0755101	GLRX3, LMNA, TWF1	71	46	7080	6.50337	1	0.84417	0.818125
GOTERM_BP_FAT	GO:0007224	smoothened signaling pathway	3	3.48837	0.0755101	CTNNA1, RACK1, PRKACA	71	46	7080	6.50337	1	0.84417	0.818125
GOTERM_BP_FAT	GO:0043489	RNA stabilization	3	3.48837	0.0755101	IGF2BP1, IGF2BP3, HNRNPA0	71	46	7080	6.50337	1	0.84417	0.818125
GOTERM_BP_FAT	GO:0051783	regulation of nuclear division	5	5.81395	0.0758374	RANBP1, VPS4B, DRG1, PIN1, PHB2	71	162	7080	3.07773	1	0.84417	0.818125
GOTERM_BP_FAT	GO:0048878	chemical homeostasis	9	10.4651	0.076272	ATP6V1A, LIMA1, SCO1, GLRX3, CNBP, RACK1, SFN, PRKACA, CORO1A	71	452	7080	1.98554	1	0.844741	0.818679
GOTERM_BP_FAT	GO:0045446	endothelial cell differentiation	3	3.48837	0.0783772	RDX, MSN, EZR	71	47	7080	6.365	1	0.863717	0.837069
GOTERM_BP_FAT	GO:0003008	system process	10	11.6279	0.0801713	TMOD1, LIMA1, COPA, GLRX3, WDR1, LMNA, TWF1, EZR, PRKACA, PLS1	71	536	7080	1.86042	1	0.879092	0.851969
GOTERM_BP_FAT	GO:0051649	establishment of localization in cell	19	22.093	0.0825265	ATP6V1A, ACTR3, RANBP1, ACTR2, COPA, VPS4B, RDX, RPL11, MSN, PHB2, CORO1A, SDHB, LMNA, KPNA6, PIN1, SFN, EZR, PRKACA, RAB6B	71	1308	7080	1.44851	1	0.895519	0.867889
GOTERM_BP_FAT	GO:0051246	regulation of protein metabolic process	19	22.093	0.0825265	RPL10, CNBP, GLMN, RDX, RPL11, RPS27L, TWF1, MSN, PHB2, GSPT1, PSMA3, IGF2BP1, PDCD4, RACK1, PIN1, IGF2BP3, SFN, EZR, PRKACA	71	1308	7080	1.44851	1	0.895519	0.867889
GOTERM_BP_FAT	GO:0033365	protein localization to organelle	11	12.7907	0.08316	LMNA, RPL11, RDX, KPNA6, CTNNA1, PIN1, MSN, EZR, PRKACA, PHB2, RAB6B	71	621	7080	1.76635	1	0.895519	0.867889
GOTERM_BP_FAT	GO:0034504	protein localization to nucleus	6	6.97674	0.0832946	LMNA, RPL11, KPNA6, CTNNA1, PIN1, PHB2	71	236	7080	2.53521	1	0.895519	0.867889
GOTERM_BP_FAT	GO:0046607	positive regulation of centrosome cycle	2	2.32558	0.0855904	RANBP1, VPS4B	71	9	7080	22.1596	1	0.91131	0.883194
GOTERM_BP_FAT	GO:0008356	asymmetric cell division	2	2.32558	0.0855904	ACTR3, ACTR2	71	9	7080	22.1596	1	0.91131	0.883194
GOTERM_BP_FAT	GO:0010927	cellular component assembly involved in morphogenesis	3	3.48837	0.0871789	TMOD1, WDR1, CFL2	71	50	7080	5.9831	1	0.923761	0.89526
GOTERM_BP_FAT	GO:0030162	regulation of proteolysis	7	8.13953	0.0880948	PSMA3, RPL11, GLMN, RACK1, RPS27L, SFN, PRKACA	71	313	7080	2.23012	1	0.929	0.900338
GOTERM_BP_FAT	GO:0045931	positive regulation of mitotic cell cycle	4	4.65116	0.0889302	RANBP1, VPS4B, RDX, PHB2	71	107	7080	3.72779	1	0.931065	0.902339
GOTERM_BP_FAT	GO:0097190	apoptotic signaling pathway	7	8.13953	0.0891355	LMNA, RPL11, CTNNA1, RACK1, VDAC2, RPS27L, SFN	71	314	7080	2.22302	1	0.931065	0.902339
GOTERM_BP_FAT	GO:0010033	response to organic substance	19	22.093	0.0900629	ACTR3, ACTR2, VPS4B, RDX, TWF2, MSN, PHB2, CORO1A, CORO1B, ARPC3, PDCD4, CTNNA1, RACK1, PIN1, VDAC2, EZR, PRKACA, INA, HNRNPA0	71	1323	7080	1.43208	1	0.936314	0.907426
GOTERM_BP_FAT	GO:0031032	actomyosin structure organization	4	4.65116	0.0908497	TMOD1, WDR1, CFL2, EPB41L2	71	108	7080	3.69327	1	0.94006	0.911056
GOTERM_BP_FAT	GO:0009057	macromolecule catabolic process	13	15.1163	0.0934544	VPS4B, PABPC4, GLMN, RDX, RPL11, MSN, GSPT1, PSMA3, IGF2BP1, RACK1, PIN1, EZR, PRKACA	71	803	7080	1.61437	1	0.962493	0.932797
GOTERM_BP_FAT	GO:0045936	negative regulation of phosphate metabolic process	6	6.97674	0.0941171	PDCD4, RACK1, PIN1, SFN, EZR, PRKACA	71	245	7080	2.44208	1	0.96481	0.935042
GOTERM_BP_FAT	GO:0030836	positive regulation of actin filament depolymerization	2	2.32558	0.0946427	WDR1, CFL2	71	10	7080	19.9437	1	0.965706	0.935911
GOTERM_BP_FAT	GO:0010563	negative regulation of phosphorus metabolic process	6	6.97674	0.0953628	PDCD4, RACK1, PIN1, SFN, EZR, PRKACA	71	246	7080	2.43215	1	0.968569	0.938686
GOTERM_BP_FAT	GO:0016197	endosomal transport	6	6.97674	0.0978798	VPS4B, RDX, MSN, EZR, RAB6B, CORO1A	71	248	7080	2.41254	1	0.987085	0.956631
GOTERM_BP_FAT	GO:0042981	regulation of apoptotic process	12	13.9535	0.0980815	RPL10, LMNA, RPL11, PDCD4, CTNNA1, AKR1A1, RACK1, VDAC2, RPS27L, SFN, PHB2, CORO1A	71	725	7080	1.65051	1	0.987085	0.956631
GOTERM_BP_FAT	GO:0097193	intrinsic apoptotic signaling pathway	5	5.81395	0.0988849	RPL11, RACK1, VDAC2, RPS27L, SFN	71	178	7080	2.80108	1	0.990076	0.95953
GOTERM_BP_FAT	GO:0003158	endothelium development	3	3.48837	0.099348	RDX, MSN, EZR	71	54	7080	5.53991	1	0.990076	0.95953
GOTERM_BP_FAT	GO:0009894	regulation of catabolic process	10	11.6279	0.0997264	ATP6V1A, RPL11, GLMN, RDX, IGF2BP1, RACK1, PIN1, MSN, EZR, PRKACA	71	561	7080	1.77751	1	0.990076	0.95953

## Sheet: BP_Cluster
Annotation Cluster 1	Enrichment Score: 5.939870818277136
Category	Term		Count	%	PValue	Genes	List Total	Pop Hits	Pop Total	Fold Enrichment	Bonferroni	Benjamini	FDR
GOTERM_BP_FAT	GO:0032535	regulation of cellular component size	19	22.093	7.21006e-12	TMOD1, ACTR3, ACTR2, WDR1, RDX, ARPC5L, TWF2, TWF1, MSN, ARPC4, CORO1A, CORO1B, SHTN1, LIMA1, ARPC3, CFL2, CAPZA2, EZR, PLS1	71	237	7080	7.99429	1.58909e-08	8.4337e-09	8.1735e-09
GOTERM_BP_FAT	GO:0008064	regulation of actin polymerization or depolymerization	15	17.4419	1.14796e-11	TMOD1, ACTR3, ACTR2, WDR1, RDX, ARPC5L, TWF2, TWF1, ARPC4, CORO1A, CORO1B, LIMA1, ARPC3, CFL2, CAPZA2	71	125	7080	11.9662	2.5301e-08	8.4337e-09	8.1735e-09
GOTERM_BP_FAT	GO:0030832	regulation of actin filament length	15	17.4419	1.14796e-11	TMOD1, ACTR3, ACTR2, WDR1, RDX, ARPC5L, TWF2, TWF1, ARPC4, CORO1A, CORO1B, LIMA1, ARPC3, CFL2, CAPZA2	71	125	7080	11.9662	2.5301e-08	8.4337e-09	8.1735e-09
GOTERM_BP_FAT	GO:0007015	actin filament organization	19	22.093	6.45486e-11	TMOD1, ACTR3, ACTR2, WDR1, RDX, ARPC5L, TWF2, TWF1, ARPC4, CORO1A, CORO1B, AIF1L, SHTN1, LIMA1, ARPC3, CFL2, CAPZA2, EZR, PLS1	71	270	7080	7.01721	1.42265e-07	2.42914e-08	2.35419e-08
GOTERM_BP_FAT	GO:0008154	actin polymerization or depolymerization	15	17.4419	6.6129e-11	TMOD1, ACTR3, ACTR2, WDR1, RDX, ARPC5L, TWF2, TWF1, ARPC4, CORO1A, CORO1B, LIMA1, ARPC3, CFL2, CAPZA2	71	142	7080	10.5336	1.45748e-07	2.42914e-08	2.35419e-08
GOTERM_BP_FAT	GO:0090066	regulation of anatomical structure size	19	22.093	9.87554e-11	TMOD1, ACTR3, ACTR2, WDR1, RDX, ARPC5L, TWF2, TWF1, MSN, ARPC4, CORO1A, CORO1B, SHTN1, LIMA1, ARPC3, CFL2, CAPZA2, EZR, PLS1	71	277	7080	6.83988	2.17657e-07	3.10939e-08	3.01345e-08
GOTERM_BP_FAT	GO:0030036	actin cytoskeleton organization	20	23.2558	4.35613e-09	TMOD1, ACTR3, ACTR2, WDR1, RDX, ARPC5L, TWF2, TWF1, ARPC4, CORO1A, CORO1B, AIF1L, SHTN1, LIMA1, ARPC3, CFL2, EPB41L2, CAPZA2, EZR, PLS1	71	394	7080	5.06184	9.60087e-06	1.20011e-06	1.16309e-06
GOTERM_BP_FAT	GO:0032956	regulation of actin cytoskeleton organization	15	17.4419	5.88883e-09	TMOD1, ACTR3, ACTR2, WDR1, RDX, ARPC5L, TWF2, TWF1, ARPC4, CORO1A, CORO1B, LIMA1, ARPC3, CFL2, CAPZA2	71	199	7080	7.51646	1.29789e-05	1.44211e-06	1.39761e-06
GOTERM_BP_FAT	GO:0097435	supramolecular fiber organization	21	24.4186	6.57669e-09	TMOD1, ACTR3, ACTR2, WDR1, RDX, ARPC5L, TWF2, TWF1, ARPC4, CORO1A, CORO1B, AIF1L, SHTN1, LIMA1, ARPC3, CFL2, CAPZA2, DRG1, EZR, INA, PLS1	71	451	7080	4.6432	1.44949e-05	1.4495e-06	1.40478e-06
GOTERM_BP_FAT	GO:0032271	regulation of protein polymerization	14	16.2791	8.05315e-09	TMOD1, ACTR3, ACTR2, RDX, ARPC5L, TWF2, TWF1, ARPC4, CORO1A, CORO1B, ARPC3, CAPZA2, DRG1, VDAC2	71	170	7080	8.2121	1.7749e-05	1.61356e-06	1.56377e-06
GOTERM_BP_FAT	GO:0030041	actin filament polymerization	12	13.9535	1.12993e-08	ACTR3, TMOD1, ACTR2, ARPC3, RDX, CAPZA2, ARPC5L, TWF2, TWF1, ARPC4, CORO1A, CORO1B	71	114	7080	10.4967	2.49034e-05	2.07531e-06	2.01128e-06
GOTERM_BP_FAT	GO:0030833	regulation of actin filament polymerization	12	13.9535	1.23981e-08	ACTR3, TMOD1, ACTR2, ARPC3, RDX, CAPZA2, ARPC5L, TWF2, TWF1, ARPC4, CORO1A, CORO1B	71	115	7080	10.4054	2.73251e-05	2.10196e-06	2.03711e-06
GOTERM_BP_FAT	GO:1902903	regulation of supramolecular fiber organization	16	18.6047	1.71365e-08	TMOD1, ACTR3, ACTR2, WDR1, RDX, ARPC5L, TWF2, TWF1, ARPC4, CORO1A, CORO1B, LIMA1, ARPC3, CFL2, CAPZA2, DRG1	71	254	7080	6.28147	3.77682e-05	2.69778e-06	2.61455e-06
GOTERM_BP_FAT	GO:0032970	regulation of actin filament-based process	15	17.4419	2.02093e-08	TMOD1, ACTR3, ACTR2, WDR1, RDX, ARPC5L, TWF2, TWF1, ARPC4, CORO1A, CORO1B, LIMA1, ARPC3, CFL2, CAPZA2	71	219	7080	6.83002	4.45403e-05	2.96942e-06	2.8778e-06
GOTERM_BP_FAT	GO:0051493	regulation of cytoskeleton organization	18	20.9302	2.46238e-08	TMOD1, ACTR3, RANBP1, ACTR2, WDR1, VPS4B, RDX, ARPC5L, TWF2, TWF1, ARPC4, CORO1A, CORO1B, LIMA1, ARPC3, CFL2, CAPZA2, DRG1	71	345	7080	5.20269	5.42695e-05	3.3359e-06	3.23298e-06
GOTERM_BP_FAT	GO:0030029	actin filament-based process	20	23.2558	2.57307e-08	TMOD1, ACTR3, ACTR2, WDR1, RDX, ARPC5L, TWF2, TWF1, ARPC4, CORO1A, CORO1B, AIF1L, SHTN1, LIMA1, ARPC3, CFL2, EPB41L2, CAPZA2, EZR, PLS1	71	439	7080	4.54298	5.67088e-05	3.3359e-06	3.23298e-06
GOTERM_BP_FAT	GO:0007010	cytoskeleton organization	26	30.2326	1.03348e-07	WDR1, VPS4B, ARPC5L, TWF2, TWF1, CORO1A, CORO1B, LIMA1, CFL2, EPB41L2, LMNA, PLS1, TMOD1, ACTR3, RANBP1, ACTR2, RDX, MSN, ARPC4, AIF1L, SHTN1, ARPC3, CAPZA2, DRG1, EZR, INA	71	819	7080	3.16566	0.000227753	1.19883e-05	1.16185e-05
GOTERM_BP_FAT	GO:0051495	positive regulation of cytoskeleton organization	12	13.9535	1.21125e-07	ACTR3, ACTR2, RANBP1, WDR1, ARPC3, CFL2, VPS4B, ARPC5L, DRG1, ARPC4, CORO1A, CORO1B	71	143	7080	8.36797	0.000266923	1.27123e-05	1.23201e-05
GOTERM_BP_FAT	GO:0051258	protein polymerization	14	16.2791	1.6593e-07	TMOD1, ACTR3, ACTR2, RDX, ARPC5L, TWF2, TWF1, ARPC4, CORO1A, CORO1B, ARPC3, CAPZA2, DRG1, VDAC2	71	219	7080	6.37469	0.000365643	1.66232e-05	1.61103e-05
GOTERM_BP_FAT	GO:0043254	regulation of protein complex assembly	16	18.6047	8.54136e-07	TMOD1, ACTR3, ACTR2, RDX, ARPC5L, TWF2, TWF1, MSN, ARPC4, CORO1A, CORO1B, ARPC3, CAPZA2, DRG1, RACK1, VDAC2	71	342	7080	4.66518	0.00188075	7.53006e-05	7.29774e-05
GOTERM_BP_FAT	GO:0033043	regulation of organelle organization	24	27.907	1.81708e-06	TMOD1, ACTR3, VAT1, RANBP1, ACTR2, WDR1, VPS4B, RDX, ARPC5L, TWF2, TWF1, MSN, ARPC4, PHB2, CORO1A, CORO1B, LIMA1, ARPC3, CFL2, LMNA, CAPZA2, DRG1, PIN1, EZR	71	819	7080	2.92215	0.00399685	0.000148328	0.000143751
GOTERM_BP_FAT	GO:0045010	actin nucleation	7	8.13953	2.21302e-06	ACTR3, ACTR2, ARPC3, ARPC5L, ARPC4, CORO1A, CORO1B	71	40	7080	17.4507	0.00486562	0.000168189	0.000163
GOTERM_BP_FAT	GO:0034314	Arp2/3 complex-mediated actin nucleation	6	6.97674	3.00326e-06	ACTR3, ACTR2, ARPC3, ARPC5L, ARPC4, CORO1B	71	24	7080	24.9296	0.00659733	0.000200581	0.000194393
GOTERM_BP_FAT	GO:1902589	single-organism organelle organization	28	32.5581	3.52482e-06	ATP6V1A, WDR1, VPS4B, ARPC5L, TWF2, TWF1, PHB2, CORO1A, CORO1B, LIMA1, CFL2, EPB41L2, LMNA, PLS1, TMOD1, ACTR3, VAT1, ACTR2, RDX, ARPC4, AIF1L, SHTN1, ARPC3, CAPZA2, DRG1, VDAC2, EZR, INA	71	1125	7080	2.48188	0.00773861	0.000228491	0.000221442
GOTERM_BP_FAT	GO:0051128	regulation of cellular component organization	32	37.2093	6.53518e-06	WDR1, VPS4B, ARPC5L, TWF2, TWF1, PHB2, CORO1A, SEPTIN11, CORO1B, GSPT1, LIMA1, CFL2, LMNA, RACK1, SFN, PRKACA, PLS1, TMOD1, ACTR3, VAT1, RANBP1, ACTR2, RDX, MSN, ARPC4, SHTN1, ARPC3, CAPZA2, DRG1, PIN1, VDAC2, EZR	71	1463	7080	2.18113	0.0143003	0.000400049	0.000387706
GOTERM_BP_FAT	GO:1902905	positive regulation of supramolecular fiber organization	10	11.6279	6.58198e-06	ACTR3, ACTR2, WDR1, ARPC3, CFL2, ARPC5L, DRG1, ARPC4, CORO1A, CORO1B	71	136	7080	7.33223	0.014402	0.000400049	0.000387706
GOTERM_BP_FAT	GO:0022607	cellular component assembly	34	39.5349	1.61157e-05	WDR1, RPL10, VPS4B, RPL11, ARPC5L, TWF2, RPS27L, TWF1, CORO1A, CORO1B, LIMA1, CFL2, LMNA, CTNNA1, RACK1, PRKACA, PLS1, TMOD1, ACTR3, ACTR2, GLRX3, RDX, MSN, ARPC4, AIF1L, SHTN1, RPS28, SCO1, ARPC3, CAPZA2, SNRPG, DRG1, VDAC2, EZR	71	1688	7080	2.00854	0.0348959	0.000887977	0.00086058
GOTERM_BP_FAT	GO:0043933	macromolecular complex subunit organization	28	32.5581	1.78292e-05	WDR1, RPL10, VPS4B, RPL11, ARPC5L, TWF2, RPS27L, TWF1, CORO1A, CORO1B, GSPT1, LIMA1, CFL2, RACK1, PRKACA, TMOD1, ACTR3, ACTR2, RDX, MSN, ARPC4, RPS28, SCO1, ARPC3, CAPZA2, SNRPG, DRG1, VDAC2	71	1224	7080	2.28114	0.0385338	0.000958428	0.000928858
GOTERM_BP_FAT	GO:0044087	regulation of cellular component biogenesis	19	22.093	2.02446e-05	TMOD1, ACTR3, ACTR2, VPS4B, RDX, ARPC5L, TWF2, TWF1, MSN, ARPC4, CORO1A, CORO1B, ARPC3, CAPZA2, DRG1, RACK1, VDAC2, EZR, PRKACA	71	617	7080	3.07074	0.0436388	0.00106236	0.00102958
GOTERM_BP_FAT	GO:0044085	cellular component biogenesis	36	41.8605	3.25624e-05	WDR1, RPL10, VPS4B, RPL11, ARPC5L, TWF2, RPS27L, TWF1, CORO1A, CORO1B, LIMA1, CFL2, LMNA, CTNNA1, RACK1, RPS11, PRKACA, PLS1, TMOD1, ACTR3, ACTR2, GLRX3, RDX, MSN, ARPC4, AIF1L, SHTN1, RPS28, SCO1, ARPC3, CAPZA2, SNRPG, DRG1, VDAC2, EZR, RPS21	71	1912	7080	1.87754	0.0692539	0.00160232	0.00155288
GOTERM_BP_FAT	GO:0071822	protein complex subunit organization	22	25.5814	3.27152e-05	TMOD1, ACTR3, ACTR2, WDR1, VPS4B, RDX, ARPC5L, TWF2, TWF1, MSN, ARPC4, CORO1A, CORO1B, GSPT1, LIMA1, SCO1, ARPC3, CFL2, CAPZA2, DRG1, RACK1, VDAC2	71	834	7080	2.63046	0.0695673	0.00160232	0.00155288
GOTERM_BP_FAT	GO:0032273	positive regulation of protein polymerization	8	9.30233	3.52203e-05	ACTR3, ACTR2, ARPC3, ARPC5L, DRG1, ARPC4, CORO1A, CORO1B	71	94	7080	8.48666	0.0746903	0.00168751	0.00163545
GOTERM_BP_FAT	GO:0030838	positive regulation of actin filament polymerization	7	8.13953	4.66514e-05	ACTR3, ACTR2, ARPC3, ARPC5L, ARPC4, CORO1A, CORO1B	71	67	7080	10.4183	0.0977125	0.00214208	0.00207599
GOTERM_BP_FAT	GO:0051494	negative regulation of cytoskeleton organization	8	9.30233	6.35439e-05	TMOD1, LIMA1, RDX, CAPZA2, TWF2, TWF1, CORO1A, CORO1B	71	103	7080	7.74511	0.13069	0.00285818	0.00277
GOTERM_BP_FAT	GO:1902904	negative regulation of supramolecular fiber organization	8	9.30233	7.18637e-05	TMOD1, LIMA1, RDX, CAPZA2, TWF2, TWF1, CORO1A, CORO1B	71	105	7080	7.59759	0.146486	0.00316775	0.00307002
GOTERM_BP_FAT	GO:0043623	cellular protein complex assembly	15	17.4419	8.27684e-05	TMOD1, ACTR3, ACTR2, RDX, ARPC5L, TWF2, TWF1, ARPC4, CORO1A, CORO1B, SCO1, ARPC3, CAPZA2, DRG1, VDAC2	71	441	7080	3.39178	0.166756	0.00357689	0.00346654
GOTERM_BP_FAT	GO:0051130	positive regulation of cellular component organization	20	23.2558	8.68577e-05	ACTR3, RANBP1, ACTR2, WDR1, VPS4B, ARPC5L, TWF2, TWF1, MSN, ARPC4, PHB2, CORO1A, CORO1B, SHTN1, ARPC3, CFL2, DRG1, RACK1, EZR, PLS1	71	754	7080	2.64505	0.174233	0.00368143	0.00356785
GOTERM_BP_FAT	GO:0010638	positive regulation of organelle organization	14	16.2791	0.000122114	ACTR3, RANBP1, ACTR2, WDR1, VPS4B, ARPC5L, MSN, ARPC4, PHB2, CORO1A, CORO1B, ARPC3, CFL2, DRG1	71	400	7080	3.49014	0.235975	0.00480605	0.00465777
GOTERM_BP_FAT	GO:0034622	cellular macromolecular complex assembly	20	23.2558	0.000141916	TMOD1, ACTR3, ACTR2, RPL10, RDX, RPL11, ARPC5L, TWF2, RPS27L, TWF1, ARPC4, CORO1A, CORO1B, RPS28, SCO1, ARPC3, CAPZA2, SNRPG, DRG1, VDAC2	71	782	7080	2.55034	0.268607	0.00539279	0.00522641
GOTERM_BP_FAT	GO:0031334	positive regulation of protein complex assembly	10	11.6279	0.000145345	ACTR3, ACTR2, ARPC3, ARPC5L, DRG1, RACK1, MSN, ARPC4, CORO1A, CORO1B	71	201	7080	4.96111	0.274115	0.0054295	0.00526198
GOTERM_BP_FAT	GO:0044089	positive regulation of cellular component biogenesis	12	13.9535	0.000461949	ACTR3, ACTR2, ARPC3, VPS4B, ARPC5L, TWF2, DRG1, RACK1, MSN, ARPC4, CORO1A, CORO1B	71	341	7080	3.50915	0.638817	0.0159084	0.0154175
GOTERM_BP_FAT	GO:0065003	macromolecular complex assembly	23	26.7442	0.000529719	TMOD1, ACTR3, ACTR2, RPL10, RDX, RPL11, ARPC5L, TWF2, RPS27L, TWF1, MSN, ARPC4, CORO1A, CORO1B, RPS28, SCO1, ARPC3, CAPZA2, SNRPG, DRG1, RACK1, VDAC2, PRKACA	71	1087	7080	2.10996	0.688952	0.0176894	0.0171436
GOTERM_BP_FAT	GO:0006461	protein complex assembly	17	19.7674	0.0016793	TMOD1, ACTR3, ACTR2, RDX, ARPC5L, TWF2, TWF1, MSN, ARPC4, CORO1A, CORO1B, SCO1, ARPC3, CAPZA2, DRG1, RACK1, VDAC2	71	731	7080	2.31903	0.975382	0.050016	0.0484729
GOTERM_BP_FAT	GO:0070271	protein complex biogenesis	17	19.7674	0.0016793	TMOD1, ACTR3, ACTR2, RDX, ARPC5L, TWF2, TWF1, MSN, ARPC4, CORO1A, CORO1B, SCO1, ARPC3, CAPZA2, DRG1, RACK1, VDAC2	71	731	7080	2.31903	0.975382	0.050016	0.0484729
GOTERM_BP_FAT	GO:0030030	cell projection organization	14	16.2791	0.0228118	ACTR3, ACTR2, RDX, TWF2, TWF1, CORO1A, CORO1B, AIF1L, SHTN1, LIMA1, CTNNA1, EZR, RAB6B, PLS1	71	721	7080	1.93628	1	0.426078	0.412932
GOTERM_BP_FAT	GO:0031344	regulation of cell projection organization	9	10.4651	0.0234366	ACTR3, ACTR2, SHTN1, RDX, TWF2, TWF1, EZR, CORO1B, PLS1	71	356	7080	2.52097	1	0.431034	0.417735
GOTERM_BP_FAT	GO:0032989	cellular component morphogenesis	11	12.7907	0.0396952	TMOD1, SHTN1, WDR1, CFL2, RDX, TWF2, MSN, EZR, CORO1A, CORO1B, PLS1	71	543	7080	2.02008	1	0.583255	0.56526
Annotation Cluster 2	Enrichment Score: 5.307247536199925
Category	Term		Count	%	PValue	Genes	List Total	Pop Hits	Pop Total	Fold Enrichment	Bonferroni	Benjamini	FDR
GOTERM_BP_FAT	GO:0032535	regulation of cellular component size	19	22.093	7.21006e-12	TMOD1, ACTR3, ACTR2, WDR1, RDX, ARPC5L, TWF2, TWF1, MSN, ARPC4, CORO1A, CORO1B, SHTN1, LIMA1, ARPC3, CFL2, CAPZA2, EZR, PLS1	71	237	7080	7.99429	1.58909e-08	8.4337e-09	8.1735e-09
GOTERM_BP_FAT	GO:0008064	regulation of actin polymerization or depolymerization	15	17.4419	1.14796e-11	TMOD1, ACTR3, ACTR2, WDR1, RDX, ARPC5L, TWF2, TWF1, ARPC4, CORO1A, CORO1B, LIMA1, ARPC3, CFL2, CAPZA2	71	125	7080	11.9662	2.5301e-08	8.4337e-09	8.1735e-09
GOTERM_BP_FAT	GO:0030832	regulation of actin filament length	15	17.4419	1.14796e-11	TMOD1, ACTR3, ACTR2, WDR1, RDX, ARPC5L, TWF2, TWF1, ARPC4, CORO1A, CORO1B, LIMA1, ARPC3, CFL2, CAPZA2	71	125	7080	11.9662	2.5301e-08	8.4337e-09	8.1735e-09
GOTERM_BP_FAT	GO:0007015	actin filament organization	19	22.093	6.45486e-11	TMOD1, ACTR3, ACTR2, WDR1, RDX, ARPC5L, TWF2, TWF1, ARPC4, CORO1A, CORO1B, AIF1L, SHTN1, LIMA1, ARPC3, CFL2, CAPZA2, EZR, PLS1	71	270	7080	7.01721	1.42265e-07	2.42914e-08	2.35419e-08
GOTERM_BP_FAT	GO:0008154	actin polymerization or depolymerization	15	17.4419	6.6129e-11	TMOD1, ACTR3, ACTR2, WDR1, RDX, ARPC5L, TWF2, TWF1, ARPC4, CORO1A, CORO1B, LIMA1, ARPC3, CFL2, CAPZA2	71	142	7080	10.5336	1.45748e-07	2.42914e-08	2.35419e-08
GOTERM_BP_FAT	GO:0090066	regulation of anatomical structure size	19	22.093	9.87554e-11	TMOD1, ACTR3, ACTR2, WDR1, RDX, ARPC5L, TWF2, TWF1, MSN, ARPC4, CORO1A, CORO1B, SHTN1, LIMA1, ARPC3, CFL2, CAPZA2, EZR, PLS1	71	277	7080	6.83988	2.17657e-07	3.10939e-08	3.01345e-08
GOTERM_BP_FAT	GO:0032956	regulation of actin cytoskeleton organization	15	17.4419	5.88883e-09	TMOD1, ACTR3, ACTR2, WDR1, RDX, ARPC5L, TWF2, TWF1, ARPC4, CORO1A, CORO1B, LIMA1, ARPC3, CFL2, CAPZA2	71	199	7080	7.51646	1.29789e-05	1.44211e-06	1.39761e-06
GOTERM_BP_FAT	GO:0032271	regulation of protein polymerization	14	16.2791	8.05315e-09	TMOD1, ACTR3, ACTR2, RDX, ARPC5L, TWF2, TWF1, ARPC4, CORO1A, CORO1B, ARPC3, CAPZA2, DRG1, VDAC2	71	170	7080	8.2121	1.7749e-05	1.61356e-06	1.56377e-06
GOTERM_BP_FAT	GO:0030041	actin filament polymerization	12	13.9535	1.12993e-08	ACTR3, TMOD1, ACTR2, ARPC3, RDX, CAPZA2, ARPC5L, TWF2, TWF1, ARPC4, CORO1A, CORO1B	71	114	7080	10.4967	2.49034e-05	2.07531e-06	2.01128e-06
GOTERM_BP_FAT	GO:0030833	regulation of actin filament polymerization	12	13.9535	1.23981e-08	ACTR3, TMOD1, ACTR2, ARPC3, RDX, CAPZA2, ARPC5L, TWF2, TWF1, ARPC4, CORO1A, CORO1B	71	115	7080	10.4054	2.73251e-05	2.10196e-06	2.03711e-06
GOTERM_BP_FAT	GO:1902903	regulation of supramolecular fiber organization	16	18.6047	1.71365e-08	TMOD1, ACTR3, ACTR2, WDR1, RDX, ARPC5L, TWF2, TWF1, ARPC4, CORO1A, CORO1B, LIMA1, ARPC3, CFL2, CAPZA2, DRG1	71	254	7080	6.28147	3.77682e-05	2.69778e-06	2.61455e-06
GOTERM_BP_FAT	GO:0032970	regulation of actin filament-based process	15	17.4419	2.02093e-08	TMOD1, ACTR3, ACTR2, WDR1, RDX, ARPC5L, TWF2, TWF1, ARPC4, CORO1A, CORO1B, LIMA1, ARPC3, CFL2, CAPZA2	71	219	7080	6.83002	4.45403e-05	2.96942e-06	2.8778e-06
GOTERM_BP_FAT	GO:0051493	regulation of cytoskeleton organization	18	20.9302	2.46238e-08	TMOD1, ACTR3, RANBP1, ACTR2, WDR1, VPS4B, RDX, ARPC5L, TWF2, TWF1, ARPC4, CORO1A, CORO1B, LIMA1, ARPC3, CFL2, CAPZA2, DRG1	71	345	7080	5.20269	5.42695e-05	3.3359e-06	3.23298e-06
GOTERM_BP_FAT	GO:0030834	regulation of actin filament depolymerization	8	9.30233	6.72907e-08	TMOD1, LIMA1, WDR1, CFL2, RDX, CAPZA2, TWF2, TWF1	71	38	7080	20.9933	0.000148298	8.23937e-06	7.98517e-06
GOTERM_BP_FAT	GO:0030042	actin filament depolymerization	8	9.30233	1.17092e-07	TMOD1, LIMA1, WDR1, CFL2, RDX, CAPZA2, TWF2, TWF1	71	41	7080	19.4572	0.000258038	1.27123e-05	1.23201e-05
GOTERM_BP_FAT	GO:0051258	protein polymerization	14	16.2791	1.6593e-07	TMOD1, ACTR3, ACTR2, RDX, ARPC5L, TWF2, TWF1, ARPC4, CORO1A, CORO1B, ARPC3, CAPZA2, DRG1, VDAC2	71	219	7080	6.37469	0.000365643	1.66232e-05	1.61103e-05
GOTERM_BP_FAT	GO:0043624	cellular protein complex disassembly	10	11.6279	4.959e-07	TMOD1, LIMA1, WDR1, CFL2, VPS4B, RDX, CAPZA2, TWF2, TWF1, GSPT1	71	100	7080	9.97183	0.00109237	4.75202e-05	4.6054e-05
GOTERM_BP_FAT	GO:0043244	regulation of protein complex disassembly	9	10.4651	8.20356e-07	TMOD1, LIMA1, WDR1, CFL2, RDX, CAPZA2, TWF2, TWF1, GSPT1	71	78	7080	11.506	0.00180643	7.53006e-05	7.29774e-05
GOTERM_BP_FAT	GO:0051261	protein depolymerization	9	10.4651	1.32701e-06	TMOD1, LIMA1, WDR1, CFL2, VPS4B, RDX, CAPZA2, TWF2, TWF1	71	83	7080	10.8128	0.00292045	0.000112489	0.000109019
GOTERM_BP_FAT	GO:1901879	regulation of protein depolymerization	8	9.30233	2.42599e-06	TMOD1, LIMA1, WDR1, CFL2, RDX, CAPZA2, TWF2, TWF1	71	63	7080	12.6626	0.00533262	0.000178229	0.00017273
GOTERM_BP_FAT	GO:0043241	protein complex disassembly	10	11.6279	2.8653e-06	TMOD1, LIMA1, WDR1, CFL2, VPS4B, RDX, CAPZA2, TWF2, TWF1, GSPT1	71	123	7080	8.10718	0.00629523	0.000197347	0.000191259
GOTERM_BP_FAT	GO:0030835	negative regulation of actin filament depolymerization	6	6.97674	1.13782e-05	TMOD1, LIMA1, RDX, CAPZA2, TWF2, TWF1	71	31	7080	19.3003	0.0247659	0.000643014	0.000623175
GOTERM_BP_FAT	GO:0032984	macromolecular complex disassembly	10	11.6279	2.21915e-05	TMOD1, LIMA1, WDR1, CFL2, VPS4B, RDX, CAPZA2, TWF2, TWF1, GSPT1	71	158	7080	6.31129	0.0477337	0.00113744	0.00110235
GOTERM_BP_FAT	GO:0051494	negative regulation of cytoskeleton organization	8	9.30233	6.35439e-05	TMOD1, LIMA1, RDX, CAPZA2, TWF2, TWF1, CORO1A, CORO1B	71	103	7080	7.74511	0.13069	0.00285818	0.00277
GOTERM_BP_FAT	GO:1902904	negative regulation of supramolecular fiber organization	8	9.30233	7.18637e-05	TMOD1, LIMA1, RDX, CAPZA2, TWF2, TWF1, CORO1A, CORO1B	71	105	7080	7.59759	0.146486	0.00316775	0.00307002
GOTERM_BP_FAT	GO:0043623	cellular protein complex assembly	15	17.4419	8.27684e-05	TMOD1, ACTR3, ACTR2, RDX, ARPC5L, TWF2, TWF1, ARPC4, CORO1A, CORO1B, SCO1, ARPC3, CAPZA2, DRG1, VDAC2	71	441	7080	3.39178	0.166756	0.00357689	0.00346654
GOTERM_BP_FAT	GO:1901880	negative regulation of protein depolymerization	6	6.97674	0.000134973	TMOD1, LIMA1, RDX, CAPZA2, TWF2, TWF1	71	51	7080	11.7316	0.257328	0.00521895	0.00505793
GOTERM_BP_FAT	GO:0051693	actin filament capping	5	5.81395	0.000150004	TMOD1, RDX, CAPZA2, TWF2, TWF1	71	28	7080	17.8068	0.281532	0.00551016	0.00534015
GOTERM_BP_FAT	GO:0043242	negative regulation of protein complex disassembly	6	6.97674	0.000162385	TMOD1, LIMA1, RDX, CAPZA2, TWF2, TWF1	71	53	7080	11.2889	0.300875	0.00586715	0.00568613
GOTERM_BP_FAT	GO:0032272	negative regulation of protein polymerization	6	6.97674	0.000177592	TMOD1, RDX, CAPZA2, TWF2, VDAC2, TWF1	71	54	7080	11.0798	0.323922	0.0063131	0.00611833
GOTERM_BP_FAT	GO:1902743	regulation of lamellipodium organization	5	5.81395	0.000452494	ACTR3, ACTR2, TWF2, TWF1, CORO1B	71	37	7080	13.4754	0.631208	0.0158301	0.0153417
GOTERM_BP_FAT	GO:0022411	cellular component disassembly	11	12.7907	0.000568034	TMOD1, LIMA1, WDR1, CFL2, VPS4B, RDX, CAPZA2, TWF2, TWF1, PHB2, GSPT1	71	294	7080	3.73096	0.714154	0.0185019	0.0179311
GOTERM_BP_FAT	GO:0030837	negative regulation of actin filament polymerization	5	5.81395	0.000738881	TMOD1, RDX, CAPZA2, TWF2, TWF1	71	42	7080	11.8712	0.803893	0.0236013	0.0228732
GOTERM_BP_FAT	GO:0010639	negative regulation of organelle organization	10	11.6279	0.000773484	TMOD1, VAT1, LIMA1, LMNA, RDX, CAPZA2, TWF2, TWF1, CORO1A, CORO1B	71	252	7080	3.95708	0.818304	0.0243537	0.0236023
GOTERM_BP_FAT	GO:0051016	barbed-end actin filament capping	4	4.65116	0.000800731	RDX, CAPZA2, TWF2, TWF1	71	19	7080	20.9933	0.828902	0.0248565	0.0240896
GOTERM_BP_FAT	GO:0031333	negative regulation of protein complex assembly	6	6.97674	0.00206686	TMOD1, RDX, CAPZA2, TWF2, VDAC2, TWF1	71	92	7080	6.50337	0.989539	0.0591606	0.0573353
GOTERM_BP_FAT	GO:0010591	regulation of lamellipodium assembly	4	4.65116	0.00228408	ACTR3, ACTR2, TWF2, TWF1	71	27	7080	14.7731	0.993525	0.063723	0.061757
GOTERM_BP_FAT	GO:1902745	positive regulation of lamellipodium organization	4	4.65116	0.00228408	ACTR3, ACTR2, TWF2, CORO1B	71	27	7080	14.7731	0.993525	0.063723	0.061757
GOTERM_BP_FAT	GO:0051129	negative regulation of cellular component organization	12	13.9535	0.00327069	TMOD1, VAT1, LIMA1, LMNA, RDX, CAPZA2, TWF2, RACK1, VDAC2, TWF1, CORO1A, CORO1B	71	434	7080	2.75719	0.999268	0.0850091	0.0823863
GOTERM_BP_FAT	GO:0097581	lamellipodium organization	5	5.81395	0.00376885	ACTR3, ACTR2, TWF2, TWF1, CORO1B	71	65	7080	7.67064	0.999757	0.0943927	0.0914804
GOTERM_BP_FAT	GO:0010592	positive regulation of lamellipodium assembly	3	3.48837	0.0163218	ACTR3, ACTR2, TWF2	71	20	7080	14.9577	1	0.324084	0.314085
GOTERM_BP_FAT	GO:0030031	cell projection assembly	8	9.30233	0.0190209	ACTR3, ACTR2, SHTN1, RDX, TWF2, TWF1, EZR, AIF1L	71	277	7080	2.87995	1	0.368908	0.357526
GOTERM_BP_FAT	GO:0031344	regulation of cell projection organization	9	10.4651	0.0234366	ACTR3, ACTR2, SHTN1, RDX, TWF2, TWF1, EZR, CORO1B, PLS1	71	356	7080	2.52097	1	0.431034	0.417735
GOTERM_BP_FAT	GO:0060491	regulation of cell projection assembly	5	5.81395	0.0289482	ACTR3, ACTR2, RDX, TWF2, TWF1	71	118	7080	4.22535	1	0.488055	0.472997
GOTERM_BP_FAT	GO:0031346	positive regulation of cell projection organization	6	6.97674	0.0515255	ACTR3, ACTR2, SHTN1, TWF2, TWF1, CORO1B	71	205	7080	2.91858	1	0.709764	0.687865
GOTERM_BP_FAT	GO:0030032	lamellipodium assembly	3	3.48837	0.0698817	ACTR3, ACTR2, TWF2	71	44	7080	6.79898	1	0.813838	0.788728
Annotation Cluster 3	Enrichment Score: 4.703493449014859
Category	Term		Count	%	PValue	Genes	List Total	Pop Hits	Pop Total	Fold Enrichment	Bonferroni	Benjamini	FDR
GOTERM_BP_FAT	GO:0002181	cytoplasmic translation	15	17.4419	4.47808e-11	RPL30, RPL10, RPL31, CNBP, RPL22, RPL11, RPS28, RPS29, IGF2BP1, DRG1, RACK1, RPL13, RPS20, RPS11, RPS21	71	138	7080	10.8389	9.8697e-08	2.42914e-08	2.35419e-08
GOTERM_BP_FAT	GO:0006412	translation	19	22.093	2.15926e-06	RPL30, RPL10, RPL31, CNBP, PABPC4, RPL22, RPL11, RPS27L, GSPT1, RPS28, RPS29, IGF2BP1, DRG1, RACK1, RPL13, RPS20, IGF2BP3, RPS11, RPS21	71	526	7080	3.60199	0.0047477	0.000168189	0.000163
GOTERM_BP_FAT	GO:0043043	peptide biosynthetic process	19	22.093	2.75494e-06	RPL30, RPL10, RPL31, CNBP, PABPC4, RPL22, RPL11, RPS27L, GSPT1, RPS28, RPS29, IGF2BP1, DRG1, RACK1, RPL13, RPS20, IGF2BP3, RPS11, RPS21	71	535	7080	3.5414	0.00605351	0.000195868	0.000189825
GOTERM_BP_FAT	GO:0006518	peptide metabolic process	20	23.2558	6.71588e-06	RPL30, RPL10, RPL31, CNBP, PABPC4, RPL22, RPL11, RPS27L, GSPT1, RPS28, RPS29, IGF2BP1, DRG1, RACK1, PIN1, RPL13, RPS20, IGF2BP3, RPS11, RPS21	71	629	7080	3.17069	0.0146929	0.000400049	0.000387706
GOTERM_BP_FAT	GO:0043604	amide biosynthetic process	19	22.093	8.22229e-06	RPL30, RPL10, RPL31, CNBP, PABPC4, RPL22, RPL11, RPS27L, GSPT1, RPS28, RPS29, IGF2BP1, DRG1, RACK1, RPL13, RPS20, IGF2BP3, RPS11, RPS21	71	578	7080	3.27794	0.0179588	0.000476893	0.000462179
GOTERM_BP_FAT	GO:1901566	organonitrogen compound biosynthetic process	23	26.7442	4.44421e-05	ATP6V1A, RPL30, RPL10, RPL31, CNBP, PABPC4, RPL22, RPL11, AK2, AKR1A1, RPS27L, SDHB, GSPT1, RPS28, RPS29, IGF2BP1, DRG1, RACK1, RPL13, RPS20, IGF2BP3, RPS11, RPS21	71	920	7080	2.49296	0.093308	0.00208405	0.00201975
GOTERM_BP_FAT	GO:0043603	cellular amide metabolic process	20	23.2558	9.84462e-05	RPL30, RPL10, RPL31, CNBP, PABPC4, RPL22, RPL11, RPS27L, GSPT1, RPS28, RPS29, IGF2BP1, DRG1, RACK1, PIN1, RPL13, RPS20, IGF2BP3, RPS11, RPS21	71	761	7080	2.62072	0.195059	0.00401806	0.0038941
GOTERM_BP_FAT	GO:0010467	gene expression	36	41.8605	0.0303177	RPL30, RPL10, RPL31, RPL11, RPS27L, PHB2, GSPT1, PPP1CB, LMNA, KPNA6, IGF2BP1, RACK1, RPL13, IGF2BP3, SFN, RPS11, PRKACA, HNRNPA0, ACTR3, ACTR2, GLRX3, CNBP, PABPC4, RPL22, GLMN, RDX, MSN, RPS28, RPS29, SNRPG, PDCD4, DRG1, PIN1, RPS20, EZR, RPS21	71	2714	7080	1.32272	1	0.494964	0.479693
GOTERM_BP_FAT	GO:0034645	cellular macromolecule biosynthetic process	27	31.3953	0.238927	RPL30, RPL10, RPL31, RPL11, RPS27L, PHB2, GSPT1, KPNA6, IGF2BP1, RACK1, RPL13, IGF2BP3, SFN, RPS11, ACTR3, ACTR2, CNBP, PABPC4, RPL22, RPS28, RPS29, PDCD4, DRG1, PIN1, RPS20, EZR, RPS21	71	2302	7080	1.16959	1	1	0.969587
Annotation Cluster 4	Enrichment Score: 2.098946228006425
Category	Term		Count	%	PValue	Genes	List Total	Pop Hits	Pop Total	Fold Enrichment	Bonferroni	Benjamini	FDR
GOTERM_BP_FAT	GO:0061572	actin filament bundle organization	6	6.97674	0.00324447	LIMA1, SHTN1, EZR, CORO1B, AIF1L, PLS1	71	102	7080	5.86578	0.999225	0.0850091	0.0823863
GOTERM_BP_FAT	GO:0022600	digestive system process	4	4.65116	0.00341237	LIMA1, COPA, EZR, PLS1	71	31	7080	12.8669	0.999465	0.0864467	0.0837796
GOTERM_BP_FAT	GO:0007586	digestion	4	4.65116	0.00444771	LIMA1, COPA, EZR, PLS1	71	34	7080	11.7316	0.999946	0.106552	0.103264
GOTERM_BP_FAT	GO:0050892	intestinal absorption	3	3.48837	0.00931126	LIMA1, EZR, PLS1	71	15	7080	19.9437	1	0.205743	0.199395
GOTERM_BP_FAT	GO:0051017	actin filament bundle assembly	5	5.81395	0.0168716	LIMA1, EZR, CORO1B, AIF1L, PLS1	71	100	7080	4.98592	1	0.332008	0.321765
GOTERM_BP_FAT	GO:0031529	ruffle organization	3	3.48837	0.0329476	LIMA1, CORO1B, AIF1L	71	29	7080	10.3157	1	0.518689	0.502686
Annotation Cluster 5	Enrichment Score: 1.3704006354778098
Category	Term		Count	%	PValue	Genes	List Total	Pop Hits	Pop Total	Fold Enrichment	Bonferroni	Benjamini	FDR
GOTERM_BP_FAT	GO:0007163	establishment or maintenance of cell polarity	9	10.4651	9.075e-05	ACTR3, ACTR2, SHTN1, WDR1, LMNA, CTNNA1, RACK1, MSN, EZR	71	147	7080	6.1052	0.181287	0.00377383	0.0036574
GOTERM_BP_FAT	GO:0048870	cell motility	15	17.4419	0.00508166	ACTR3, WDR1, RDX, ARPC5L, MSN, PHB2, CORO1A, CORO1B, SHTN1, LIMA1, ARPC3, LMNA, CTNNA1, RACK1, PIN1	71	668	7080	2.23918	0.999987	0.12043	0.116714
GOTERM_BP_FAT	GO:0051674	localization of cell	15	17.4419	0.00514971	ACTR3, WDR1, RDX, ARPC5L, MSN, PHB2, CORO1A, CORO1B, SHTN1, LIMA1, ARPC3, LMNA, CTNNA1, RACK1, PIN1	71	669	7080	2.23584	0.999989	0.120744	0.117019
GOTERM_BP_FAT	GO:0040011	locomotion	16	18.6047	0.00725311	ACTR3, WDR1, VPS4B, RDX, ARPC5L, MSN, PHB2, CORO1A, CORO1B, SHTN1, LIMA1, ARPC3, LMNA, CTNNA1, RACK1, PIN1	71	770	7080	2.07207	1	0.164803	0.159718
GOTERM_BP_FAT	GO:0022604	regulation of cell morphogenesis	8	9.30233	0.0111132	SHTN1, WDR1, RDX, TWF2, MSN, EZR, CORO1A, CORO1B	71	249	7080	3.2038	1	0.237801	0.230464
GOTERM_BP_FAT	GO:0022603	regulation of anatomical structure morphogenesis	11	12.7907	0.0118658	VAT1, SHTN1, WDR1, RDX, TWF2, RACK1, MSN, EZR, PHB2, CORO1A, CORO1B	71	447	7080	2.45392	1	0.247592	0.239953
GOTERM_BP_FAT	GO:0031344	regulation of cell projection organization	9	10.4651	0.0234366	ACTR3, ACTR2, SHTN1, RDX, TWF2, TWF1, EZR, CORO1B, PLS1	71	356	7080	2.52097	1	0.431034	0.417735
GOTERM_BP_FAT	GO:0006928	movement of cell or subcellular component	16	18.6047	0.0236639	ACTR3, ACTR2, WDR1, RDX, ARPC5L, MSN, PHB2, CORO1A, CORO1B, SHTN1, LIMA1, ARPC3, LMNA, CTNNA1, RACK1, PIN1	71	883	7080	1.8069	1	0.431034	0.417735
GOTERM_BP_FAT	GO:2000145	regulation of cell motility	9	10.4651	0.0540827	SHTN1, LMNA, RDX, CTNNA1, RACK1, PIN1, MSN, CORO1A, CORO1B	71	420	7080	2.13682	1	0.727511	0.705065
GOTERM_BP_FAT	GO:0071310	cellular response to organic substance	16	18.6047	0.0650541	ACTR3, ACTR2, RDX, TWF2, MSN, PHB2, CORO1A, CORO1B, ARPC3, PDCD4, CTNNA1, RACK1, PIN1, EZR, PRKACA, INA	71	1008	7080	1.58283	1	0.805147	0.780306
GOTERM_BP_FAT	GO:0040012	regulation of locomotion	9	10.4651	0.069542	SHTN1, LMNA, RDX, CTNNA1, RACK1, PIN1, MSN, CORO1A, CORO1B	71	443	7080	2.02588	1	0.813838	0.788728
GOTERM_BP_FAT	GO:0016477	cell migration	11	12.7907	0.0712227	LIMA1, SHTN1, WDR1, RDX, ARPC5L, CTNNA1, RACK1, MSN, PHB2, CORO1A, CORO1B	71	603	7080	1.81907	1	0.821857	0.7965
GOTERM_BP_FAT	GO:0051270	regulation of cellular component movement	9	10.4651	0.0739858	SHTN1, LMNA, RDX, CTNNA1, RACK1, PIN1, MSN, CORO1A, CORO1B	71	449	7080	1.99881	1	0.843231	0.817215
GOTERM_BP_FAT	GO:0008361	regulation of cell size	4	4.65116	0.0742227	SHTN1, RDX, TWF2, MSN	71	99	7080	4.02902	1	0.843231	0.817215
GOTERM_BP_FAT	GO:0000902	cell morphogenesis	9	10.4651	0.113759	SHTN1, WDR1, RDX, TWF2, MSN, EZR, CORO1A, CORO1B, PLS1	71	495	7080	1.81306	1	1	0.969587
GOTERM_BP_FAT	GO:0060627	regulation of vesicle-mediated transport	6	6.97674	0.148729	VPS4B, RDX, RACK1, MSN, EZR, CORO1A	71	284	7080	2.10672	1	1	0.969587
GOTERM_BP_FAT	GO:0030334	regulation of cell migration	7	8.13953	0.199086	SHTN1, LMNA, RDX, RACK1, MSN, CORO1A, CORO1B	71	398	7080	1.75384	1	1	0.969587
GOTERM_BP_FAT	GO:0030335	positive regulation of cell migration	4	4.65116	0.427973	SHTN1, RDX, RACK1, CORO1A	71	241	7080	1.65508	1	1	0.969587
GOTERM_BP_FAT	GO:2000147	positive regulation of cell motility	4	4.65116	0.446437	SHTN1, RDX, RACK1, CORO1A	71	248	7080	1.60836	1	1	0.969587
GOTERM_BP_FAT	GO:0040017	positive regulation of locomotion	4	4.65116	0.459489	SHTN1, RDX, RACK1, CORO1A	71	253	7080	1.57657	1	1	0.969587
GOTERM_BP_FAT	GO:0051272	positive regulation of cellular component movement	4	4.65116	0.467261	SHTN1, RDX, RACK1, CORO1A	71	256	7080	1.5581	1	1	0.969587
Annotation Cluster 6	Enrichment Score: 1.24642198066129
Category	Term		Count	%	PValue	Genes	List Total	Pop Hits	Pop Total	Fold Enrichment	Bonferroni	Benjamini	FDR
GOTERM_BP_FAT	GO:0010737	protein kinase A signaling	4	4.65116	0.000105702	RDX, SFN, EZR, PRKACA	71	10	7080	39.8873	0.20783	0.00423576	0.00410508
GOTERM_BP_FAT	GO:1902965	regulation of protein localization to early endosome	3	3.48837	0.00195987	RDX, MSN, EZR	71	7	7080	42.7364	0.986751	0.0568364	0.0550828
GOTERM_BP_FAT	GO:1902966	positive regulation of protein localization to early endosome	3	3.48837	0.00195987	RDX, MSN, EZR	71	7	7080	42.7364	0.986751	0.0568364	0.0550828
GOTERM_BP_FAT	GO:1903827	regulation of cellular protein localization	11	12.7907	0.00303224	EPB41L2, LMNA, RDX, CTNNA1, RACK1, PIN1, MSN, SFN, EZR, PRKACA, PLS1	71	367	7080	2.98883	0.998761	0.0835382	0.0809608
GOTERM_BP_FAT	GO:1902946	protein localization to early endosome	3	3.48837	0.00331705	RDX, MSN, EZR	71	9	7080	33.2394	0.99934	0.0850091	0.0823863
GOTERM_BP_FAT	GO:1905668	positive regulation of protein localization to endosome	3	3.48837	0.00331705	RDX, MSN, EZR	71	9	7080	33.2394	0.99934	0.0850091	0.0823863
GOTERM_BP_FAT	GO:2000643	positive regulation of early endosome to late endosome transport	3	3.48837	0.00331705	RDX, MSN, EZR	71	9	7080	33.2394	0.99934	0.0850091	0.0823863
GOTERM_BP_FAT	GO:0002064	epithelial cell development	6	6.97674	0.00382946	TMOD1, RDX, MSN, SFN, EZR, PLS1	71	106	7080	5.64443	0.999787	0.0948329	0.091907
GOTERM_BP_FAT	GO:0098927	vesicle-mediated transport between endosomal compartments	4	4.65116	0.00408393	RDX, MSN, EZR, CORO1A	71	33	7080	12.0871	0.999879	0.0997828	0.0967042
GOTERM_BP_FAT	GO:1905666	regulation of protein localization to endosome	3	3.48837	0.00411989	RDX, MSN, EZR	71	10	7080	29.9155	0.999888	0.0997828	0.0967042
GOTERM_BP_FAT	GO:1903651	positive regulation of cytoplasmic transport	3	3.48837	0.00700566	RDX, MSN, EZR	71	13	7080	23.0119	1	0.160838	0.155876
GOTERM_BP_FAT	GO:1903829	positive regulation of cellular protein localization	8	9.30233	0.0082212	EPB41L2, RDX, RACK1, MSN, SFN, EZR, PRKACA, PLS1	71	235	7080	3.39467	1	0.184893	0.179189
GOTERM_BP_FAT	GO:0008360	regulation of cell shape	5	5.81395	0.0101256	WDR1, RDX, MSN, EZR, CORO1A	71	86	7080	5.79758	1	0.220514	0.21371
GOTERM_BP_FAT	GO:0016482	cytosolic transport	6	6.97674	0.0102053	ACTR2, RDX, MSN, EZR, RAB6B, CORO1A	71	134	7080	4.465	1	0.220514	0.21371
GOTERM_BP_FAT	GO:0022604	regulation of cell morphogenesis	8	9.30233	0.0111132	SHTN1, WDR1, RDX, TWF2, MSN, EZR, CORO1A, CORO1B	71	249	7080	3.2038	1	0.237801	0.230464
GOTERM_BP_FAT	GO:0042176	regulation of protein catabolic process	8	9.30233	0.0113449	RPL11, GLMN, RDX, RACK1, PIN1, MSN, EZR, PRKACA	71	250	7080	3.19099	1	0.240424	0.233006
GOTERM_BP_FAT	GO:2000641	regulation of early endosome to late endosome transport	3	3.48837	0.0147832	RDX, MSN, EZR	71	19	7080	15.745	1	0.301427	0.292128
GOTERM_BP_FAT	GO:0061028	establishment of endothelial barrier	3	3.48837	0.0163218	RDX, MSN, EZR	71	20	7080	14.9577	1	0.324084	0.314085
GOTERM_BP_FAT	GO:0036010	protein localization to endosome	3	3.48837	0.0195939	RDX, MSN, EZR	71	22	7080	13.598	1	0.372284	0.360798
GOTERM_BP_FAT	GO:0032880	regulation of protein localization	11	12.7907	0.0270226	EPB41L2, LMNA, RDX, CTNNA1, RACK1, PIN1, MSN, SFN, EZR, PRKACA, PLS1	71	509	7080	2.15501	1	0.478	0.463252
GOTERM_BP_FAT	GO:1903649	regulation of cytoplasmic transport	3	3.48837	0.0288458	RDX, MSN, EZR	71	27	7080	11.0798	1	0.488055	0.472997
GOTERM_BP_FAT	GO:1902115	regulation of organelle assembly	5	5.81395	0.0347422	VPS4B, RDX, DRG1, MSN, EZR	71	125	7080	3.98873	1	0.543063	0.526308
GOTERM_BP_FAT	GO:0045022	early endosome to late endosome transport	3	3.48837	0.0350792	RDX, MSN, EZR	71	30	7080	9.97183	1	0.544469	0.527671
GOTERM_BP_FAT	GO:0060429	epithelium development	10	11.6279	0.040784	TMOD1, WDR1, GLMN, RDX, MSN, SFN, EZR, PRKACA, PHB2, PLS1	71	470	7080	2.12167	1	0.591368	0.573122
GOTERM_BP_FAT	GO:0001885	endothelial cell development	3	3.48837	0.0489246	RDX, MSN, EZR	71	36	7080	8.30986	1	0.682468	0.661412
GOTERM_BP_FAT	GO:0061245	establishment or maintenance of bipolar cell polarity	3	3.48837	0.0489246	WDR1, MSN, EZR	71	36	7080	8.30986	1	0.682468	0.661412
GOTERM_BP_FAT	GO:0035088	establishment or maintenance of apical/basal cell polarity	3	3.48837	0.0489246	WDR1, MSN, EZR	71	36	7080	8.30986	1	0.682468	0.661412
GOTERM_BP_FAT	GO:0032388	positive regulation of intracellular transport	5	5.81395	0.0630095	RDX, MSN, SFN, EZR, PRKACA	71	152	7080	3.28021	1	0.802734	0.777967
GOTERM_BP_FAT	GO:0042326	negative regulation of phosphorylation	6	6.97674	0.0637954	PDCD4, RACK1, PIN1, SFN, EZR, PRKACA	71	218	7080	2.74454	1	0.805147	0.780306
GOTERM_BP_FAT	GO:0045446	endothelial cell differentiation	3	3.48837	0.0783772	RDX, MSN, EZR	71	47	7080	6.365	1	0.863717	0.837069
GOTERM_BP_FAT	GO:0045936	negative regulation of phosphate metabolic process	6	6.97674	0.0941171	PDCD4, RACK1, PIN1, SFN, EZR, PRKACA	71	245	7080	2.44208	1	0.96481	0.935042
GOTERM_BP_FAT	GO:0010563	negative regulation of phosphorus metabolic process	6	6.97674	0.0953628	PDCD4, RACK1, PIN1, SFN, EZR, PRKACA	71	246	7080	2.43215	1	0.968569	0.938686
GOTERM_BP_FAT	GO:0016197	endosomal transport	6	6.97674	0.0978798	VPS4B, RDX, MSN, EZR, RAB6B, CORO1A	71	248	7080	2.41254	1	0.987085	0.956631
GOTERM_BP_FAT	GO:0003158	endothelium development	3	3.48837	0.099348	RDX, MSN, EZR	71	54	7080	5.53991	1	0.990076	0.95953
GOTERM_BP_FAT	GO:0016337	single organismal cell-cell adhesion	6	6.97674	0.10432	GLMN, RDX, CTNNA1, MSN, EZR, CORO1A	71	253	7080	2.36486	1	1	0.969587
GOTERM_BP_FAT	GO:0030855	epithelial cell differentiation	6	6.97674	0.116436	TMOD1, RDX, MSN, SFN, EZR, PLS1	71	262	7080	2.28363	1	1	0.969587
GOTERM_BP_FAT	GO:0045732	positive regulation of protein catabolic process	4	4.65116	0.144008	RDX, RACK1, MSN, EZR	71	133	7080	2.99905	1	1	0.969587
GOTERM_BP_FAT	GO:0032386	regulation of intracellular transport	6	6.97674	0.145644	RDX, PIN1, MSN, SFN, EZR, PRKACA	71	282	7080	2.12167	1	1	0.969587
GOTERM_BP_FAT	GO:0060627	regulation of vesicle-mediated transport	6	6.97674	0.148729	VPS4B, RDX, RACK1, MSN, EZR, CORO1A	71	284	7080	2.10672	1	1	0.969587
GOTERM_BP_FAT	GO:0042098	T cell proliferation	3	3.48837	0.165878	GLMN, MSN, CORO1A	71	74	7080	4.04263	1	1	0.969587
GOTERM_BP_FAT	GO:0098602	single organism cell adhesion	6	6.97674	0.167818	GLMN, RDX, CTNNA1, MSN, EZR, CORO1A	71	296	7080	2.02132	1	1	0.969587
GOTERM_BP_FAT	GO:0051049	regulation of transport	11	12.7907	0.19254	WDR1, VPS4B, RDX, RACK1, PIN1, MSN, SFN, EZR, PRKACA, PHB2, CORO1A	71	741	7080	1.4803	1	1	0.969587
GOTERM_BP_FAT	GO:0051050	positive regulation of transport	7	8.13953	0.200631	VPS4B, RDX, RACK1, MSN, SFN, EZR, PRKACA	71	399	7080	1.74944	1	1	0.969587
GOTERM_BP_FAT	GO:0007009	plasma membrane organization	5	5.81395	0.223122	VPS4B, RDX, RACK1, EZR, PLS1	71	245	7080	2.03507	1	1	0.969587
GOTERM_BP_FAT	GO:0098609	cell-cell adhesion	6	6.97674	0.228488	GLMN, RDX, CTNNA1, MSN, EZR, CORO1A	71	331	7080	1.80758	1	1	0.969587
GOTERM_BP_FAT	GO:0007159	leukocyte cell-cell adhesion	4	4.65116	0.233583	GLMN, MSN, EZR, CORO1A	71	169	7080	2.3602	1	1	0.969587
GOTERM_BP_FAT	GO:0046651	lymphocyte proliferation	3	3.48837	0.296792	GLMN, MSN, CORO1A	71	110	7080	2.71959	1	1	0.969587
GOTERM_BP_FAT	GO:0032943	mononuclear cell proliferation	3	3.48837	0.300464	GLMN, MSN, CORO1A	71	111	7080	2.69509	1	1	0.969587
GOTERM_BP_FAT	GO:0070661	leukocyte proliferation	3	3.48837	0.329709	GLMN, MSN, CORO1A	71	119	7080	2.51391	1	1	0.969587
GOTERM_BP_FAT	GO:0042110	T cell activation	4	4.65116	0.35794	RPL22, GLMN, MSN, CORO1A	71	215	7080	1.85522	1	1	0.969587
GOTERM_BP_FAT	GO:0050900	leukocyte migration	3	3.48837	0.362222	WDR1, MSN, CORO1A	71	128	7080	2.33715	1	1	0.969587
GOTERM_BP_FAT	GO:0046649	lymphocyte activation	5	5.81395	0.38583	RPL22, GLMN, MSN, PHB2, CORO1A	71	318	7080	1.5679	1	1	0.969587
GOTERM_BP_FAT	GO:0072657	protein localization to membrane	5	5.81395	0.471021	RDX, RACK1, EZR, RAB6B, PLS1	71	356	7080	1.40054	1	1	0.969587
GOTERM_BP_FAT	GO:0045321	leukocyte activation	5	5.81395	0.490662	RPL22, GLMN, MSN, PHB2, CORO1A	71	365	7080	1.366	1	1	0.969587
GOTERM_BP_FAT	GO:0009896	positive regulation of catabolic process	4	4.65116	0.525149	RDX, RACK1, MSN, EZR	71	279	7080	1.42965	1	1	0.969587
GOTERM_BP_FAT	GO:0022407	regulation of cell-cell adhesion	3	3.48837	0.579053	GLMN, RDX, CORO1A	71	195	7080	1.53413	1	1	0.969587
GOTERM_BP_FAT	GO:0016192	vesicle-mediated transport	9	10.4651	0.58509	COPA, ACTR1A, VPS4B, RDX, RACK1, MSN, EZR, RAB6B, CORO1A	71	829	7080	1.08259	1	1	0.969587
GOTERM_BP_FAT	GO:0001775	cell activation	5	5.81395	0.611054	RPL22, GLMN, MSN, PHB2, CORO1A	71	424	7080	1.17592	1	1	0.969587
GOTERM_BP_FAT	GO:0007155	cell adhesion	6	6.97674	0.629909	GLMN, RDX, CTNNA1, MSN, EZR, CORO1A	71	542	7080	1.10389	1	1	0.969587
GOTERM_BP_FAT	GO:0022610	biological adhesion	6	6.97674	0.633226	GLMN, RDX, CTNNA1, MSN, EZR, CORO1A	71	544	7080	1.09983	1	1	0.969587
GOTERM_BP_FAT	GO:0030155	regulation of cell adhesion	4	4.65116	0.668529	PPP1CB, GLMN, RDX, CORO1A	71	344	7080	1.15952	1	1	0.969587
GOTERM_BP_FAT	GO:0002682	regulation of immune system process	5	5.81395	0.860225	GLMN, MSN, EZR, PHB2, CORO1A	71	605	7080	0.824118	1	1	0.969587
Annotation Cluster 7	Enrichment Score: 1.1987716343468953
Category	Term		Count	%	PValue	Genes	List Total	Pop Hits	Pop Total	Fold Enrichment	Bonferroni	Benjamini	FDR
GOTERM_BP_FAT	GO:0043488	regulation of mRNA stability	4	4.65116	0.0544643	PABPC4, IGF2BP1, IGF2BP3, HNRNPA0	71	87	7080	4.58475	1	0.727511	0.705065
GOTERM_BP_FAT	GO:0048255	mRNA stabilization	3	3.48837	0.0564737	IGF2BP1, IGF2BP3, HNRNPA0	71	39	7080	7.67064	1	0.745318	0.722323
GOTERM_BP_FAT	GO:0043487	regulation of RNA stability	4	4.65116	0.069016	PABPC4, IGF2BP1, IGF2BP3, HNRNPA0	71	96	7080	4.15493	1	0.813838	0.788728
GOTERM_BP_FAT	GO:0043489	RNA stabilization	3	3.48837	0.0755101	IGF2BP1, IGF2BP3, HNRNPA0	71	46	7080	6.50337	1	0.84417	0.818125
Annotation Cluster 8	Enrichment Score: 1.1820071004827983
Category	Term		Count	%	PValue	Genes	List Total	Pop Hits	Pop Total	Fold Enrichment	Bonferroni	Benjamini	FDR
GOTERM_BP_FAT	GO:0010611	regulation of cardiac muscle hypertrophy	3	3.48837	0.0329476	GLRX3, LMNA, TWF1	71	29	7080	10.3157	1	0.518689	0.502686
GOTERM_BP_FAT	GO:0014743	regulation of muscle hypertrophy	3	3.48837	0.0329476	GLRX3, LMNA, TWF1	71	29	7080	10.3157	1	0.518689	0.502686
GOTERM_BP_FAT	GO:0043502	regulation of muscle adaptation	3	3.48837	0.0564737	GLRX3, LMNA, TWF1	71	39	7080	7.67064	1	0.745318	0.722323
GOTERM_BP_FAT	GO:0090257	regulation of muscle system process	4	4.65116	0.0607299	GLRX3, LMNA, TWF1, PRKACA	71	91	7080	4.38322	1	0.77819	0.754181
GOTERM_BP_FAT	GO:0003300	cardiac muscle hypertrophy	3	3.48837	0.0671223	GLRX3, LMNA, TWF1	71	43	7080	6.95709	1	0.805147	0.780306
GOTERM_BP_FAT	GO:0014897	striated muscle hypertrophy	3	3.48837	0.0671223	GLRX3, LMNA, TWF1	71	43	7080	6.95709	1	0.805147	0.780306
GOTERM_BP_FAT	GO:0003012	muscle system process	5	5.81395	0.0692677	TMOD1, GLRX3, LMNA, TWF1, PRKACA	71	157	7080	3.17574	1	0.813838	0.788728
GOTERM_BP_FAT	GO:0014896	muscle hypertrophy	3	3.48837	0.0698817	GLRX3, LMNA, TWF1	71	44	7080	6.79898	1	0.813838	0.788728
GOTERM_BP_FAT	GO:0043500	muscle adaptation	3	3.48837	0.0755101	GLRX3, LMNA, TWF1	71	46	7080	6.50337	1	0.84417	0.818125
GOTERM_BP_FAT	GO:0003008	system process	10	11.6279	0.0801713	TMOD1, LIMA1, COPA, GLRX3, WDR1, LMNA, TWF1, EZR, PRKACA, PLS1	71	536	7080	1.86042	1	0.879092	0.851969
GOTERM_BP_FAT	GO:0044057	regulation of system process	4	4.65116	0.202476	GLRX3, LMNA, TWF1, PRKACA	71	157	7080	2.54059	1	1	0.969587
Annotation Cluster 9	Enrichment Score: 1.122524939752621
Category	Term		Count	%	PValue	Genes	List Total	Pop Hits	Pop Total	Fold Enrichment	Bonferroni	Benjamini	FDR
GOTERM_BP_FAT	GO:0030239	myofibril assembly	3	3.48837	0.0213245	TMOD1, WDR1, CFL2	71	23	7080	13.0067	1	0.401702	0.389308
GOTERM_BP_FAT	GO:0055002	striated muscle cell development	4	4.65116	0.0251019	TMOD1, WDR1, CFL2, LMNA	71	64	7080	6.23239	1	0.449793	0.435916
GOTERM_BP_FAT	GO:0055001	muscle cell development	4	4.65116	0.0364369	TMOD1, WDR1, CFL2, LMNA	71	74	7080	5.39018	1	0.553841	0.536753
GOTERM_BP_FAT	GO:0042692	muscle cell differentiation	6	6.97674	0.0524151	TMOD1, WDR1, CFL2, LMNA, GLMN, PDCD4	71	206	7080	2.90442	1	0.717533	0.695395
GOTERM_BP_FAT	GO:0010927	cellular component assembly involved in morphogenesis	3	3.48837	0.0871789	TMOD1, WDR1, CFL2	71	50	7080	5.9831	1	0.923761	0.89526
GOTERM_BP_FAT	GO:0031032	actomyosin structure organization	4	4.65116	0.0908497	TMOD1, WDR1, CFL2, EPB41L2	71	108	7080	3.69327	1	0.94006	0.911056
GOTERM_BP_FAT	GO:0051146	striated muscle cell differentiation	4	4.65116	0.123804	TMOD1, WDR1, CFL2, LMNA	71	124	7080	3.21672	1	1	0.969587
GOTERM_BP_FAT	GO:0061061	muscle structure development	6	6.97674	0.167818	TMOD1, WDR1, CFL2, LMNA, GLMN, PDCD4	71	296	7080	2.02132	1	1	0.969587
GOTERM_BP_FAT	GO:0048646	anatomical structure formation involved in morphogenesis	6	6.97674	0.469228	TMOD1, WDR1, CFL2, VPS4B, GLMN, PRKACA	71	454	7080	1.31786	1	1	0.969587
Annotation Cluster 10	Enrichment Score: 0.9695031188566794
Category	Term		Count	%	PValue	Genes	List Total	Pop Hits	Pop Total	Fold Enrichment	Bonferroni	Benjamini	FDR
GOTERM_BP_FAT	GO:0042255	ribosome assembly	4	4.65116	0.0193835	RPS28, RPL10, RPL11, RPS27L	71	58	7080	6.87712	1	0.371489	0.360028
GOTERM_BP_FAT	GO:0042274	ribosomal small subunit biogenesis	4	4.65116	0.0575561	RPS28, RPS27L, RPS11, RPS21	71	89	7080	4.48172	1	0.75059	0.727432
GOTERM_BP_FAT	GO:0042254	ribosome biogenesis	6	6.97674	0.138059	RPS28, RPL10, RPL11, RPS27L, RPS11, RPS21	71	277	7080	2.15996	1	1	0.969587
GOTERM_BP_FAT	GO:0022618	ribonucleoprotein complex assembly	5	5.81395	0.176269	RPS28, RPL10, RPL11, SNRPG, RPS27L	71	222	7080	2.24591	1	1	0.969587
GOTERM_BP_FAT	GO:0071826	ribonucleoprotein complex subunit organization	5	5.81395	0.221016	RPS28, RPL10, RPL11, SNRPG, RPS27L	71	244	7080	2.04341	1	1	0.969587
GOTERM_BP_FAT	GO:0022613	ribonucleoprotein complex biogenesis	7	8.13953	0.253977	RPS28, RPL10, RPL11, SNRPG, RPS27L, RPS11, RPS21	71	432	7080	1.61581	1	1	0.969587
Annotation Cluster 11	Enrichment Score: 0.9451050537116892
Category	Term		Count	%	PValue	Genes	List Total	Pop Hits	Pop Total	Fold Enrichment	Bonferroni	Benjamini	FDR
GOTERM_BP_FAT	GO:0030865	cortical cytoskeleton organization	4	4.65116	0.00655789	WDR1, EPB41L2, EZR, PLS1	71	39	7080	10.2275	0.999999	0.152143	0.147449
GOTERM_BP_FAT	GO:1903829	positive regulation of cellular protein localization	8	9.30233	0.0082212	EPB41L2, RDX, RACK1, MSN, SFN, EZR, PRKACA, PLS1	71	235	7080	3.39467	1	0.184893	0.179189
GOTERM_BP_FAT	GO:1904377	positive regulation of protein localization to cell periphery	4	4.65116	0.0137375	EPB41L2, RACK1, EZR, PLS1	71	51	7080	7.82104	1	0.282968	0.274237
GOTERM_BP_FAT	GO:0030866	cortical actin cytoskeleton organization	3	3.48837	0.0441164	EPB41L2, EZR, PLS1	71	34	7080	8.79867	1	0.63138	0.6119
GOTERM_BP_FAT	GO:1904375	regulation of protein localization to cell periphery	4	4.65116	0.0499828	EPB41L2, RACK1, EZR, PLS1	71	84	7080	4.74849	1	0.692844	0.671468
GOTERM_BP_FAT	GO:1903078	positive regulation of protein localization to plasma membrane	3	3.48837	0.0644008	RACK1, EZR, PLS1	71	42	7080	7.12274	1	0.805147	0.780306
GOTERM_BP_FAT	GO:0010256	endomembrane system organization	9	10.4651	0.1167	ATP6V1A, SHTN1, VPS4B, LMNA, RDX, RACK1, EZR, RAB6B, PLS1	71	498	7080	1.80214	1	1	0.969587
GOTERM_BP_FAT	GO:0040008	regulation of growth	6	6.97674	0.138059	SHTN1, TWF2, RACK1, SFN, EZR, PLS1	71	277	7080	2.15996	1	1	0.969587
GOTERM_BP_FAT	GO:0044802	single-organism membrane organization	9	10.4651	0.14171	VAT1, VPS4B, LMNA, RDX, RACK1, VDAC2, EZR, CORO1A, PLS1	71	522	7080	1.71928	1	1	0.969587
GOTERM_BP_FAT	GO:0045732	positive regulation of protein catabolic process	4	4.65116	0.144008	RDX, RACK1, MSN, EZR	71	133	7080	2.99905	1	1	0.969587
GOTERM_BP_FAT	GO:1905477	positive regulation of protein localization to membrane	3	3.48837	0.148533	RACK1, EZR, PLS1	71	69	7080	4.33558	1	1	0.969587
GOTERM_BP_FAT	GO:0060627	regulation of vesicle-mediated transport	6	6.97674	0.148729	VPS4B, RDX, RACK1, MSN, EZR, CORO1A	71	284	7080	2.10672	1	1	0.969587
GOTERM_BP_FAT	GO:1903076	regulation of protein localization to plasma membrane	3	3.48837	0.155426	RACK1, EZR, PLS1	71	71	7080	4.21345	1	1	0.969587
GOTERM_BP_FAT	GO:1990778	protein localization to cell periphery	5	5.81395	0.157101	EPB41L2, RDX, RACK1, EZR, PLS1	71	212	7080	2.35185	1	1	0.969587
GOTERM_BP_FAT	GO:1903729	regulation of plasma membrane organization	3	3.48837	0.201509	RACK1, EZR, PLS1	71	84	7080	3.56137	1	1	0.969587
GOTERM_BP_FAT	GO:0007009	plasma membrane organization	5	5.81395	0.223122	VPS4B, RDX, RACK1, EZR, PLS1	71	245	7080	2.03507	1	1	0.969587
GOTERM_BP_FAT	GO:0072659	protein localization to plasma membrane	4	4.65116	0.249463	RDX, RACK1, EZR, PLS1	71	175	7080	2.27928	1	1	0.969587
GOTERM_BP_FAT	GO:0061024	membrane organization	9	10.4651	0.26613	VAT1, VPS4B, LMNA, RDX, RACK1, VDAC2, EZR, CORO1A, PLS1	71	619	7080	1.44986	1	1	0.969587
GOTERM_BP_FAT	GO:1905475	regulation of protein localization to membrane	3	3.48837	0.285765	RACK1, EZR, PLS1	71	107	7080	2.79584	1	1	0.969587
GOTERM_BP_FAT	GO:0040007	growth	6	6.97674	0.409878	SHTN1, TWF2, RACK1, SFN, EZR, PLS1	71	424	7080	1.41111	1	1	0.969587
GOTERM_BP_FAT	GO:0072657	protein localization to membrane	5	5.81395	0.471021	RDX, RACK1, EZR, RAB6B, PLS1	71	356	7080	1.40054	1	1	0.969587
GOTERM_BP_FAT	GO:0009896	positive regulation of catabolic process	4	4.65116	0.525149	RDX, RACK1, MSN, EZR	71	279	7080	1.42965	1	1	0.969587
Annotation Cluster 12	Enrichment Score: 0.9137158538365961
Category	Term		Count	%	PValue	Genes	List Total	Pop Hits	Pop Total	Fold Enrichment	Bonferroni	Benjamini	FDR
GOTERM_BP_FAT	GO:0032532	regulation of microvillus length	3	3.48837	0.00057084	TWF2, EZR, PLS1	71	4	7080	74.7887	0.715917	0.0185019	0.0179311
GOTERM_BP_FAT	GO:0032536	regulation of cell projection size	3	3.48837	0.000945314	TWF2, EZR, PLS1	71	5	7080	59.831	0.875626	0.0289371	0.0280443
GOTERM_BP_FAT	GO:0032530	regulation of microvillus organization	3	3.48837	0.00331705	TWF2, EZR, PLS1	71	9	7080	33.2394	0.99934	0.0850091	0.0823863
GOTERM_BP_FAT	GO:0032528	microvillus organization	3	3.48837	0.0119078	TWF2, EZR, PLS1	71	17	7080	17.5973	1	0.247592	0.239953
GOTERM_BP_FAT	GO:0048639	positive regulation of developmental growth	4	4.65116	0.0251019	SHTN1, TWF2, EZR, PLS1	71	64	7080	6.23239	1	0.449793	0.435916
GOTERM_BP_FAT	GO:0045927	positive regulation of growth	5	5.81395	0.0274075	SHTN1, TWF2, SFN, EZR, PLS1	71	116	7080	4.2982	1	0.479414	0.464623
GOTERM_BP_FAT	GO:0040008	regulation of growth	6	6.97674	0.138059	SHTN1, TWF2, RACK1, SFN, EZR, PLS1	71	277	7080	2.15996	1	1	0.969587
GOTERM_BP_FAT	GO:0048638	regulation of developmental growth	4	4.65116	0.153323	SHTN1, TWF2, EZR, PLS1	71	137	7080	2.91148	1	1	0.969587
GOTERM_BP_FAT	GO:0030307	positive regulation of cell growth	3	3.48837	0.183561	SHTN1, TWF2, SFN	71	79	7080	3.78677	1	1	0.969587
GOTERM_BP_FAT	GO:0001558	regulation of cell growth	4	4.65116	0.300684	SHTN1, TWF2, RACK1, SFN	71	194	7080	2.05605	1	1	0.969587
GOTERM_BP_FAT	GO:0016049	cell growth	4	4.65116	0.336128	SHTN1, TWF2, RACK1, SFN	71	207	7080	1.92692	1	1	0.969587
GOTERM_BP_FAT	GO:0051094	positive regulation of developmental process	8	9.30233	0.37043	SHTN1, TWF2, RACK1, TWF1, SFN, EZR, CORO1B, PLS1	71	593	7080	1.34527	1	1	0.969587
GOTERM_BP_FAT	GO:0040007	growth	6	6.97674	0.409878	SHTN1, TWF2, RACK1, SFN, EZR, PLS1	71	424	7080	1.41111	1	1	0.969587
GOTERM_BP_FAT	GO:0051240	positive regulation of multicellular organismal process	9	10.4651	0.410434	SHTN1, GLMN, TWF2, KPNA6, RACK1, TWF1, EZR, PHB2, PLS1	71	714	7080	1.25695	1	1	0.969587
GOTERM_BP_FAT	GO:0048699	generation of neurons	8	9.30233	0.519265	SHTN1, WDR1, TWF2, CTNNA1, PIN1, TWF1, RAB6B, PLS1	71	683	7080	1.168	1	1	0.969587
GOTERM_BP_FAT	GO:0030182	neuron differentiation	7	8.13953	0.547442	SHTN1, TWF2, CTNNA1, PIN1, TWF1, RAB6B, PLS1	71	598	7080	1.16727	1	1	0.969587
GOTERM_BP_FAT	GO:0048666	neuron development	6	6.97674	0.556488	SHTN1, TWF2, CTNNA1, TWF1, RAB6B, PLS1	71	500	7080	1.19662	1	1	0.969587
GOTERM_BP_FAT	GO:0048589	developmental growth	4	4.65116	0.584109	SHTN1, TWF2, EZR, PLS1	71	304	7080	1.31208	1	1	0.969587
GOTERM_BP_FAT	GO:0022008	neurogenesis	8	9.30233	0.611986	SHTN1, WDR1, TWF2, CTNNA1, PIN1, TWF1, RAB6B, PLS1	71	743	7080	1.07368	1	1	0.969587
GOTERM_BP_FAT	GO:0000904	cell morphogenesis involved in differentiation	4	4.65116	0.68575	SHTN1, WDR1, TWF2, PLS1	71	353	7080	1.12995	1	1	0.969587
GOTERM_BP_FAT	GO:0048667	cell morphogenesis involved in neuron differentiation	3	3.48837	0.713872	SHTN1, TWF2, PLS1	71	250	7080	1.19662	1	1	0.969587
GOTERM_BP_FAT	GO:0045597	positive regulation of cell differentiation	4	4.65116	0.79639	SHTN1, TWF2, TWF1, SFN	71	422	7080	0.945197	1	1	0.969587
Annotation Cluster 13	Enrichment Score: 0.8401618309102488
Category	Term		Count	%	PValue	Genes	List Total	Pop Hits	Pop Total	Fold Enrichment	Bonferroni	Benjamini	FDR
GOTERM_BP_FAT	GO:0030162	regulation of proteolysis	7	8.13953	0.0880948	PSMA3, RPL11, GLMN, RACK1, RPS27L, SFN, PRKACA	71	313	7080	2.23012	1	0.929	0.900338
GOTERM_BP_FAT	GO:0097190	apoptotic signaling pathway	7	8.13953	0.0891355	LMNA, RPL11, CTNNA1, RACK1, VDAC2, RPS27L, SFN	71	314	7080	2.22302	1	0.931065	0.902339
GOTERM_BP_FAT	GO:0097193	intrinsic apoptotic signaling pathway	5	5.81395	0.0988849	RPL11, RACK1, VDAC2, RPS27L, SFN	71	178	7080	2.80108	1	0.990076	0.95953
GOTERM_BP_FAT	GO:0052548	regulation of endopeptidase activity	4	4.65116	0.119467	PSMA3, RACK1, RPS27L, SFN	71	122	7080	3.26945	1	1	0.969587
GOTERM_BP_FAT	GO:0052547	regulation of peptidase activity	4	4.65116	0.153323	PSMA3, RACK1, RPS27L, SFN	71	137	7080	2.91148	1	1	0.969587
GOTERM_BP_FAT	GO:0051336	regulation of hydrolase activity	7	8.13953	0.160654	PSMA3, RDX, RACK1, PIN1, RPS27L, SFN, PHB2	71	372	7080	1.87642	1	1	0.969587
GOTERM_BP_FAT	GO:0043281	regulation of cysteine-type endopeptidase activity involved in apoptotic process	3	3.48837	0.208748	RACK1, RPS27L, SFN	71	86	7080	3.47855	1	1	0.969587
GOTERM_BP_FAT	GO:0050790	regulation of catalytic activity	10	11.6279	0.221345	PSMA3, RPL11, RDX, PDCD4, RACK1, PIN1, VDAC2, RPS27L, SFN, PHB2	71	676	7080	1.47512	1	1	0.969587
GOTERM_BP_FAT	GO:2000116	regulation of cysteine-type endopeptidase activity	3	3.48837	0.259999	RACK1, RPS27L, SFN	71	100	7080	2.99155	1	1	0.969587
Annotation Cluster 14	Enrichment Score: 0.7795411336867575
Category	Term		Count	%	PValue	Genes	List Total	Pop Hits	Pop Total	Fold Enrichment	Bonferroni	Benjamini	FDR
GOTERM_BP_FAT	GO:0060341	regulation of cellular localization	12	13.9535	0.0149073	EPB41L2, LMNA, RDX, CTNNA1, RACK1, PIN1, MSN, SFN, EZR, PRKACA, CORO1A, PLS1	71	534	7080	2.24086	1	0.301427	0.292128
GOTERM_BP_FAT	GO:0051641	cellular localization	26	30.2326	0.0190814	ATP6V1A, COPA, VPS4B, RPL11, TWF2, TWF1, PHB2, CORO1A, CORO1B, EPB41L2, LMNA, KPNA6, CTNNA1, RACK1, SFN, PRKACA, RAB6B, PLS1, ACTR3, RANBP1, ACTR2, RDX, MSN, SDHB, PIN1, EZR	71	1707	7080	1.51885	1	0.368908	0.357526
GOTERM_BP_FAT	GO:0034613	cellular protein localization	19	22.093	0.0297096	COPA, RDX, RPL11, TWF2, TWF1, MSN, PHB2, CORO1B, EPB41L2, LMNA, KPNA6, CTNNA1, RACK1, PIN1, SFN, EZR, PRKACA, RAB6B, PLS1	71	1158	7080	1.63614	1	0.488656	0.47358
GOTERM_BP_FAT	GO:0070727	cellular macromolecule localization	19	22.093	0.0308843	COPA, RDX, RPL11, TWF2, TWF1, MSN, PHB2, CORO1B, EPB41L2, LMNA, KPNA6, CTNNA1, RACK1, PIN1, SFN, EZR, PRKACA, RAB6B, PLS1	71	1163	7080	1.6291	1	0.500507	0.485065
GOTERM_BP_FAT	GO:0006913	nucleocytoplasmic transport	7	8.13953	0.0401975	RANBP1, LMNA, KPNA6, PIN1, SFN, PRKACA, PHB2	71	256	7080	2.72667	1	0.586724	0.568621
GOTERM_BP_FAT	GO:0051169	nuclear transport	7	8.13953	0.0415013	RANBP1, LMNA, KPNA6, PIN1, SFN, PRKACA, PHB2	71	258	7080	2.70554	1	0.597835	0.57939
GOTERM_BP_FAT	GO:0033036	macromolecule localization	24	27.907	0.0447514	COPA, VPS4B, CRABP1, RDX, RPL11, TWF2, TWF1, MSN, PHB2, CORO1B, LIMA1, EPB41L2, LMNA, KPNA6, IGF2BP1, CTNNA1, RACK1, PIN1, IGF2BP3, SFN, EZR, PRKACA, RAB6B, PLS1	71	1656	7080	1.44519	1	0.636336	0.616703
GOTERM_BP_FAT	GO:0046907	intracellular transport	17	19.7674	0.0718198	RANBP1, ACTR2, COPA, VPS4B, RDX, RPL11, MSN, PHB2, CORO1A, SDHB, LMNA, KPNA6, PIN1, SFN, EZR, PRKACA, RAB6B	71	1109	7080	1.52859	1	0.824431	0.798995
GOTERM_BP_FAT	GO:0051649	establishment of localization in cell	19	22.093	0.0825265	ATP6V1A, ACTR3, RANBP1, ACTR2, COPA, VPS4B, RDX, RPL11, MSN, PHB2, CORO1A, SDHB, LMNA, KPNA6, PIN1, SFN, EZR, PRKACA, RAB6B	71	1308	7080	1.44851	1	0.895519	0.867889
GOTERM_BP_FAT	GO:0033365	protein localization to organelle	11	12.7907	0.08316	LMNA, RPL11, RDX, KPNA6, CTNNA1, PIN1, MSN, EZR, PRKACA, PHB2, RAB6B	71	621	7080	1.76635	1	0.895519	0.867889
GOTERM_BP_FAT	GO:0034504	protein localization to nucleus	6	6.97674	0.0832946	LMNA, RPL11, KPNA6, CTNNA1, PIN1, PHB2	71	236	7080	2.53521	1	0.895519	0.867889
GOTERM_BP_FAT	GO:0006606	protein import into nucleus	4	4.65116	0.139425	LMNA, KPNA6, PIN1, PHB2	71	131	7080	3.04483	1	1	0.969587
GOTERM_BP_FAT	GO:1902593	single-organism nuclear import	4	4.65116	0.139425	LMNA, KPNA6, PIN1, PHB2	71	131	7080	3.04483	1	1	0.969587
GOTERM_BP_FAT	GO:0008104	protein localization	20	23.2558	0.140331	COPA, VPS4B, RDX, RPL11, TWF2, TWF1, MSN, PHB2, CORO1B, EPB41L2, LMNA, KPNA6, CTNNA1, RACK1, PIN1, SFN, EZR, PRKACA, RAB6B, PLS1	71	1499	7080	1.33046	1	1	0.969587
GOTERM_BP_FAT	GO:0044744	protein targeting to nucleus	4	4.65116	0.14171	LMNA, KPNA6, PIN1, PHB2	71	132	7080	3.02177	1	1	0.969587
GOTERM_BP_FAT	GO:0051170	nuclear import	4	4.65116	0.146319	LMNA, KPNA6, PIN1, PHB2	71	134	7080	2.97667	1	1	0.969587
GOTERM_BP_FAT	GO:0071453	cellular response to oxygen levels	3	3.48837	0.190712	ATP6V1A, LMNA, PHB2	71	81	7080	3.69327	1	1	0.969587
GOTERM_BP_FAT	GO:0070482	response to oxygen levels	4	4.65116	0.212735	ATP6V1A, LMNA, PIN1, PHB2	71	161	7080	2.47747	1	1	0.969587
GOTERM_BP_FAT	GO:0017038	protein import	4	4.65116	0.273586	LMNA, KPNA6, PIN1, PHB2	71	184	7080	2.16779	1	1	0.969587
GOTERM_BP_FAT	GO:0031647	regulation of protein stability	4	4.65116	0.35794	LMNA, RPL11, PIN1, PHB2	71	215	7080	1.85522	1	1	0.969587
GOTERM_BP_FAT	GO:0006886	intracellular protein transport	9	10.4651	0.373048	COPA, LMNA, RPL11, KPNA6, PIN1, SFN, PRKACA, PHB2, RAB6B	71	690	7080	1.30067	1	1	0.969587
GOTERM_BP_FAT	GO:0001666	response to hypoxia	3	3.48837	0.387121	LMNA, PIN1, PHB2	71	135	7080	2.21596	1	1	0.969587
GOTERM_BP_FAT	GO:0036293	response to decreased oxygen levels	3	3.48837	0.418516	LMNA, PIN1, PHB2	71	144	7080	2.07746	1	1	0.969587
GOTERM_BP_FAT	GO:0006605	protein targeting	5	5.81395	0.45557	LMNA, RPL11, KPNA6, PIN1, PHB2	71	349	7080	1.42863	1	1	0.969587
GOTERM_BP_FAT	GO:0071705	nitrogen compound transport	13	15.1163	0.511072	COPA, VPS4B, RPL11, PHB2, LMNA, KPNA6, IGF2BP1, RACK1, PIN1, IGF2BP3, SFN, PRKACA, RAB6B	71	1183	7080	1.09581	1	1	0.969587
GOTERM_BP_FAT	GO:0009628	response to abiotic stimulus	6	6.97674	0.574586	ATP6V1A, PPP1CB, LMNA, PIN1, PRKACA, PHB2	71	510	7080	1.17316	1	1	0.969587
GOTERM_BP_FAT	GO:0015031	protein transport	11	12.7907	0.605597	COPA, VPS4B, LMNA, RPL11, KPNA6, RACK1, PIN1, SFN, PRKACA, PHB2, RAB6B	71	1052	7080	1.04268	1	1	0.969587
GOTERM_BP_FAT	GO:0015833	peptide transport	11	12.7907	0.625802	COPA, VPS4B, LMNA, RPL11, KPNA6, RACK1, PIN1, SFN, PRKACA, PHB2, RAB6B	71	1068	7080	1.02706	1	1	0.969587
GOTERM_BP_FAT	GO:0072594	establishment of protein localization to organelle	4	4.65116	0.634207	LMNA, KPNA6, PIN1, PHB2	71	327	7080	1.2198	1	1	0.969587
GOTERM_BP_FAT	GO:0042886	amide transport	11	12.7907	0.64063	COPA, VPS4B, LMNA, RPL11, KPNA6, RACK1, PIN1, SFN, PRKACA, PHB2, RAB6B	71	1080	7080	1.01565	1	1	0.969587
GOTERM_BP_FAT	GO:0045184	establishment of protein localization	11	12.7907	0.682138	COPA, VPS4B, LMNA, RPL11, KPNA6, RACK1, PIN1, SFN, PRKACA, PHB2, RAB6B	71	1115	7080	0.983768	1	1	0.969587
GOTERM_BP_FAT	GO:1902582	single-organism intracellular transport	5	5.81395	0.742848	LMNA, KPNA6, PIN1, PHB2, SDHB	71	503	7080	0.991236	1	1	0.969587
Annotation Cluster 15	Enrichment Score: 0.7204306296834584
Category	Term		Count	%	PValue	Genes	List Total	Pop Hits	Pop Total	Fold Enrichment	Bonferroni	Benjamini	FDR
GOTERM_BP_FAT	GO:0051301	cell division	8	9.30233	0.121912	ACTR3, PPP1CB, ACTR2, VPS4B, EPB41L2, PIN1, SFN, SEPTIN11	71	422	7080	1.89039	1	1	0.969587
GOTERM_BP_FAT	GO:0061640	cytoskeleton-dependent cytokinesis	3	3.48837	0.208748	ACTR3, ACTR2, SEPTIN11	71	86	7080	3.47855	1	1	0.969587
GOTERM_BP_FAT	GO:0000910	cytokinesis	3	3.48837	0.271043	ACTR3, ACTR2, SEPTIN11	71	103	7080	2.90442	1	1	0.969587
Annotation Cluster 16	Enrichment Score: 0.6853212092263733
Category	Term		Count	%	PValue	Genes	List Total	Pop Hits	Pop Total	Fold Enrichment	Bonferroni	Benjamini	FDR
GOTERM_BP_FAT	GO:0007049	cell cycle	16	18.6047	0.0542802	ACTR3, RANBP1, ACTR2, VPS4B, RDX, RPS27L, PHB2, SEPTIN11, GSPT1, PPP1CB, EPB41L2, LMNA, DRG1, RACK1, PIN1, EZR	71	983	7080	1.62309	1	0.727511	0.705065
GOTERM_BP_FAT	GO:0022402	cell cycle process	13	15.1163	0.0544506	ACTR3, RANBP1, ACTR2, VPS4B, RDX, RPS27L, PHB2, SEPTIN11, GSPT1, LMNA, DRG1, PIN1, EZR	71	734	7080	1.76613	1	0.727511	0.705065
GOTERM_BP_FAT	GO:0007088	regulation of mitotic nuclear division	5	5.81395	0.0667268	RANBP1, VPS4B, DRG1, PIN1, PHB2	71	155	7080	3.21672	1	0.805147	0.780306
GOTERM_BP_FAT	GO:0051783	regulation of nuclear division	5	5.81395	0.0758374	RANBP1, VPS4B, DRG1, PIN1, PHB2	71	162	7080	3.07773	1	0.84417	0.818125
GOTERM_BP_FAT	GO:0045931	positive regulation of mitotic cell cycle	4	4.65116	0.0889302	RANBP1, VPS4B, RDX, PHB2	71	107	7080	3.72779	1	0.931065	0.902339
GOTERM_BP_FAT	GO:0000280	nuclear division	7	8.13953	0.101032	ACTR3, ACTR2, RANBP1, VPS4B, DRG1, PIN1, PHB2	71	325	7080	2.14778	1	0.998538	0.96773
GOTERM_BP_FAT	GO:1901992	positive regulation of mitotic cell cycle phase transition	3	3.48837	0.105603	VPS4B, RDX, PHB2	71	56	7080	5.34205	1	1	0.969587
GOTERM_BP_FAT	GO:0048285	organelle fission	7	8.13953	0.133614	ACTR3, ACTR2, RANBP1, VPS4B, DRG1, PIN1, PHB2	71	352	7080	1.98303	1	1	0.969587
GOTERM_BP_FAT	GO:0007346	regulation of mitotic cell cycle	7	8.13953	0.13491	RANBP1, VPS4B, RDX, DRG1, PIN1, RPS27L, PHB2	71	353	7080	1.97742	1	1	0.969587
GOTERM_BP_FAT	GO:1901989	positive regulation of cell cycle phase transition	3	3.48837	0.141707	VPS4B, RDX, PHB2	71	67	7080	4.465	1	1	0.969587
GOTERM_BP_FAT	GO:0051336	regulation of hydrolase activity	7	8.13953	0.160654	PSMA3, RDX, RACK1, PIN1, RPS27L, SFN, PHB2	71	372	7080	1.87642	1	1	0.969587
GOTERM_BP_FAT	GO:0044843	cell cycle G1/S phase transition	4	4.65116	0.18235	RDX, RPS27L, PHB2, GSPT1	71	149	7080	2.677	1	1	0.969587
GOTERM_BP_FAT	GO:0051726	regulation of cell cycle	10	11.6279	0.193229	RANBP1, VPS4B, RDX, DRG1, RACK1, PIN1, RPS27L, SFN, PRKACA, PHB2	71	653	7080	1.52708	1	1	0.969587
GOTERM_BP_FAT	GO:0007051	spindle organization	4	4.65116	0.197393	RANBP1, VPS4B, DRG1, EZR	71	155	7080	2.57338	1	1	0.969587
GOTERM_BP_FAT	GO:0090068	positive regulation of cell cycle process	4	4.65116	0.20759	RANBP1, VPS4B, RDX, PHB2	71	159	7080	2.50864	1	1	0.969587
GOTERM_BP_FAT	GO:0010564	regulation of cell cycle process	7	8.13953	0.21474	RANBP1, VPS4B, RDX, DRG1, PIN1, RPS27L, PHB2	71	408	7080	1.71085	1	1	0.969587
GOTERM_BP_FAT	GO:0000082	G1/S transition of mitotic cell cycle	3	3.48837	0.285765	RDX, RPS27L, GSPT1	71	107	7080	2.79584	1	1	0.969587
GOTERM_BP_FAT	GO:1902806	regulation of cell cycle G1/S phase transition	3	3.48837	0.304132	RDX, RPS27L, PHB2	71	112	7080	2.67103	1	1	0.969587
GOTERM_BP_FAT	GO:0044772	mitotic cell cycle phase transition	5	5.81395	0.313151	VPS4B, RDX, RPS27L, PHB2, GSPT1	71	286	7080	1.74333	1	1	0.969587
GOTERM_BP_FAT	GO:0045787	positive regulation of cell cycle	4	4.65116	0.319756	RANBP1, VPS4B, RDX, PHB2	71	201	7080	1.98444	1	1	0.969587
GOTERM_BP_FAT	GO:0007017	microtubule-based process	7	8.13953	0.373562	ACTR3, ACTR2, RANBP1, VPS4B, LMNA, DRG1, EZR	71	500	7080	1.39606	1	1	0.969587
GOTERM_BP_FAT	GO:1901990	regulation of mitotic cell cycle phase transition	4	4.65116	0.374249	VPS4B, RDX, RPS27L, PHB2	71	221	7080	1.80486	1	1	0.969587
GOTERM_BP_FAT	GO:0044770	cell cycle phase transition	5	5.81395	0.374462	VPS4B, RDX, RPS27L, PHB2, GSPT1	71	313	7080	1.59294	1	1	0.969587
GOTERM_BP_FAT	GO:0000278	mitotic cell cycle	8	9.30233	0.393755	RANBP1, VPS4B, RDX, DRG1, PIN1, RPS27L, PHB2, GSPT1	71	607	7080	1.31424	1	1	0.969587
GOTERM_BP_FAT	GO:1903047	mitotic cell cycle process	7	8.13953	0.406127	RANBP1, VPS4B, RDX, DRG1, RPS27L, PHB2, GSPT1	71	518	7080	1.34754	1	1	0.969587
GOTERM_BP_FAT	GO:1901987	regulation of cell cycle phase transition	4	4.65116	0.419998	VPS4B, RDX, RPS27L, PHB2	71	238	7080	1.67594	1	1	0.969587
GOTERM_BP_FAT	GO:0070507	regulation of microtubule cytoskeleton organization	3	3.48837	0.432218	RANBP1, VPS4B, DRG1	71	148	7080	2.02132	1	1	0.969587
GOTERM_BP_FAT	GO:0007067	mitotic nuclear division	4	4.65116	0.459489	RANBP1, VPS4B, DRG1, PHB2	71	253	7080	1.57657	1	1	0.969587
GOTERM_BP_FAT	GO:0032886	regulation of microtubule-based process	3	3.48837	0.488491	RANBP1, VPS4B, DRG1	71	165	7080	1.81306	1	1	0.969587
GOTERM_BP_FAT	GO:0000226	microtubule cytoskeleton organization	5	5.81395	0.514279	RANBP1, VPS4B, LMNA, DRG1, EZR	71	376	7080	1.32604	1	1	0.969587
Annotation Cluster 17	Enrichment Score: 0.6687584634766989
Category	Term		Count	%	PValue	Genes	List Total	Pop Hits	Pop Total	Fold Enrichment	Bonferroni	Benjamini	FDR
GOTERM_BP_FAT	GO:0048878	chemical homeostasis	9	10.4651	0.076272	ATP6V1A, LIMA1, SCO1, GLRX3, CNBP, RACK1, SFN, PRKACA, CORO1A	71	452	7080	1.98554	1	0.844741	0.818679
GOTERM_BP_FAT	GO:0046916	cellular transition metal ion homeostasis	3	3.48837	0.102462	ATP6V1A, SCO1, GLRX3	71	55	7080	5.43918	1	1	0.969587
GOTERM_BP_FAT	GO:0006875	cellular metal ion homeostasis	5	5.81395	0.11314	ATP6V1A, SCO1, GLRX3, PRKACA, CORO1A	71	187	7080	2.66626	1	1	0.969587
GOTERM_BP_FAT	GO:0055076	transition metal ion homeostasis	3	3.48837	0.124969	ATP6V1A, SCO1, GLRX3	71	62	7080	4.82508	1	1	0.969587
GOTERM_BP_FAT	GO:0055065	metal ion homeostasis	5	5.81395	0.153368	ATP6V1A, SCO1, GLRX3, PRKACA, CORO1A	71	210	7080	2.37425	1	1	0.969587
GOTERM_BP_FAT	GO:0050801	ion homeostasis	6	6.97674	0.158151	ATP6V1A, SCO1, GLRX3, RACK1, PRKACA, CORO1A	71	290	7080	2.06314	1	1	0.969587
GOTERM_BP_FAT	GO:0019725	cellular homeostasis	7	8.13953	0.159247	ATP6V1A, SCO1, GLRX3, CFL2, RACK1, PRKACA, CORO1A	71	371	7080	1.88148	1	1	0.969587
GOTERM_BP_FAT	GO:0055082	cellular chemical homeostasis	6	6.97674	0.184444	ATP6V1A, SCO1, GLRX3, RACK1, PRKACA, CORO1A	71	306	7080	1.95526	1	1	0.969587
GOTERM_BP_FAT	GO:0030003	cellular cation homeostasis	5	5.81395	0.194181	ATP6V1A, SCO1, GLRX3, PRKACA, CORO1A	71	231	7080	2.1584	1	1	0.969587
GOTERM_BP_FAT	GO:0006873	cellular ion homeostasis	5	5.81395	0.204376	ATP6V1A, SCO1, GLRX3, PRKACA, CORO1A	71	236	7080	2.11268	1	1	0.969587
GOTERM_BP_FAT	GO:2000021	regulation of ion homeostasis	3	3.48837	0.208748	RACK1, PRKACA, CORO1A	71	86	7080	3.47855	1	1	0.969587
GOTERM_BP_FAT	GO:0055080	cation homeostasis	5	5.81395	0.242315	ATP6V1A, SCO1, GLRX3, PRKACA, CORO1A	71	254	7080	1.96296	1	1	0.969587
GOTERM_BP_FAT	GO:0098771	inorganic ion homeostasis	5	5.81395	0.2488	ATP6V1A, SCO1, GLRX3, PRKACA, CORO1A	71	257	7080	1.94004	1	1	0.969587
GOTERM_BP_FAT	GO:0042592	homeostatic process	11	12.7907	0.256744	ATP6V1A, LIMA1, SCO1, GLRX3, CFL2, CNBP, LMNA, RACK1, SFN, PRKACA, CORO1A	71	795	7080	1.37975	1	1	0.969587
GOTERM_BP_FAT	GO:0006812	cation transport	6	6.97674	0.389901	ATP6V1A, VPS4B, PRKACA, PHB2, SDHB, CORO1A	71	414	7080	1.44519	1	1	0.969587
GOTERM_BP_FAT	GO:0098655	cation transmembrane transport	5	5.81395	0.390373	ATP6V1A, PRKACA, PHB2, SDHB, CORO1A	71	320	7080	1.5581	1	1	0.969587
GOTERM_BP_FAT	GO:0032844	regulation of homeostatic process	4	4.65116	0.414662	LMNA, RACK1, PRKACA, CORO1A	71	236	7080	1.69014	1	1	0.969587
GOTERM_BP_FAT	GO:0098662	inorganic cation transmembrane transport	4	4.65116	0.532456	ATP6V1A, PRKACA, SDHB, CORO1A	71	282	7080	1.41444	1	1	0.969587
GOTERM_BP_FAT	GO:0098660	inorganic ion transmembrane transport	4	4.65116	0.579559	ATP6V1A, PRKACA, SDHB, CORO1A	71	302	7080	1.32077	1	1	0.969587
Annotation Cluster 18	Enrichment Score: 0.6242028729154345
Category	Term		Count	%	PValue	Genes	List Total	Pop Hits	Pop Total	Fold Enrichment	Bonferroni	Benjamini	FDR
GOTERM_BP_FAT	GO:1903827	regulation of cellular protein localization	11	12.7907	0.00303224	EPB41L2, LMNA, RDX, CTNNA1, RACK1, PIN1, MSN, SFN, EZR, PRKACA, PLS1	71	367	7080	2.98883	0.998761	0.0835382	0.0809608
GOTERM_BP_FAT	GO:1903829	positive regulation of cellular protein localization	8	9.30233	0.0082212	EPB41L2, RDX, RACK1, MSN, SFN, EZR, PRKACA, PLS1	71	235	7080	3.39467	1	0.184893	0.179189
GOTERM_BP_FAT	GO:0042176	regulation of protein catabolic process	8	9.30233	0.0113449	RPL11, GLMN, RDX, RACK1, PIN1, MSN, EZR, PRKACA	71	250	7080	3.19099	1	0.240424	0.233006
GOTERM_BP_FAT	GO:0060341	regulation of cellular localization	12	13.9535	0.0149073	EPB41L2, LMNA, RDX, CTNNA1, RACK1, PIN1, MSN, SFN, EZR, PRKACA, CORO1A, PLS1	71	534	7080	2.24086	1	0.301427	0.292128
GOTERM_BP_FAT	GO:0043066	negative regulation of apoptotic process	10	11.6279	0.023586	RPL10, LMNA, PDCD4, CTNNA1, AKR1A1, RACK1, VDAC2, SFN, PHB2, CORO1A	71	426	7080	2.34081	1	0.431034	0.417735
GOTERM_BP_FAT	GO:0032880	regulation of protein localization	11	12.7907	0.0270226	EPB41L2, LMNA, RDX, CTNNA1, RACK1, PIN1, MSN, SFN, EZR, PRKACA, PLS1	71	509	7080	2.15501	1	0.478	0.463252
GOTERM_BP_FAT	GO:0071363	cellular response to growth factor stimulus	8	9.30233	0.0271098	ARPC3, RDX, TWF2, PDCD4, RACK1, PIN1, CORO1A, CORO1B	71	298	7080	2.677	1	0.478	0.463252
GOTERM_BP_FAT	GO:0060548	negative regulation of cell death	10	11.6279	0.0294516	RPL10, LMNA, PDCD4, CTNNA1, AKR1A1, RACK1, VDAC2, SFN, PHB2, CORO1A	71	443	7080	2.25098	1	0.488055	0.472997
GOTERM_BP_FAT	GO:0043069	negative regulation of programmed cell death	10	11.6279	0.0294516	RPL10, LMNA, PDCD4, CTNNA1, AKR1A1, RACK1, VDAC2, SFN, PHB2, CORO1A	71	443	7080	2.25098	1	0.488055	0.472997
GOTERM_BP_FAT	GO:0070848	response to growth factor	8	9.30233	0.0357081	ARPC3, RDX, TWF2, PDCD4, RACK1, PIN1, CORO1A, CORO1B	71	316	7080	2.52451	1	0.546532	0.52967
GOTERM_BP_FAT	GO:0008589	regulation of smoothened signaling pathway	3	3.48837	0.0394981	CTNNA1, RACK1, PRKACA	71	32	7080	9.34859	1	0.583255	0.56526
GOTERM_BP_FAT	GO:0006913	nucleocytoplasmic transport	7	8.13953	0.0401975	RANBP1, LMNA, KPNA6, PIN1, SFN, PRKACA, PHB2	71	256	7080	2.72667	1	0.586724	0.568621
GOTERM_BP_FAT	GO:0051169	nuclear transport	7	8.13953	0.0415013	RANBP1, LMNA, KPNA6, PIN1, SFN, PRKACA, PHB2	71	258	7080	2.70554	1	0.597835	0.57939
GOTERM_BP_FAT	GO:0043393	regulation of protein binding	4	4.65116	0.0607299	RPL11, RACK1, PIN1, PRKACA	71	91	7080	4.38322	1	0.77819	0.754181
GOTERM_BP_FAT	GO:0042326	negative regulation of phosphorylation	6	6.97674	0.0637954	PDCD4, RACK1, PIN1, SFN, EZR, PRKACA	71	218	7080	2.74454	1	0.805147	0.780306
GOTERM_BP_FAT	GO:0071310	cellular response to organic substance	16	18.6047	0.0650541	ACTR3, ACTR2, RDX, TWF2, MSN, PHB2, CORO1A, CORO1B, ARPC3, PDCD4, CTNNA1, RACK1, PIN1, EZR, PRKACA, INA	71	1008	7080	1.58283	1	0.805147	0.780306
GOTERM_BP_FAT	GO:0070887	cellular response to chemical stimulus	19	22.093	0.0658098	ATP6V1A, ACTR3, ACTR2, RDX, TWF2, MSN, PHB2, CORO1A, CORO1B, ARPC3, LMNA, PDCD4, CTNNA1, RACK1, PIN1, VDAC2, EZR, PRKACA, INA	71	1271	7080	1.49067	1	0.805147	0.780306
GOTERM_BP_FAT	GO:0007224	smoothened signaling pathway	3	3.48837	0.0755101	CTNNA1, RACK1, PRKACA	71	46	7080	6.50337	1	0.84417	0.818125
GOTERM_BP_FAT	GO:0051246	regulation of protein metabolic process	19	22.093	0.0825265	RPL10, CNBP, GLMN, RDX, RPL11, RPS27L, TWF1, MSN, PHB2, GSPT1, PSMA3, IGF2BP1, PDCD4, RACK1, PIN1, IGF2BP3, SFN, EZR, PRKACA	71	1308	7080	1.44851	1	0.895519	0.867889
GOTERM_BP_FAT	GO:0033365	protein localization to organelle	11	12.7907	0.08316	LMNA, RPL11, RDX, KPNA6, CTNNA1, PIN1, MSN, EZR, PRKACA, PHB2, RAB6B	71	621	7080	1.76635	1	0.895519	0.867889
GOTERM_BP_FAT	GO:0034504	protein localization to nucleus	6	6.97674	0.0832946	LMNA, RPL11, KPNA6, CTNNA1, PIN1, PHB2	71	236	7080	2.53521	1	0.895519	0.867889
GOTERM_BP_FAT	GO:0097190	apoptotic signaling pathway	7	8.13953	0.0891355	LMNA, RPL11, CTNNA1, RACK1, VDAC2, RPS27L, SFN	71	314	7080	2.22302	1	0.931065	0.902339
GOTERM_BP_FAT	GO:0010033	response to organic substance	19	22.093	0.0900629	ACTR3, ACTR2, VPS4B, RDX, TWF2, MSN, PHB2, CORO1A, CORO1B, ARPC3, PDCD4, CTNNA1, RACK1, PIN1, VDAC2, EZR, PRKACA, INA, HNRNPA0	71	1323	7080	1.43208	1	0.936314	0.907426
GOTERM_BP_FAT	GO:0045936	negative regulation of phosphate metabolic process	6	6.97674	0.0941171	PDCD4, RACK1, PIN1, SFN, EZR, PRKACA	71	245	7080	2.44208	1	0.96481	0.935042
GOTERM_BP_FAT	GO:0010563	negative regulation of phosphorus metabolic process	6	6.97674	0.0953628	PDCD4, RACK1, PIN1, SFN, EZR, PRKACA	71	246	7080	2.43215	1	0.968569	0.938686
GOTERM_BP_FAT	GO:0042981	regulation of apoptotic process	12	13.9535	0.0980815	RPL10, LMNA, RPL11, PDCD4, CTNNA1, AKR1A1, RACK1, VDAC2, RPS27L, SFN, PHB2, CORO1A	71	725	7080	1.65051	1	0.987085	0.956631
GOTERM_BP_FAT	GO:0097193	intrinsic apoptotic signaling pathway	5	5.81395	0.0988849	RPL11, RACK1, VDAC2, RPS27L, SFN	71	178	7080	2.80108	1	0.990076	0.95953
GOTERM_BP_FAT	GO:0043067	regulation of programmed cell death	12	13.9535	0.112465	RPL10, LMNA, RPL11, PDCD4, CTNNA1, AKR1A1, RACK1, VDAC2, RPS27L, SFN, PHB2, CORO1A	71	744	7080	1.60836	1	1	0.969587
GOTERM_BP_FAT	GO:0010941	regulation of cell death	12	13.9535	0.112465	RPL10, LMNA, RPL11, PDCD4, CTNNA1, AKR1A1, RACK1, VDAC2, RPS27L, SFN, PHB2, CORO1A	71	744	7080	1.60836	1	1	0.969587
GOTERM_BP_FAT	GO:0071495	cellular response to endogenous stimulus	10	11.6279	0.112701	ARPC3, RDX, PDCD4, CTNNA1, PIN1, EZR, PRKACA, PHB2, CORO1A, CORO1B	71	576	7080	1.73122	1	1	0.969587
GOTERM_BP_FAT	GO:2001234	negative regulation of apoptotic signaling pathway	4	4.65116	0.123804	LMNA, CTNNA1, RACK1, VDAC2	71	124	7080	3.21672	1	1	0.969587
GOTERM_BP_FAT	GO:0044092	negative regulation of molecular function	7	8.13953	0.125971	RPL11, RDX, PDCD4, RACK1, PIN1, SFN, PHB2	71	346	7080	2.01742	1	1	0.969587
GOTERM_BP_FAT	GO:0001933	negative regulation of protein phosphorylation	5	5.81395	0.131732	PDCD4, RACK1, PIN1, SFN, EZR	71	198	7080	2.51814	1	1	0.969587
GOTERM_BP_FAT	GO:0032386	regulation of intracellular transport	6	6.97674	0.145644	RDX, PIN1, MSN, SFN, EZR, PRKACA	71	282	7080	2.12167	1	1	0.969587
GOTERM_BP_FAT	GO:0008285	negative regulation of cell proliferation	6	6.97674	0.145644	LMNA, GLMN, PDCD4, CTNNA1, SFN, PHB2	71	282	7080	2.12167	1	1	0.969587
GOTERM_BP_FAT	GO:0031400	negative regulation of protein modification process	6	6.97674	0.156563	RPL11, PDCD4, RACK1, PIN1, SFN, EZR	71	289	7080	2.07028	1	1	0.969587
GOTERM_BP_FAT	GO:2001233	regulation of apoptotic signaling pathway	5	5.81395	0.157101	LMNA, RPL11, CTNNA1, RACK1, VDAC2	71	212	7080	2.35185	1	1	0.969587
GOTERM_BP_FAT	GO:0009719	response to endogenous stimulus	11	12.7907	0.17405	ARPC3, RDX, PDCD4, CTNNA1, PIN1, VDAC2, EZR, PRKACA, PHB2, CORO1A, CORO1B	71	724	7080	1.51506	1	1	0.969587
GOTERM_BP_FAT	GO:0043409	negative regulation of MAPK cascade	3	3.48837	0.183561	PDCD4, PIN1, EZR	71	79	7080	3.78677	1	1	0.969587
GOTERM_BP_FAT	GO:1902532	negative regulation of intracellular signal transduction	6	6.97674	0.184444	PDCD4, RACK1, PIN1, VDAC2, EZR, PRKACA	71	306	7080	1.95526	1	1	0.969587
GOTERM_BP_FAT	GO:0051049	regulation of transport	11	12.7907	0.19254	WDR1, VPS4B, RDX, RACK1, PIN1, MSN, SFN, EZR, PRKACA, PHB2, CORO1A	71	741	7080	1.4803	1	1	0.969587
GOTERM_BP_FAT	GO:0032268	regulation of cellular protein metabolic process	16	18.6047	0.200073	RPL10, CNBP, GLMN, RPL11, RPS27L, TWF1, PHB2, GSPT1, IGF2BP1, PDCD4, RACK1, PIN1, IGF2BP3, SFN, EZR, PRKACA	71	1204	7080	1.32516	1	1	0.969587
GOTERM_BP_FAT	GO:0051050	positive regulation of transport	7	8.13953	0.200631	VPS4B, RDX, RACK1, MSN, SFN, EZR, PRKACA	71	399	7080	1.74944	1	1	0.969587
GOTERM_BP_FAT	GO:2001235	positive regulation of apoptotic signaling pathway	3	3.48837	0.219658	RPL11, CTNNA1, RACK1	71	89	7080	3.36129	1	1	0.969587
GOTERM_BP_FAT	GO:0051302	regulation of cell division	3	3.48837	0.219658	RACK1, PIN1, SFN	71	89	7080	3.36129	1	1	0.969587
GOTERM_BP_FAT	GO:0050790	regulation of catalytic activity	10	11.6279	0.221345	PSMA3, RPL11, RDX, PDCD4, RACK1, PIN1, VDAC2, RPS27L, SFN, PHB2	71	676	7080	1.47512	1	1	0.969587
GOTERM_BP_FAT	GO:1901701	cellular response to oxygen-containing compound	8	9.30233	0.221557	TWF2, PDCD4, CTNNA1, RACK1, MSN, EZR, PRKACA, PHB2	71	499	7080	1.59869	1	1	0.969587
GOTERM_BP_FAT	GO:0070371	ERK1 and ERK2 cascade	3	3.48837	0.223306	PIN1, EZR, PHB2	71	90	7080	3.32394	1	1	0.969587
GOTERM_BP_FAT	GO:0051098	regulation of binding	4	4.65116	0.225717	RPL11, RACK1, PIN1, PRKACA	71	166	7080	2.40285	1	1	0.969587
GOTERM_BP_FAT	GO:0032269	negative regulation of cellular protein metabolic process	8	9.30233	0.227421	RPL11, IGF2BP1, PDCD4, RACK1, PIN1, IGF2BP3, SFN, EZR	71	503	7080	1.58598	1	1	0.969587
GOTERM_BP_FAT	GO:0009968	negative regulation of signal transduction	9	10.4651	0.231006	LMNA, PDCD4, CTNNA1, RACK1, PIN1, VDAC2, EZR, PRKACA, PHB2	71	594	7080	1.51088	1	1	0.969587
GOTERM_BP_FAT	GO:0070372	regulation of ERK1 and ERK2 cascade	3	3.48837	0.23428	PIN1, EZR, PHB2	71	93	7080	3.21672	1	1	0.969587
GOTERM_BP_FAT	GO:0042325	regulation of phosphorylation	9	10.4651	0.235127	GLMN, PDCD4, RACK1, PIN1, TWF1, SFN, EZR, PRKACA, PHB2	71	597	7080	1.50329	1	1	0.969587
GOTERM_BP_FAT	GO:0006915	apoptotic process	12	13.9535	0.259905	RPL10, LMNA, RPL11, PDCD4, CTNNA1, AKR1A1, RACK1, VDAC2, RPS27L, SFN, PHB2, CORO1A	71	890	7080	1.34452	1	1	0.969587
GOTERM_BP_FAT	GO:2001242	regulation of intrinsic apoptotic signaling pathway	3	3.48837	0.259999	RPL11, RACK1, VDAC2	71	100	7080	2.99155	1	1	0.969587
GOTERM_BP_FAT	GO:0046822	regulation of nucleocytoplasmic transport	3	3.48837	0.271043	PIN1, SFN, PRKACA	71	103	7080	2.90442	1	1	0.969587
GOTERM_BP_FAT	GO:0010648	negative regulation of cell communication	9	10.4651	0.274806	LMNA, PDCD4, CTNNA1, RACK1, PIN1, VDAC2, EZR, PRKACA, PHB2	71	625	7080	1.43594	1	1	0.969587
GOTERM_BP_FAT	GO:0023057	negative regulation of signaling	9	10.4651	0.277716	LMNA, PDCD4, CTNNA1, RACK1, PIN1, VDAC2, EZR, PRKACA, PHB2	71	627	7080	1.43136	1	1	0.969587
GOTERM_BP_FAT	GO:0071407	cellular response to organic cyclic compound	5	5.81395	0.279544	CTNNA1, MSN, EZR, PRKACA, PHB2	71	271	7080	1.83982	1	1	0.969587
GOTERM_BP_FAT	GO:0033993	response to lipid	6	6.97674	0.284991	VPS4B, TWF2, PDCD4, MSN, PHB2, HNRNPA0	71	361	7080	1.65737	1	1	0.969587
GOTERM_BP_FAT	GO:0051248	negative regulation of protein metabolic process	8	9.30233	0.288823	RPL11, IGF2BP1, PDCD4, RACK1, PIN1, IGF2BP3, SFN, EZR	71	543	7080	1.46915	1	1	0.969587
GOTERM_BP_FAT	GO:0001816	cytokine production	5	5.81395	0.295159	GLMN, KPNA6, PDCD4, EZR, PHB2	71	278	7080	1.79349	1	1	0.969587
GOTERM_BP_FAT	GO:0043065	positive regulation of apoptotic process	5	5.81395	0.304138	RPL11, PDCD4, CTNNA1, RACK1, RPS27L	71	282	7080	1.76806	1	1	0.969587
GOTERM_BP_FAT	GO:0043068	positive regulation of programmed cell death	5	5.81395	0.310895	RPL11, PDCD4, CTNNA1, RACK1, RPS27L	71	285	7080	1.74944	1	1	0.969587
GOTERM_BP_FAT	GO:0010942	positive regulation of cell death	5	5.81395	0.310895	RPL11, PDCD4, CTNNA1, RACK1, RPS27L	71	285	7080	1.74944	1	1	0.969587
GOTERM_BP_FAT	GO:0051348	negative regulation of transferase activity	3	3.48837	0.311459	RPL11, PDCD4, SFN	71	114	7080	2.62417	1	1	0.969587
GOTERM_BP_FAT	GO:0048585	negative regulation of response to stimulus	10	11.6279	0.319767	LMNA, PDCD4, CTNNA1, RACK1, PIN1, VDAC2, EZR, PRKACA, PHB2, CORO1B	71	749	7080	1.33135	1	1	0.969587
GOTERM_BP_FAT	GO:0019220	regulation of phosphate metabolic process	9	10.4651	0.3254	GLMN, PDCD4, RACK1, PIN1, TWF1, SFN, EZR, PRKACA, PHB2	71	659	7080	1.36186	1	1	0.969587
GOTERM_BP_FAT	GO:0051174	regulation of phosphorus metabolic process	9	10.4651	0.329961	GLMN, PDCD4, RACK1, PIN1, TWF1, SFN, EZR, PRKACA, PHB2	71	662	7080	1.35569	1	1	0.969587
GOTERM_BP_FAT	GO:0051172	negative regulation of nitrogen compound metabolic process	11	12.7907	0.330193	RPL10, CNBP, IGF2BP1, PDCD4, RACK1, PIN1, IGF2BP3, SFN, EZR, PRKACA, PHB2	71	851	7080	1.28896	1	1	0.969587
GOTERM_BP_FAT	GO:0000165	MAPK cascade	5	5.81395	0.344884	PPP1CB, PDCD4, PIN1, EZR, PHB2	71	300	7080	1.66197	1	1	0.969587
GOTERM_BP_FAT	GO:0023014	signal transduction by protein phosphorylation	5	5.81395	0.344884	PPP1CB, PDCD4, PIN1, EZR, PHB2	71	300	7080	1.66197	1	1	0.969587
GOTERM_BP_FAT	GO:0007166	cell surface receptor signaling pathway	12	13.9535	0.356108	SHTN1, VPS4B, LMNA, GLMN, PDCD4, CTNNA1, RACK1, PIN1, EZR, PRKACA, PHB2, CORO1A	71	966	7080	1.23874	1	1	0.969587
GOTERM_BP_FAT	GO:0012501	programmed cell death	12	13.9535	0.356108	RPL10, LMNA, RPL11, PDCD4, CTNNA1, AKR1A1, RACK1, VDAC2, RPS27L, SFN, PHB2, CORO1A	71	966	7080	1.23874	1	1	0.969587
GOTERM_BP_FAT	GO:0031647	regulation of protein stability	4	4.65116	0.35794	LMNA, RPL11, PIN1, PHB2	71	215	7080	1.85522	1	1	0.969587
GOTERM_BP_FAT	GO:0008283	cell proliferation	10	11.6279	0.358619	CNBP, LMNA, GLMN, IGF2BP1, PDCD4, CTNNA1, MSN, SFN, PHB2, CORO1A	71	776	7080	1.28503	1	1	0.969587
GOTERM_BP_FAT	GO:0008219	cell death	12	13.9535	0.36138	RPL10, LMNA, RPL11, PDCD4, CTNNA1, AKR1A1, RACK1, VDAC2, RPS27L, SFN, PHB2, CORO1A	71	970	7080	1.23363	1	1	0.969587
GOTERM_BP_FAT	GO:0043086	negative regulation of catalytic activity	4	4.65116	0.363383	RPL11, RDX, PDCD4, SFN	71	217	7080	1.83813	1	1	0.969587
GOTERM_BP_FAT	GO:1901700	response to oxygen-containing compound	9	10.4651	0.399509	TWF2, PDCD4, CTNNA1, RACK1, MSN, EZR, PRKACA, PHB2, HNRNPA0	71	707	7080	1.2694	1	1	0.969587
GOTERM_BP_FAT	GO:0050821	protein stabilization	3	3.48837	0.401167	RPL11, PIN1, PHB2	71	139	7080	2.15219	1	1	0.969587
GOTERM_BP_FAT	GO:0006468	protein phosphorylation	9	10.4651	0.41668	PPP1CB, PDCD4, RACK1, PIN1, TWF1, SFN, EZR, PRKACA, PHB2	71	718	7080	1.24995	1	1	0.969587
GOTERM_BP_FAT	GO:0071396	cellular response to lipid	4	4.65116	0.427973	TWF2, PDCD4, MSN, PHB2	71	241	7080	1.65508	1	1	0.969587
GOTERM_BP_FAT	GO:0009887	animal organ morphogenesis	5	5.81395	0.433272	PDCD4, CTNNA1, MSN, PHB2, PLS1	71	339	7080	1.47077	1	1	0.969587
GOTERM_BP_FAT	GO:0065009	regulation of molecular function	11	12.7907	0.437149	PSMA3, RPL11, RDX, PDCD4, RACK1, PIN1, VDAC2, RPS27L, SFN, PRKACA, PHB2	71	928	7080	1.18201	1	1	0.969587
GOTERM_BP_FAT	GO:0051241	negative regulation of multicellular organismal process	6	6.97674	0.439704	GLRX3, LMNA, PDCD4, CTNNA1, EZR, PHB2	71	439	7080	1.36289	1	1	0.969587
GOTERM_BP_FAT	GO:0001932	regulation of protein phosphorylation	7	8.13953	0.440434	PDCD4, RACK1, PIN1, TWF1, SFN, EZR, PHB2	71	537	7080	1.29987	1	1	0.969587
GOTERM_BP_FAT	GO:0016310	phosphorylation	12	13.9535	0.446942	PPP1CB, GLMN, PDCD4, AK2, RACK1, PIN1, TWF1, SFN, EZR, PRKACA, PHB2, SDHB	71	1034	7080	1.15727	1	1	0.969587
GOTERM_BP_FAT	GO:0035556	intracellular signal transduction	14	16.2791	0.447684	RDX, RPL11, RPS27L, PHB2, PPP1CB, SHTN1, PDCD4, RACK1, PIN1, VDAC2, RPS20, SFN, EZR, PRKACA	71	1233	7080	1.13224	1	1	0.969587
GOTERM_BP_FAT	GO:0043408	regulation of MAPK cascade	4	4.65116	0.467261	PDCD4, PIN1, EZR, PHB2	71	256	7080	1.5581	1	1	0.969587
GOTERM_BP_FAT	GO:0042127	regulation of cell proliferation	8	9.30233	0.468673	CNBP, LMNA, GLMN, PDCD4, CTNNA1, SFN, PHB2, CORO1A	71	652	7080	1.22354	1	1	0.969587
GOTERM_BP_FAT	GO:1902531	regulation of intracellular signal transduction	10	11.6279	0.477615	RPL11, RDX, PDCD4, RACK1, PIN1, VDAC2, RPS20, EZR, PRKACA, PHB2	71	857	7080	1.16357	1	1	0.969587
GOTERM_BP_FAT	GO:0033157	regulation of intracellular protein transport	3	3.48837	0.507533	PIN1, SFN, PRKACA	71	171	7080	1.74944	1	1	0.969587
GOTERM_BP_FAT	GO:0051222	positive regulation of protein transport	3	3.48837	0.519976	RACK1, SFN, PRKACA	71	175	7080	1.70946	1	1	0.969587
GOTERM_BP_FAT	GO:0009725	response to hormone	5	5.81395	0.543629	RDX, PDCD4, VDAC2, PRKACA, PHB2	71	390	7080	1.27844	1	1	0.969587
GOTERM_BP_FAT	GO:0051223	regulation of protein transport	4	4.65116	0.546886	RACK1, PIN1, SFN, PRKACA	71	288	7080	1.38498	1	1	0.969587
GOTERM_BP_FAT	GO:1904951	positive regulation of establishment of protein localization	3	3.48837	0.561888	RACK1, SFN, PRKACA	71	189	7080	1.58283	1	1	0.969587
GOTERM_BP_FAT	GO:0090087	regulation of peptide transport	4	4.65116	0.565732	RACK1, PIN1, SFN, PRKACA	71	296	7080	1.34754	1	1	0.969587
GOTERM_BP_FAT	GO:0051338	regulation of transferase activity	4	4.65116	0.590876	RPL11, PDCD4, SFN, PHB2	71	307	7080	1.29926	1	1	0.969587
GOTERM_BP_FAT	GO:0070201	regulation of establishment of protein localization	4	4.65116	0.590876	RACK1, PIN1, SFN, PRKACA	71	307	7080	1.29926	1	1	0.969587
GOTERM_BP_FAT	GO:0014070	response to organic cyclic compound	5	5.81395	0.591835	CTNNA1, MSN, EZR, PRKACA, PHB2	71	414	7080	1.20433	1	1	0.969587
GOTERM_BP_FAT	GO:0033554	cellular response to stress	12	13.9535	0.597157	ACTR2, DNAJC7, LMNA, IGF2BP1, PDCD4, CTNNA1, RACK1, RPS27L, SFN, EZR, PRKACA, PHB2	71	1149	7080	1.04144	1	1	0.969587
GOTERM_BP_FAT	GO:0010647	positive regulation of cell communication	8	9.30233	0.603108	RPL11, PDCD4, CTNNA1, RACK1, PIN1, RPS20, PRKACA, PHB2	71	737	7080	1.08242	1	1	0.969587
GOTERM_BP_FAT	GO:0023056	positive regulation of signaling	8	9.30233	0.613456	RPL11, PDCD4, CTNNA1, RACK1, PIN1, RPS20, PRKACA, PHB2	71	744	7080	1.07224	1	1	0.969587
GOTERM_BP_FAT	GO:0080135	regulation of cellular response to stress	5	5.81395	0.629732	ACTR2, DNAJC7, PDCD4, RACK1, EZR	71	434	7080	1.14883	1	1	0.969587
GOTERM_BP_FAT	GO:0045859	regulation of protein kinase activity	3	3.48837	0.640342	PDCD4, SFN, PHB2	71	218	7080	1.37227	1	1	0.969587
GOTERM_BP_FAT	GO:0031399	regulation of protein modification process	8	9.30233	0.640844	RPL11, PDCD4, RACK1, PIN1, TWF1, SFN, EZR, PHB2	71	763	7080	1.04554	1	1	0.969587
GOTERM_BP_FAT	GO:0031324	negative regulation of cellular metabolic process	12	13.9535	0.655929	RPL10, CNBP, RPL11, IGF2BP1, PDCD4, RACK1, PIN1, IGF2BP3, SFN, EZR, PRKACA, PHB2	71	1198	7080	0.998848	1	1	0.969587
GOTERM_BP_FAT	GO:1902533	positive regulation of intracellular signal transduction	5	5.81395	0.658445	RPL11, PDCD4, RACK1, RPS20, PHB2	71	450	7080	1.10798	1	1	0.969587
GOTERM_BP_FAT	GO:0009967	positive regulation of signal transduction	7	8.13953	0.665699	RPL11, PDCD4, CTNNA1, RACK1, PIN1, RPS20, PHB2	71	673	7080	1.03719	1	1	0.969587
GOTERM_BP_FAT	GO:0048584	positive regulation of response to stimulus	10	11.6279	0.669663	ACTR2, RPL11, KPNA6, PDCD4, CTNNA1, RACK1, PIN1, RPS20, EZR, PHB2	71	998	7080	0.999181	1	1	0.969587
GOTERM_BP_FAT	GO:0044093	positive regulation of molecular function	6	6.97674	0.676275	RPL11, RACK1, PIN1, VDAC2, RPS27L, PHB2	71	571	7080	1.04783	1	1	0.969587
GOTERM_BP_FAT	GO:0043549	regulation of kinase activity	3	3.48837	0.696737	PDCD4, SFN, PHB2	71	242	7080	1.23618	1	1	0.969587
GOTERM_BP_FAT	GO:0009892	negative regulation of metabolic process	13	15.1163	0.702266	RPL10, CNBP, RPL11, PHB2, GSPT1, IGF2BP1, PDCD4, RACK1, PIN1, IGF2BP3, SFN, EZR, PRKACA	71	1346	7080	0.963104	1	1	0.969587
GOTERM_BP_FAT	GO:0010605	negative regulation of macromolecule metabolic process	12	13.9535	0.712118	RPL10, CNBP, RPL11, IGF2BP1, PDCD4, RACK1, PIN1, IGF2BP3, SFN, EZR, PHB2, GSPT1	71	1249	7080	0.958062	1	1	0.969587
GOTERM_BP_FAT	GO:0006796	phosphate-containing compound metabolic process	14	16.2791	0.725037	ATP6V1A, GLMN, AK2, AKR1A1, TWF1, PHB2, SDHB, PPP1CB, PDCD4, RACK1, PIN1, SFN, EZR, PRKACA	71	1475	7080	0.946479	1	1	0.969587
GOTERM_BP_FAT	GO:0051093	negative regulation of developmental process	4	4.65116	0.7433	VAT1, PDCD4, CTNNA1, PHB2	71	386	7080	1.03335	1	1	0.969587
GOTERM_BP_FAT	GO:0006793	phosphorus metabolic process	14	16.2791	0.777457	ATP6V1A, GLMN, AK2, AKR1A1, TWF1, PHB2, SDHB, PPP1CB, PDCD4, RACK1, PIN1, SFN, EZR, PRKACA	71	1533	7080	0.910669	1	1	0.969587
GOTERM_BP_FAT	GO:0071417	cellular response to organonitrogen compound	3	3.48837	0.779686	CTNNA1, EZR, PRKACA	71	285	7080	1.04967	1	1	0.969587
GOTERM_BP_FAT	GO:0009966	regulation of signal transduction	12	13.9535	0.786761	LMNA, RPL11, RDX, PDCD4, CTNNA1, RACK1, PIN1, VDAC2, RPS20, EZR, PRKACA, PHB2	71	1327	7080	0.901748	1	1	0.969587
GOTERM_BP_FAT	GO:0010243	response to organonitrogen compound	4	4.65116	0.788214	PDCD4, CTNNA1, EZR, PRKACA	71	416	7080	0.95883	1	1	0.969587
GOTERM_BP_FAT	GO:1901699	cellular response to nitrogen compound	3	3.48837	0.86998	CTNNA1, EZR, PRKACA	71	352	7080	0.849872	1	1	0.969587
GOTERM_BP_FAT	GO:1901698	response to nitrogen compound	4	4.65116	0.87216	PDCD4, CTNNA1, EZR, PRKACA	71	490	7080	0.814027	1	1	0.969587
GOTERM_BP_FAT	GO:0010646	regulation of cell communication	12	13.9535	0.885773	LMNA, RPL11, RDX, PDCD4, CTNNA1, RACK1, PIN1, VDAC2, RPS20, EZR, PRKACA, PHB2	71	1468	7080	0.815136	1	1	0.969587
GOTERM_BP_FAT	GO:0023051	regulation of signaling	12	13.9535	0.896314	LMNA, RPL11, RDX, PDCD4, CTNNA1, RACK1, PIN1, VDAC2, RPS20, EZR, PRKACA, PHB2	71	1488	7080	0.80418	1	1	0.969587
GOTERM_BP_FAT	GO:0007267	cell-cell signaling	4	4.65116	0.89696	VPS4B, RACK1, PIN1, PRKACA	71	520	7080	0.767064	1	1	0.969587
GOTERM_BP_FAT	GO:0018193	peptidyl-amino acid modification	3	3.48837	0.949831	RACK1, PIN1, PRKACA	71	465	7080	0.643344	1	1	0.969587
GOTERM_BP_FAT	GO:0036211	protein modification process	12	13.9535	0.95264	PPP1CB, RPL11, PDCD4, RACK1, PIN1, TWF1, SFN, ARPC4, EZR, PRKACA, PHB2, GSPT1	71	1637	7080	0.730983	1	1	0.969587
GOTERM_BP_FAT	GO:0006464	cellular protein modification process	11	12.7907	0.974114	PPP1CB, RPL11, PDCD4, RACK1, PIN1, TWF1, SFN, EZR, PRKACA, PHB2, GSPT1	71	1620	7080	0.6771	1	1	0.974114
Annotation Cluster 19	Enrichment Score: 0.5969720636644659
Category	Term		Count	%	PValue	Genes	List Total	Pop Hits	Pop Total	Fold Enrichment	Bonferroni	Benjamini	FDR
GOTERM_BP_FAT	GO:0042176	regulation of protein catabolic process	8	9.30233	0.0113449	RPL11, GLMN, RDX, RACK1, PIN1, MSN, EZR, PRKACA	71	250	7080	3.19099	1	0.240424	0.233006
GOTERM_BP_FAT	GO:0043393	regulation of protein binding	4	4.65116	0.0607299	RPL11, RACK1, PIN1, PRKACA	71	91	7080	4.38322	1	0.77819	0.754181
GOTERM_BP_FAT	GO:0030162	regulation of proteolysis	7	8.13953	0.0880948	PSMA3, RPL11, GLMN, RACK1, RPS27L, SFN, PRKACA	71	313	7080	2.23012	1	0.929	0.900338
GOTERM_BP_FAT	GO:0009057	macromolecule catabolic process	13	15.1163	0.0934544	VPS4B, PABPC4, GLMN, RDX, RPL11, MSN, GSPT1, PSMA3, IGF2BP1, RACK1, PIN1, EZR, PRKACA	71	803	7080	1.61437	1	0.962493	0.932797
GOTERM_BP_FAT	GO:0009894	regulation of catabolic process	10	11.6279	0.0997264	ATP6V1A, RPL11, GLMN, RDX, IGF2BP1, RACK1, PIN1, MSN, EZR, PRKACA	71	561	7080	1.77751	1	0.990076	0.95953
GOTERM_BP_FAT	GO:0061136	regulation of proteasomal protein catabolic process	4	4.65116	0.102726	RPL11, GLMN, RACK1, PRKACA	71	114	7080	3.49889	1	1	0.969587
GOTERM_BP_FAT	GO:0030163	protein catabolic process	10	11.6279	0.141389	PSMA3, VPS4B, RPL11, GLMN, RDX, RACK1, PIN1, MSN, EZR, PRKACA	71	606	7080	1.64552	1	1	0.969587
GOTERM_BP_FAT	GO:1903050	regulation of proteolysis involved in cellular protein catabolic process	4	4.65116	0.158053	RPL11, GLMN, RACK1, PRKACA	71	139	7080	2.86959	1	1	0.969587
GOTERM_BP_FAT	GO:1903362	regulation of cellular protein catabolic process	4	4.65116	0.174953	RPL11, GLMN, RACK1, PRKACA	71	146	7080	2.73201	1	1	0.969587
GOTERM_BP_FAT	GO:0051098	regulation of binding	4	4.65116	0.225717	RPL11, RACK1, PIN1, PRKACA	71	166	7080	2.40285	1	1	0.969587
GOTERM_BP_FAT	GO:0032434	regulation of proteasomal ubiquitin-dependent protein catabolic process	3	3.48837	0.22696	RPL11, GLMN, RACK1	71	91	7080	3.28742	1	1	0.969587
GOTERM_BP_FAT	GO:0009895	negative regulation of catabolic process	4	4.65116	0.268199	RPL11, IGF2BP1, PIN1, PRKACA	71	182	7080	2.19161	1	1	0.969587
GOTERM_BP_FAT	GO:0044265	cellular macromolecule catabolic process	9	10.4651	0.328439	PSMA3, VPS4B, PABPC4, RPL11, GLMN, IGF2BP1, RACK1, PRKACA, GSPT1	71	661	7080	1.35774	1	1	0.969587
GOTERM_BP_FAT	GO:0048598	embryonic morphogenesis	4	4.65116	0.435912	GLMN, RACK1, PRKACA, PLS1	71	244	7080	1.63473	1	1	0.969587
GOTERM_BP_FAT	GO:0031329	regulation of cellular catabolic process	6	6.97674	0.490604	ATP6V1A, RPL11, GLMN, IGF2BP1, RACK1, PRKACA	71	465	7080	1.28669	1	1	0.969587
GOTERM_BP_FAT	GO:0051603	proteolysis involved in cellular protein catabolic process	6	6.97674	0.502146	PSMA3, VPS4B, RPL11, GLMN, RACK1, PRKACA	71	471	7080	1.2703	1	1	0.969587
GOTERM_BP_FAT	GO:0044257	cellular protein catabolic process	6	6.97674	0.539903	PSMA3, VPS4B, RPL11, GLMN, RACK1, PRKACA	71	491	7080	1.21855	1	1	0.969587
GOTERM_BP_FAT	GO:0009790	embryo development	6	6.97674	0.543612	RPL10, GLMN, RACK1, RPL13, PRKACA, PLS1	71	493	7080	1.21361	1	1	0.969587
GOTERM_BP_FAT	GO:0006508	proteolysis	9	10.4651	0.604938	PSMA3, VPS4B, RPL11, GLMN, RACK1, RPS27L, SFN, CPVL, PRKACA	71	843	7080	1.06461	1	1	0.969587
GOTERM_BP_FAT	GO:0010498	proteasomal protein catabolic process	4	4.65116	0.615097	PSMA3, RPL11, GLMN, RACK1	71	318	7080	1.25432	1	1	0.969587
GOTERM_BP_FAT	GO:0006511	ubiquitin-dependent protein catabolic process	4	4.65116	0.778342	PSMA3, VPS4B, RPL11, RACK1	71	409	7080	0.97524	1	1	0.969587
GOTERM_BP_FAT	GO:0019941	modification-dependent protein catabolic process	4	4.65116	0.786826	PSMA3, VPS4B, RPL11, RACK1	71	415	7080	0.96114	1	1	0.969587
GOTERM_BP_FAT	GO:0043161	proteasome-mediated ubiquitin-dependent protein catabolic process	3	3.48837	0.795931	PSMA3, RPL11, RACK1	71	295	7080	1.01408	1	1	0.969587
GOTERM_BP_FAT	GO:0043632	modification-dependent macromolecule catabolic process	4	4.65116	0.803006	PSMA3, VPS4B, RPL11, RACK1	71	427	7080	0.934129	1	1	0.969587
Annotation Cluster 20	Enrichment Score: 0.582956536439589
Category	Term		Count	%	PValue	Genes	List Total	Pop Hits	Pop Total	Fold Enrichment	Bonferroni	Benjamini	FDR
GOTERM_BP_FAT	GO:0050000	chromosome localization	4	4.65116	0.0316337	ACTR3, ACTR2, VPS4B, LMNA	71	70	7080	5.69819	1	0.50891	0.493209
GOTERM_BP_FAT	GO:0000280	nuclear division	7	8.13953	0.101032	ACTR3, ACTR2, RANBP1, VPS4B, DRG1, PIN1, PHB2	71	325	7080	2.14778	1	0.998538	0.96773
GOTERM_BP_FAT	GO:0048285	organelle fission	7	8.13953	0.133614	ACTR3, ACTR2, RANBP1, VPS4B, DRG1, PIN1, PHB2	71	352	7080	1.98303	1	1	0.969587
GOTERM_BP_FAT	GO:0051303	establishment of chromosome localization	3	3.48837	0.145112	ACTR3, ACTR2, VPS4B	71	68	7080	4.39934	1	1	0.969587
GOTERM_BP_FAT	GO:0098813	nuclear chromosome segregation	4	4.65116	0.344313	ACTR3, ACTR2, VPS4B, PHB2	71	210	7080	1.8994	1	1	0.969587
GOTERM_BP_FAT	GO:0007017	microtubule-based process	7	8.13953	0.373562	ACTR3, ACTR2, RANBP1, VPS4B, LMNA, DRG1, EZR	71	500	7080	1.39606	1	1	0.969587
GOTERM_BP_FAT	GO:0051656	establishment of organelle localization	5	5.81395	0.475409	ACTR3, ACTR2, VPS4B, LMNA, EZR	71	358	7080	1.39271	1	1	0.969587
GOTERM_BP_FAT	GO:0007059	chromosome segregation	4	4.65116	0.485209	ACTR3, ACTR2, VPS4B, PHB2	71	263	7080	1.51663	1	1	0.969587
GOTERM_BP_FAT	GO:0000226	microtubule cytoskeleton organization	5	5.81395	0.514279	RANBP1, VPS4B, LMNA, DRG1, EZR	71	376	7080	1.32604	1	1	0.969587
GOTERM_BP_FAT	GO:0051640	organelle localization	5	5.81395	0.601511	ACTR3, ACTR2, VPS4B, LMNA, EZR	71	419	7080	1.18996	1	1	0.969587
GOTERM_BP_FAT	GO:0045087	innate immune response	4	4.65116	0.680083	ACTR3, ACTR2, PHB2, CORO1A	71	350	7080	1.13964	1	1	0.969587
Annotation Cluster 21	Enrichment Score: 0.4721675559873969
Category	Term		Count	%	PValue	Genes	List Total	Pop Hits	Pop Total	Fold Enrichment	Bonferroni	Benjamini	FDR
GOTERM_BP_FAT	GO:0002009	morphogenesis of an epithelium	5	5.81395	0.16467	WDR1, GLMN, MSN, PRKACA, PHB2	71	216	7080	2.30829	1	1	0.969587
GOTERM_BP_FAT	GO:0048729	tissue morphogenesis	5	5.81395	0.235872	WDR1, GLMN, MSN, PRKACA, PHB2	71	251	7080	1.98642	1	1	0.969587
GOTERM_BP_FAT	GO:0060562	epithelial tube morphogenesis	3	3.48837	0.369375	GLMN, PRKACA, PHB2	71	130	7080	2.30119	1	1	0.969587
GOTERM_BP_FAT	GO:0035239	tube morphogenesis	3	3.48837	0.425387	GLMN, PRKACA, PHB2	71	146	7080	2.04901	1	1	0.969587
GOTERM_BP_FAT	GO:0035295	tube development	3	3.48837	0.713872	GLMN, PRKACA, PHB2	71	250	7080	1.19662	1	1	0.969587
Annotation Cluster 22	Enrichment Score: 0.4108991040475396
Category	Term		Count	%	PValue	Genes	List Total	Pop Hits	Pop Total	Fold Enrichment	Bonferroni	Benjamini	FDR
GOTERM_BP_FAT	GO:2000146	negative regulation of cell motility	3	3.48837	0.358635	CTNNA1, PIN1, CORO1B	71	127	7080	2.35555	1	1	0.969587
GOTERM_BP_FAT	GO:0051271	negative regulation of cellular component movement	3	3.48837	0.383588	CTNNA1, PIN1, CORO1B	71	134	7080	2.2325	1	1	0.969587
GOTERM_BP_FAT	GO:0040013	negative regulation of locomotion	3	3.48837	0.425387	CTNNA1, PIN1, CORO1B	71	146	7080	2.04901	1	1	0.969587
Annotation Cluster 23	Enrichment Score: 0.35990362726145714
Category	Term		Count	%	PValue	Genes	List Total	Pop Hits	Pop Total	Fold Enrichment	Bonferroni	Benjamini	FDR
GOTERM_BP_FAT	GO:0010608	posttranscriptional regulation of gene expression	9	10.4651	0.0356523	RPL10, CNBP, PABPC4, IGF2BP1, RACK1, RPS27L, IGF2BP3, GSPT1, HNRNPA0	71	386	7080	2.32504	1	0.546532	0.52967
GOTERM_BP_FAT	GO:0042326	negative regulation of phosphorylation	6	6.97674	0.0637954	PDCD4, RACK1, PIN1, SFN, EZR, PRKACA	71	218	7080	2.74454	1	0.805147	0.780306
GOTERM_BP_FAT	GO:0001817	regulation of cytokine production	7	8.13953	0.0660636	GLMN, KPNA6, IGF2BP1, PDCD4, IGF2BP3, EZR, PHB2	71	290	7080	2.40699	1	0.805147	0.780306
GOTERM_BP_FAT	GO:0034248	regulation of cellular amide metabolic process	8	9.30233	0.0701584	RPL10, CNBP, IGF2BP1, RACK1, PIN1, RPS27L, IGF2BP3, GSPT1	71	368	7080	2.16779	1	0.813838	0.788728
GOTERM_BP_FAT	GO:0051246	regulation of protein metabolic process	19	22.093	0.0825265	RPL10, CNBP, GLMN, RDX, RPL11, RPS27L, TWF1, MSN, PHB2, GSPT1, PSMA3, IGF2BP1, PDCD4, RACK1, PIN1, IGF2BP3, SFN, EZR, PRKACA	71	1308	7080	1.44851	1	0.895519	0.867889
GOTERM_BP_FAT	GO:0045936	negative regulation of phosphate metabolic process	6	6.97674	0.0941171	PDCD4, RACK1, PIN1, SFN, EZR, PRKACA	71	245	7080	2.44208	1	0.96481	0.935042
GOTERM_BP_FAT	GO:0010563	negative regulation of phosphorus metabolic process	6	6.97674	0.0953628	PDCD4, RACK1, PIN1, SFN, EZR, PRKACA	71	246	7080	2.43215	1	0.968569	0.938686
GOTERM_BP_FAT	GO:0006417	regulation of translation	7	8.13953	0.107863	RPL10, CNBP, IGF2BP1, RACK1, RPS27L, IGF2BP3, GSPT1	71	331	7080	2.10885	1	1	0.969587
GOTERM_BP_FAT	GO:1902580	single-organism cellular localization	11	12.7907	0.11394	ACTR3, ACTR2, LMNA, RDX, KPNA6, RACK1, PIN1, EZR, PHB2, SDHB, PLS1	71	661	7080	1.65946	1	1	0.969587
GOTERM_BP_FAT	GO:0044092	negative regulation of molecular function	7	8.13953	0.125971	RPL11, RDX, PDCD4, RACK1, PIN1, SFN, PHB2	71	346	7080	2.01742	1	1	0.969587
GOTERM_BP_FAT	GO:0001933	negative regulation of protein phosphorylation	5	5.81395	0.131732	PDCD4, RACK1, PIN1, SFN, EZR	71	198	7080	2.51814	1	1	0.969587
GOTERM_BP_FAT	GO:0031400	negative regulation of protein modification process	6	6.97674	0.156563	RPL11, PDCD4, RACK1, PIN1, SFN, EZR	71	289	7080	2.07028	1	1	0.969587
GOTERM_BP_FAT	GO:0043409	negative regulation of MAPK cascade	3	3.48837	0.183561	PDCD4, PIN1, EZR	71	79	7080	3.78677	1	1	0.969587
GOTERM_BP_FAT	GO:1902532	negative regulation of intracellular signal transduction	6	6.97674	0.184444	PDCD4, RACK1, PIN1, VDAC2, EZR, PRKACA	71	306	7080	1.95526	1	1	0.969587
GOTERM_BP_FAT	GO:0032268	regulation of cellular protein metabolic process	16	18.6047	0.200073	RPL10, CNBP, GLMN, RPL11, RPS27L, TWF1, PHB2, GSPT1, IGF2BP1, PDCD4, RACK1, PIN1, IGF2BP3, SFN, EZR, PRKACA	71	1204	7080	1.32516	1	1	0.969587
GOTERM_BP_FAT	GO:0010468	regulation of gene expression	24	27.907	0.201652	ACTR3, ACTR2, RPL10, CNBP, PABPC4, GLMN, RDX, RPL11, RPS27L, MSN, PHB2, GSPT1, PPP1CB, LMNA, KPNA6, IGF2BP1, PDCD4, RACK1, PIN1, IGF2BP3, SFN, EZR, PRKACA, HNRNPA0	71	1963	7080	1.21917	1	1	0.969587
GOTERM_BP_FAT	GO:0034249	negative regulation of cellular amide metabolic process	4	4.65116	0.215318	IGF2BP1, RACK1, PIN1, IGF2BP3	71	162	7080	2.46218	1	1	0.969587
GOTERM_BP_FAT	GO:0050790	regulation of catalytic activity	10	11.6279	0.221345	PSMA3, RPL11, RDX, PDCD4, RACK1, PIN1, VDAC2, RPS27L, SFN, PHB2	71	676	7080	1.47512	1	1	0.969587
GOTERM_BP_FAT	GO:0070371	ERK1 and ERK2 cascade	3	3.48837	0.223306	PIN1, EZR, PHB2	71	90	7080	3.32394	1	1	0.969587
GOTERM_BP_FAT	GO:0032269	negative regulation of cellular protein metabolic process	8	9.30233	0.227421	RPL11, IGF2BP1, PDCD4, RACK1, PIN1, IGF2BP3, SFN, EZR	71	503	7080	1.58598	1	1	0.969587
GOTERM_BP_FAT	GO:0070372	regulation of ERK1 and ERK2 cascade	3	3.48837	0.23428	PIN1, EZR, PHB2	71	93	7080	3.21672	1	1	0.969587
GOTERM_BP_FAT	GO:0042325	regulation of phosphorylation	9	10.4651	0.235127	GLMN, PDCD4, RACK1, PIN1, TWF1, SFN, EZR, PRKACA, PHB2	71	597	7080	1.50329	1	1	0.969587
GOTERM_BP_FAT	GO:0051248	negative regulation of protein metabolic process	8	9.30233	0.288823	RPL11, IGF2BP1, PDCD4, RACK1, PIN1, IGF2BP3, SFN, EZR	71	543	7080	1.46915	1	1	0.969587
GOTERM_BP_FAT	GO:0001816	cytokine production	5	5.81395	0.295159	GLMN, KPNA6, PDCD4, EZR, PHB2	71	278	7080	1.79349	1	1	0.969587
GOTERM_BP_FAT	GO:0051348	negative regulation of transferase activity	3	3.48837	0.311459	RPL11, PDCD4, SFN	71	114	7080	2.62417	1	1	0.969587
GOTERM_BP_FAT	GO:0045727	positive regulation of translation	3	3.48837	0.315118	CNBP, IGF2BP1, RPS27L	71	115	7080	2.60135	1	1	0.969587
GOTERM_BP_FAT	GO:0019220	regulation of phosphate metabolic process	9	10.4651	0.3254	GLMN, PDCD4, RACK1, PIN1, TWF1, SFN, EZR, PRKACA, PHB2	71	659	7080	1.36186	1	1	0.969587
GOTERM_BP_FAT	GO:0051174	regulation of phosphorus metabolic process	9	10.4651	0.329961	GLMN, PDCD4, RACK1, PIN1, TWF1, SFN, EZR, PRKACA, PHB2	71	662	7080	1.35569	1	1	0.969587
GOTERM_BP_FAT	GO:0051172	negative regulation of nitrogen compound metabolic process	11	12.7907	0.330193	RPL10, CNBP, IGF2BP1, PDCD4, RACK1, PIN1, IGF2BP3, SFN, EZR, PRKACA, PHB2	71	851	7080	1.28896	1	1	0.969587
GOTERM_BP_FAT	GO:0000165	MAPK cascade	5	5.81395	0.344884	PPP1CB, PDCD4, PIN1, EZR, PHB2	71	300	7080	1.66197	1	1	0.969587
GOTERM_BP_FAT	GO:0023014	signal transduction by protein phosphorylation	5	5.81395	0.344884	PPP1CB, PDCD4, PIN1, EZR, PHB2	71	300	7080	1.66197	1	1	0.969587
GOTERM_BP_FAT	GO:0043086	negative regulation of catalytic activity	4	4.65116	0.363383	RPL11, RDX, PDCD4, SFN	71	217	7080	1.83813	1	1	0.969587
GOTERM_BP_FAT	GO:0034250	positive regulation of cellular amide metabolic process	3	3.48837	0.365802	CNBP, IGF2BP1, RPS27L	71	129	7080	2.31903	1	1	0.969587
GOTERM_BP_FAT	GO:0051247	positive regulation of protein metabolic process	9	10.4651	0.397949	CNBP, RDX, IGF2BP1, RACK1, PIN1, RPS27L, MSN, EZR, PHB2	71	706	7080	1.2712	1	1	0.969587
GOTERM_BP_FAT	GO:0006468	protein phosphorylation	9	10.4651	0.41668	PPP1CB, PDCD4, RACK1, PIN1, TWF1, SFN, EZR, PRKACA, PHB2	71	718	7080	1.24995	1	1	0.969587
GOTERM_BP_FAT	GO:0017148	negative regulation of translation	3	3.48837	0.421957	IGF2BP1, RACK1, IGF2BP3	71	145	7080	2.06314	1	1	0.969587
GOTERM_BP_FAT	GO:0010628	positive regulation of gene expression	12	13.9535	0.434847	ACTR3, ACTR2, CNBP, LMNA, RPL11, RDX, KPNA6, IGF2BP1, PIN1, RPS27L, MSN, EZR	71	1025	7080	1.16743	1	1	0.969587
GOTERM_BP_FAT	GO:0001932	regulation of protein phosphorylation	7	8.13953	0.440434	PDCD4, RACK1, PIN1, TWF1, SFN, EZR, PHB2	71	537	7080	1.29987	1	1	0.969587
GOTERM_BP_FAT	GO:2000113	negative regulation of cellular macromolecule biosynthetic process	9	10.4651	0.447881	RPL10, CNBP, IGF2BP1, PDCD4, RACK1, IGF2BP3, SFN, EZR, PHB2	71	738	7080	1.21608	1	1	0.969587
GOTERM_BP_FAT	GO:0010558	negative regulation of macromolecule biosynthetic process	9	10.4651	0.466526	RPL10, CNBP, IGF2BP1, PDCD4, RACK1, IGF2BP3, SFN, EZR, PHB2	71	750	7080	1.19662	1	1	0.969587
GOTERM_BP_FAT	GO:0043408	regulation of MAPK cascade	4	4.65116	0.467261	PDCD4, PIN1, EZR, PHB2	71	256	7080	1.5581	1	1	0.969587
GOTERM_BP_FAT	GO:0031327	negative regulation of cellular biosynthetic process	9	10.4651	0.512604	RPL10, CNBP, IGF2BP1, PDCD4, RACK1, IGF2BP3, SFN, EZR, PHB2	71	780	7080	1.1506	1	1	0.969587
GOTERM_BP_FAT	GO:0009890	negative regulation of biosynthetic process	9	10.4651	0.53073	RPL10, CNBP, IGF2BP1, PDCD4, RACK1, IGF2BP3, SFN, EZR, PHB2	71	792	7080	1.13316	1	1	0.969587
GOTERM_BP_FAT	GO:0010629	negative regulation of gene expression	10	11.6279	0.546683	RPL10, CNBP, IGF2BP1, PDCD4, RACK1, IGF2BP3, SFN, EZR, PHB2, GSPT1	71	905	7080	1.10186	1	1	0.969587
GOTERM_BP_FAT	GO:0001819	positive regulation of cytokine production	3	3.48837	0.547216	GLMN, KPNA6, PHB2	71	184	7080	1.62584	1	1	0.969587
GOTERM_BP_FAT	GO:0045934	negative regulation of nucleobase-containing compound metabolic process	8	9.30233	0.572834	RPL10, CNBP, IGF2BP1, PDCD4, SFN, EZR, PRKACA, PHB2	71	717	7080	1.11262	1	1	0.969587
GOTERM_BP_FAT	GO:0051338	regulation of transferase activity	4	4.65116	0.590876	RPL11, PDCD4, SFN, PHB2	71	307	7080	1.29926	1	1	0.969587
GOTERM_BP_FAT	GO:0051253	negative regulation of RNA metabolic process	7	8.13953	0.615946	RPL10, CNBP, IGF2BP1, PDCD4, SFN, EZR, PHB2	71	640	7080	1.09067	1	1	0.969587
GOTERM_BP_FAT	GO:0009893	positive regulation of metabolic process	17	19.7674	0.637547	ACTR3, ACTR2, CNBP, GLMN, RDX, RPL11, RPS27L, MSN, PHB2, LMNA, KPNA6, IGF2BP1, RACK1, PIN1, VDAC2, EZR, PRKACA	71	1702	7080	0.996011	1	1	0.969587
GOTERM_BP_FAT	GO:0045859	regulation of protein kinase activity	3	3.48837	0.640342	PDCD4, SFN, PHB2	71	218	7080	1.37227	1	1	0.969587
GOTERM_BP_FAT	GO:0031399	regulation of protein modification process	8	9.30233	0.640844	RPL11, PDCD4, RACK1, PIN1, TWF1, SFN, EZR, PHB2	71	763	7080	1.04554	1	1	0.969587
GOTERM_BP_FAT	GO:0031324	negative regulation of cellular metabolic process	12	13.9535	0.655929	RPL10, CNBP, RPL11, IGF2BP1, PDCD4, RACK1, PIN1, IGF2BP3, SFN, EZR, PRKACA, PHB2	71	1198	7080	0.998848	1	1	0.969587
GOTERM_BP_FAT	GO:0006366	transcription from RNA polymerase II promoter	9	10.4651	0.670636	ACTR3, ACTR2, RPL10, CNBP, KPNA6, PDCD4, PIN1, SFN, EZR	71	892	7080	1.00613	1	1	0.969587
GOTERM_BP_FAT	GO:0045892	negative regulation of transcription, DNA-templated	6	6.97674	0.683883	RPL10, CNBP, PDCD4, SFN, EZR, PHB2	71	576	7080	1.03873	1	1	0.969587
GOTERM_BP_FAT	GO:1903507	negative regulation of nucleic acid-templated transcription	6	6.97674	0.685391	RPL10, CNBP, PDCD4, SFN, EZR, PHB2	71	577	7080	1.03693	1	1	0.969587
GOTERM_BP_FAT	GO:0043549	regulation of kinase activity	3	3.48837	0.696737	PDCD4, SFN, PHB2	71	242	7080	1.23618	1	1	0.969587
GOTERM_BP_FAT	GO:1902679	negative regulation of RNA biosynthetic process	6	6.97674	0.700212	RPL10, CNBP, PDCD4, SFN, EZR, PHB2	71	587	7080	1.01927	1	1	0.969587
GOTERM_BP_FAT	GO:0009892	negative regulation of metabolic process	13	15.1163	0.702266	RPL10, CNBP, RPL11, PHB2, GSPT1, IGF2BP1, PDCD4, RACK1, PIN1, IGF2BP3, SFN, EZR, PRKACA	71	1346	7080	0.963104	1	1	0.969587
GOTERM_BP_FAT	GO:0010605	negative regulation of macromolecule metabolic process	12	13.9535	0.712118	RPL10, CNBP, RPL11, IGF2BP1, PDCD4, RACK1, PIN1, IGF2BP3, SFN, EZR, PHB2, GSPT1	71	1249	7080	0.958062	1	1	0.969587
GOTERM_BP_FAT	GO:0045944	positive regulation of transcription from RNA polymerase II promoter	5	5.81395	0.771705	ACTR3, ACTR2, CNBP, KPNA6, PIN1	71	524	7080	0.951511	1	1	0.969587
GOTERM_BP_FAT	GO:0000122	negative regulation of transcription from RNA polymerase II promoter	4	4.65116	0.7812	RPL10, CNBP, SFN, EZR	71	411	7080	0.970494	1	1	0.969587
GOTERM_BP_FAT	GO:0006357	regulation of transcription from RNA polymerase II promoter	9	10.4651	0.781449	ACTR3, ACTR2, RPL10, CNBP, KPNA6, PDCD4, PIN1, SFN, EZR	71	990	7080	0.90653	1	1	0.969587
GOTERM_BP_FAT	GO:0032270	positive regulation of cellular protein metabolic process	6	6.97674	0.783881	CNBP, IGF2BP1, RACK1, PIN1, RPS27L, PHB2	71	651	7080	0.919063	1	1	0.969587
GOTERM_BP_FAT	GO:0010604	positive regulation of macromolecule metabolic process	14	16.2791	0.802618	ACTR3, ACTR2, CNBP, RDX, RPL11, RPS27L, MSN, PHB2, LMNA, KPNA6, IGF2BP1, RACK1, PIN1, EZR	71	1564	7080	0.892619	1	1	0.969587
GOTERM_BP_FAT	GO:0016070	RNA metabolic process	19	22.093	0.854214	ACTR3, ACTR2, RPL10, CNBP, PABPC4, RPL11, PHB2, GSPT1, RPS28, SNRPG, KPNA6, IGF2BP1, PDCD4, PIN1, SFN, EZR, PRKACA, RPS21, HNRNPA0	71	2179	7080	0.869503	1	1	0.969587
GOTERM_BP_FAT	GO:2000112	regulation of cellular macromolecule biosynthetic process	15	17.4419	0.858458	ACTR3, ACTR2, RPL10, CNBP, RPS27L, PHB2, GSPT1, KPNA6, IGF2BP1, PDCD4, RACK1, PIN1, IGF2BP3, SFN, EZR	71	1754	7080	0.852779	1	1	0.969587
GOTERM_BP_FAT	GO:0010556	regulation of macromolecule biosynthetic process	15	17.4419	0.866135	ACTR3, ACTR2, RPL10, CNBP, RPS27L, PHB2, GSPT1, KPNA6, IGF2BP1, PDCD4, RACK1, PIN1, IGF2BP3, SFN, EZR	71	1767	7080	0.846505	1	1	0.969587
GOTERM_BP_FAT	GO:0031328	positive regulation of cellular biosynthetic process	8	9.30233	0.887724	ACTR3, ACTR2, CNBP, KPNA6, IGF2BP1, PIN1, RPS27L, PRKACA	71	1008	7080	0.791415	1	1	0.969587
GOTERM_BP_FAT	GO:0009891	positive regulation of biosynthetic process	8	9.30233	0.895521	ACTR3, ACTR2, CNBP, KPNA6, IGF2BP1, PIN1, RPS27L, PRKACA	71	1021	7080	0.781338	1	1	0.969587
GOTERM_BP_FAT	GO:0010557	positive regulation of macromolecule biosynthetic process	7	8.13953	0.928451	ACTR3, ACTR2, CNBP, KPNA6, IGF2BP1, PIN1, RPS27L	71	963	7080	0.724848	1	1	0.969587
GOTERM_BP_FAT	GO:0006355	regulation of transcription, DNA-templated	10	11.6279	0.951344	ACTR3, ACTR2, RPL10, CNBP, KPNA6, PDCD4, PIN1, SFN, EZR, PHB2	71	1395	7080	0.714827	1	1	0.969587
GOTERM_BP_FAT	GO:1903506	regulation of nucleic acid-templated transcription	10	11.6279	0.951629	ACTR3, ACTR2, RPL10, CNBP, KPNA6, PDCD4, PIN1, SFN, EZR, PHB2	71	1396	7080	0.714315	1	1	0.969587
GOTERM_BP_FAT	GO:0036211	protein modification process	12	13.9535	0.95264	PPP1CB, RPL11, PDCD4, RACK1, PIN1, TWF1, SFN, ARPC4, EZR, PRKACA, PHB2, GSPT1	71	1637	7080	0.730983	1	1	0.969587
GOTERM_BP_FAT	GO:2001141	regulation of RNA biosynthetic process	10	11.6279	0.953034	ACTR3, ACTR2, RPL10, CNBP, KPNA6, PDCD4, PIN1, SFN, EZR, PHB2	71	1401	7080	0.711765	1	1	0.969587
GOTERM_BP_FAT	GO:0034654	nucleobase-containing compound biosynthetic process	13	15.1163	0.953584	ATP6V1A, ACTR3, ACTR2, RPL10, CNBP, AK2, PHB2, SDHB, KPNA6, PDCD4, PIN1, SFN, EZR	71	1757	7080	0.737813	1	1	0.969587
GOTERM_BP_FAT	GO:0019219	regulation of nucleobase-containing compound metabolic process	13	15.1163	0.95384	ACTR3, ACTR2, RPL10, CNBP, PHB2, LMNA, KPNA6, IGF2BP1, PDCD4, PIN1, SFN, EZR, PRKACA	71	1758	7080	0.737394	1	1	0.969587
GOTERM_BP_FAT	GO:0006351	transcription, DNA-templated	10	11.6279	0.956523	ACTR3, ACTR2, RPL10, CNBP, KPNA6, PDCD4, PIN1, SFN, EZR, PHB2	71	1414	7080	0.705221	1	1	0.969587
GOTERM_BP_FAT	GO:1903508	positive regulation of nucleic acid-templated transcription	5	5.81395	0.959653	ACTR3, ACTR2, CNBP, KPNA6, PIN1	71	785	7080	0.635148	1	1	0.969587
GOTERM_BP_FAT	GO:0045893	positive regulation of transcription, DNA-templated	5	5.81395	0.959653	ACTR3, ACTR2, CNBP, KPNA6, PIN1	71	785	7080	0.635148	1	1	0.969587
GOTERM_BP_FAT	GO:0051252	regulation of RNA metabolic process	11	12.7907	0.960429	ACTR3, ACTR2, RPL10, CNBP, KPNA6, IGF2BP1, PDCD4, PIN1, SFN, EZR, PHB2	71	1550	7080	0.707678	1	1	0.969587
GOTERM_BP_FAT	GO:1902680	positive regulation of RNA biosynthetic process	5	5.81395	0.960834	ACTR3, ACTR2, CNBP, KPNA6, PIN1	71	789	7080	0.631928	1	1	0.969587
GOTERM_BP_FAT	GO:0019438	aromatic compound biosynthetic process	13	15.1163	0.963562	ATP6V1A, ACTR3, ACTR2, RPL10, CNBP, AK2, PHB2, SDHB, KPNA6, PDCD4, PIN1, SFN, EZR	71	1800	7080	0.720188	1	1	0.969587
GOTERM_BP_FAT	GO:0018130	heterocycle biosynthetic process	13	15.1163	0.964593	ATP6V1A, ACTR3, ACTR2, RPL10, CNBP, AK2, PHB2, SDHB, KPNA6, PDCD4, PIN1, SFN, EZR	71	1805	7080	0.718193	1	1	0.969587
GOTERM_BP_FAT	GO:0031325	positive regulation of cellular metabolic process	11	12.7907	0.968672	ACTR3, ACTR2, CNBP, GLMN, KPNA6, IGF2BP1, RACK1, PIN1, RPS27L, PRKACA, PHB2	71	1589	7080	0.690309	1	1	0.969587
GOTERM_BP_FAT	GO:0097659	nucleic acid-templated transcription	10	11.6279	0.969112	ACTR3, ACTR2, RPL10, CNBP, KPNA6, PDCD4, PIN1, SFN, EZR, PHB2	71	1470	7080	0.678356	1	1	0.969587
GOTERM_BP_FAT	GO:0051173	positive regulation of nitrogen compound metabolic process	7	8.13953	0.970284	ACTR3, ACTR2, CNBP, KPNA6, IGF2BP1, PIN1, RPS27L	71	1097	7080	0.636306	1	1	0.970284
GOTERM_BP_FAT	GO:0032774	RNA biosynthetic process	10	11.6279	0.971169	ACTR3, ACTR2, RPL10, CNBP, KPNA6, PDCD4, PIN1, SFN, EZR, PHB2	71	1481	7080	0.673317	1	1	0.971169
GOTERM_BP_FAT	GO:0051254	positive regulation of RNA metabolic process	5	5.81395	0.973366	ACTR3, ACTR2, CNBP, KPNA6, PIN1	71	840	7080	0.593561	1	1	0.973366
GOTERM_BP_FAT	GO:0006464	cellular protein modification process	11	12.7907	0.974114	PPP1CB, RPL11, PDCD4, RACK1, PIN1, TWF1, SFN, EZR, PRKACA, PHB2, GSPT1	71	1620	7080	0.6771	1	1	0.974114
GOTERM_BP_FAT	GO:0045935	positive regulation of nucleobase-containing compound metabolic process	5	5.81395	0.991609	ACTR3, ACTR2, CNBP, KPNA6, PIN1	71	984	7080	0.506699	1	1	0.991609
Annotation Cluster 24	Enrichment Score: 0.35770589235171285
Category	Term		Count	%	PValue	Genes	List Total	Pop Hits	Pop Total	Fold Enrichment	Bonferroni	Benjamini	FDR
GOTERM_BP_FAT	GO:0034765	regulation of ion transmembrane transport	4	4.65116	0.139425	WDR1, PRKACA, PHB2, CORO1A	71	131	7080	3.04483	1	1	0.969587
GOTERM_BP_FAT	GO:0034762	regulation of transmembrane transport	4	4.65116	0.150976	WDR1, PRKACA, PHB2, CORO1A	71	136	7080	2.93289	1	1	0.969587
GOTERM_BP_FAT	GO:0034220	ion transmembrane transport	7	8.13953	0.206857	ATP6V1A, WDR1, VDAC2, PRKACA, PHB2, SDHB, CORO1A	71	403	7080	1.73208	1	1	0.969587
GOTERM_BP_FAT	GO:0006811	ion transport	9	10.4651	0.209514	ATP6V1A, WDR1, VPS4B, CRABP1, VDAC2, PRKACA, PHB2, SDHB, CORO1A	71	578	7080	1.55271	1	1	0.969587
GOTERM_BP_FAT	GO:0009127	purine nucleoside monophosphate biosynthetic process	3	3.48837	0.248963	ATP6V1A, AK2, SDHB	71	97	7080	3.08407	1	1	0.969587
GOTERM_BP_FAT	GO:0009168	purine ribonucleoside monophosphate biosynthetic process	3	3.48837	0.248963	ATP6V1A, AK2, SDHB	71	97	7080	3.08407	1	1	0.969587
GOTERM_BP_FAT	GO:0009156	ribonucleoside monophosphate biosynthetic process	3	3.48837	0.296792	ATP6V1A, AK2, SDHB	71	110	7080	2.71959	1	1	0.969587
GOTERM_BP_FAT	GO:1904062	regulation of cation transmembrane transport	3	3.48837	0.307797	PRKACA, PHB2, CORO1A	71	113	7080	2.64739	1	1	0.969587
GOTERM_BP_FAT	GO:0009124	nucleoside monophosphate biosynthetic process	3	3.48837	0.311459	ATP6V1A, AK2, SDHB	71	114	7080	2.62417	1	1	0.969587
GOTERM_BP_FAT	GO:0043269	regulation of ion transport	4	4.65116	0.311576	WDR1, PRKACA, PHB2, CORO1A	71	198	7080	2.01451	1	1	0.969587
GOTERM_BP_FAT	GO:0015992	proton transport	3	3.48837	0.333345	ATP6V1A, PHB2, SDHB	71	120	7080	2.49296	1	1	0.969587
GOTERM_BP_FAT	GO:0006818	hydrogen transport	3	3.48837	0.333345	ATP6V1A, PHB2, SDHB	71	120	7080	2.49296	1	1	0.969587
GOTERM_BP_FAT	GO:0015672	monovalent inorganic cation transport	4	4.65116	0.336128	ATP6V1A, VPS4B, PHB2, SDHB	71	207	7080	1.92692	1	1	0.969587
GOTERM_BP_FAT	GO:0046034	ATP metabolic process	4	4.65116	0.34704	ATP6V1A, AK2, PRKACA, SDHB	71	211	7080	1.89039	1	1	0.969587
GOTERM_BP_FAT	GO:0009152	purine ribonucleotide biosynthetic process	3	3.48837	0.37294	ATP6V1A, AK2, SDHB	71	131	7080	2.28363	1	1	0.969587
GOTERM_BP_FAT	GO:0055085	transmembrane transport	7	8.13953	0.375369	ATP6V1A, WDR1, VDAC2, PRKACA, PHB2, SDHB, CORO1A	71	501	7080	1.39327	1	1	0.969587
GOTERM_BP_FAT	GO:0006812	cation transport	6	6.97674	0.389901	ATP6V1A, VPS4B, PRKACA, PHB2, SDHB, CORO1A	71	414	7080	1.44519	1	1	0.969587
GOTERM_BP_FAT	GO:0098655	cation transmembrane transport	5	5.81395	0.390373	ATP6V1A, PRKACA, PHB2, SDHB, CORO1A	71	320	7080	1.5581	1	1	0.969587
GOTERM_BP_FAT	GO:0006164	purine nucleotide biosynthetic process	3	3.48837	0.394162	ATP6V1A, AK2, SDHB	71	137	7080	2.18361	1	1	0.969587
GOTERM_BP_FAT	GO:0009205	purine ribonucleoside triphosphate metabolic process	4	4.65116	0.403949	ATP6V1A, AK2, PRKACA, SDHB	71	232	7080	1.71928	1	1	0.969587
GOTERM_BP_FAT	GO:0009260	ribonucleotide biosynthetic process	3	3.48837	0.418516	ATP6V1A, AK2, SDHB	71	144	7080	2.07746	1	1	0.969587
GOTERM_BP_FAT	GO:0009144	purine nucleoside triphosphate metabolic process	4	4.65116	0.419998	ATP6V1A, AK2, PRKACA, SDHB	71	238	7080	1.67594	1	1	0.969587
GOTERM_BP_FAT	GO:0009199	ribonucleoside triphosphate metabolic process	4	4.65116	0.419998	ATP6V1A, AK2, PRKACA, SDHB	71	238	7080	1.67594	1	1	0.969587
GOTERM_BP_FAT	GO:0072522	purine-containing compound biosynthetic process	3	3.48837	0.421957	ATP6V1A, AK2, SDHB	71	145	7080	2.06314	1	1	0.969587
GOTERM_BP_FAT	GO:0009126	purine nucleoside monophosphate metabolic process	4	4.65116	0.430623	ATP6V1A, AK2, PRKACA, SDHB	71	242	7080	1.64824	1	1	0.969587
GOTERM_BP_FAT	GO:0009167	purine ribonucleoside monophosphate metabolic process	4	4.65116	0.430623	ATP6V1A, AK2, PRKACA, SDHB	71	242	7080	1.64824	1	1	0.969587
GOTERM_BP_FAT	GO:0046390	ribose phosphate biosynthetic process	3	3.48837	0.439006	ATP6V1A, AK2, SDHB	71	150	7080	1.99437	1	1	0.969587
GOTERM_BP_FAT	GO:0009141	nucleoside triphosphate metabolic process	4	4.65116	0.454282	ATP6V1A, AK2, PRKACA, SDHB	71	251	7080	1.58914	1	1	0.969587
GOTERM_BP_FAT	GO:0009161	ribonucleoside monophosphate metabolic process	4	4.65116	0.469841	ATP6V1A, AK2, PRKACA, SDHB	71	257	7080	1.55204	1	1	0.969587
GOTERM_BP_FAT	GO:0009123	nucleoside monophosphate metabolic process	4	4.65116	0.490286	ATP6V1A, AK2, PRKACA, SDHB	71	265	7080	1.50518	1	1	0.969587
GOTERM_BP_FAT	GO:0009165	nucleotide biosynthetic process	3	3.48837	0.532213	ATP6V1A, AK2, SDHB	71	179	7080	1.67126	1	1	0.969587
GOTERM_BP_FAT	GO:0098662	inorganic cation transmembrane transport	4	4.65116	0.532456	ATP6V1A, PRKACA, SDHB, CORO1A	71	282	7080	1.41444	1	1	0.969587
GOTERM_BP_FAT	GO:1901293	nucleoside phosphate biosynthetic process	3	3.48837	0.53524	ATP6V1A, AK2, SDHB	71	180	7080	1.66197	1	1	0.969587
GOTERM_BP_FAT	GO:0098660	inorganic ion transmembrane transport	4	4.65116	0.579559	ATP6V1A, PRKACA, SDHB, CORO1A	71	302	7080	1.32077	1	1	0.969587
GOTERM_BP_FAT	GO:0009150	purine ribonucleotide metabolic process	4	4.65116	0.586372	ATP6V1A, AK2, PRKACA, SDHB	71	305	7080	1.30778	1	1	0.969587
GOTERM_BP_FAT	GO:0006091	generation of precursor metabolites and energy	4	4.65116	0.602002	PPP1CB, VDAC2, PRKACA, SDHB	71	312	7080	1.27844	1	1	0.969587
GOTERM_BP_FAT	GO:0006163	purine nucleotide metabolic process	4	4.65116	0.612934	ATP6V1A, AK2, PRKACA, SDHB	71	317	7080	1.25828	1	1	0.969587
GOTERM_BP_FAT	GO:0009259	ribonucleotide metabolic process	4	4.65116	0.62367	ATP6V1A, AK2, PRKACA, SDHB	71	322	7080	1.23874	1	1	0.969587
GOTERM_BP_FAT	GO:0072521	purine-containing compound metabolic process	4	4.65116	0.654679	ATP6V1A, AK2, PRKACA, SDHB	71	337	7080	1.1836	1	1	0.969587
GOTERM_BP_FAT	GO:0019693	ribose phosphate metabolic process	4	4.65116	0.660663	ATP6V1A, AK2, PRKACA, SDHB	71	340	7080	1.17316	1	1	0.969587
GOTERM_BP_FAT	GO:0090407	organophosphate biosynthetic process	4	4.65116	0.678178	ATP6V1A, AKR1A1, AK2, SDHB	71	349	7080	1.1429	1	1	0.969587
GOTERM_BP_FAT	GO:0006914	autophagy	4	4.65116	0.718224	ATP6V1A, VPS4B, PRKACA, PHB2	71	371	7080	1.07513	1	1	0.969587
GOTERM_BP_FAT	GO:1901137	carbohydrate derivative biosynthetic process	4	4.65116	0.719951	ATP6V1A, AKR1A1, AK2, SDHB	71	372	7080	1.07224	1	1	0.969587
GOTERM_BP_FAT	GO:0009117	nucleotide metabolic process	4	4.65116	0.76959	ATP6V1A, AK2, PRKACA, SDHB	71	403	7080	0.98976	1	1	0.969587
GOTERM_BP_FAT	GO:0019637	organophosphate metabolic process	6	6.97674	0.770875	ATP6V1A, AKR1A1, AK2, PRKACA, PHB2, SDHB	71	640	7080	0.934859	1	1	0.969587
GOTERM_BP_FAT	GO:0006753	nucleoside phosphate metabolic process	4	4.65116	0.774	ATP6V1A, AK2, PRKACA, SDHB	71	406	7080	0.982446	1	1	0.969587
GOTERM_BP_FAT	GO:0055086	nucleobase-containing small molecule metabolic process	4	4.65116	0.814469	ATP6V1A, AK2, PRKACA, SDHB	71	436	7080	0.914847	1	1	0.969587
GOTERM_BP_FAT	GO:0002252	immune effector process	3	3.48837	0.84111	WDR1, PHB2, CORO1A	71	327	7080	0.914847	1	1	0.969587
GOTERM_BP_FAT	GO:1901135	carbohydrate derivative metabolic process	5	5.81395	0.896342	ATP6V1A, AKR1A1, AK2, PRKACA, SDHB	71	651	7080	0.765886	1	1	0.969587
Annotation Cluster 25	Enrichment Score: 0.34159377036993904
Category	Term		Count	%	PValue	Genes	List Total	Pop Hits	Pop Total	Fold Enrichment	Bonferroni	Benjamini	FDR
GOTERM_BP_FAT	GO:0030031	cell projection assembly	8	9.30233	0.0190209	ACTR3, ACTR2, SHTN1, RDX, TWF2, TWF1, EZR, AIF1L	71	277	7080	2.87995	1	0.368908	0.357526
GOTERM_BP_FAT	GO:0031346	positive regulation of cell projection organization	6	6.97674	0.0515255	ACTR3, ACTR2, SHTN1, TWF2, TWF1, CORO1B	71	205	7080	2.91858	1	0.709764	0.687865
GOTERM_BP_FAT	GO:0007399	nervous system development	13	15.1163	0.3293	WDR1, GLMN, TWF2, TWF1, SHTN1, IGF2BP1, CTNNA1, PIN1, IGF2BP3, PRKACA, RAB6B, INA, PLS1	71	1041	7080	1.24528	1	1	0.969587
GOTERM_BP_FAT	GO:0051094	positive regulation of developmental process	8	9.30233	0.37043	SHTN1, TWF2, RACK1, TWF1, SFN, EZR, CORO1B, PLS1	71	593	7080	1.34527	1	1	0.969587
GOTERM_BP_FAT	GO:0010976	positive regulation of neuron projection development	3	3.48837	0.390646	SHTN1, TWF2, TWF1	71	136	7080	2.19967	1	1	0.969587
GOTERM_BP_FAT	GO:0045666	positive regulation of neuron differentiation	3	3.48837	0.462422	SHTN1, TWF2, TWF1	71	157	7080	1.90545	1	1	0.969587
GOTERM_BP_FAT	GO:0050767	regulation of neurogenesis	5	5.81395	0.492828	SHTN1, WDR1, TWF2, CTNNA1, TWF1	71	366	7080	1.36227	1	1	0.969587
GOTERM_BP_FAT	GO:0048699	generation of neurons	8	9.30233	0.519265	SHTN1, WDR1, TWF2, CTNNA1, PIN1, TWF1, RAB6B, PLS1	71	683	7080	1.168	1	1	0.969587
GOTERM_BP_FAT	GO:0030182	neuron differentiation	7	8.13953	0.547442	SHTN1, TWF2, CTNNA1, PIN1, TWF1, RAB6B, PLS1	71	598	7080	1.16727	1	1	0.969587
GOTERM_BP_FAT	GO:0051960	regulation of nervous system development	5	5.81395	0.549806	SHTN1, WDR1, TWF2, CTNNA1, TWF1	71	393	7080	1.26868	1	1	0.969587
GOTERM_BP_FAT	GO:0048666	neuron development	6	6.97674	0.556488	SHTN1, TWF2, CTNNA1, TWF1, RAB6B, PLS1	71	500	7080	1.19662	1	1	0.969587
GOTERM_BP_FAT	GO:0045595	regulation of cell differentiation	8	9.30233	0.60756	SHTN1, WDR1, TWF2, PDCD4, CTNNA1, TWF1, SFN, PRKACA	71	740	7080	1.07804	1	1	0.969587
GOTERM_BP_FAT	GO:0050769	positive regulation of neurogenesis	3	3.48837	0.609259	SHTN1, TWF2, TWF1	71	206	7080	1.45221	1	1	0.969587
GOTERM_BP_FAT	GO:0022008	neurogenesis	8	9.30233	0.611986	SHTN1, WDR1, TWF2, CTNNA1, PIN1, TWF1, RAB6B, PLS1	71	743	7080	1.07368	1	1	0.969587
GOTERM_BP_FAT	GO:0060284	regulation of cell development	5	5.81395	0.612947	SHTN1, WDR1, TWF2, CTNNA1, TWF1	71	425	7080	1.17316	1	1	0.969587
GOTERM_BP_FAT	GO:0051962	positive regulation of nervous system development	3	3.48837	0.625044	SHTN1, TWF2, TWF1	71	212	7080	1.41111	1	1	0.969587
GOTERM_BP_FAT	GO:0061564	axon development	3	3.48837	0.630197	SHTN1, TWF2, CTNNA1	71	214	7080	1.39792	1	1	0.969587
GOTERM_BP_FAT	GO:0031175	neuron projection development	5	5.81395	0.633401	SHTN1, TWF2, CTNNA1, TWF1, RAB6B	71	436	7080	1.14356	1	1	0.969587
GOTERM_BP_FAT	GO:0010975	regulation of neuron projection development	3	3.48837	0.6901	SHTN1, TWF2, TWF1	71	239	7080	1.25169	1	1	0.969587
GOTERM_BP_FAT	GO:0010720	positive regulation of cell development	3	3.48837	0.692325	SHTN1, TWF2, TWF1	71	240	7080	1.24648	1	1	0.969587
GOTERM_BP_FAT	GO:0048858	cell projection morphogenesis	3	3.48837	0.794354	SHTN1, TWF2, CORO1B	71	294	7080	1.01753	1	1	0.969587
GOTERM_BP_FAT	GO:0045664	regulation of neuron differentiation	3	3.48837	0.795931	SHTN1, TWF2, TWF1	71	295	7080	1.01408	1	1	0.969587
GOTERM_BP_FAT	GO:0045597	positive regulation of cell differentiation	4	4.65116	0.79639	SHTN1, TWF2, TWF1, SFN	71	422	7080	0.945197	1	1	0.969587
GOTERM_BP_FAT	GO:0032990	cell part morphogenesis	3	3.48837	0.821166	SHTN1, TWF2, CORO1B	71	312	7080	0.95883	1	1	0.969587
Annotation Cluster 26	Enrichment Score: 0.3049462050283579
Category	Term		Count	%	PValue	Genes	List Total	Pop Hits	Pop Total	Fold Enrichment	Bonferroni	Benjamini	FDR
GOTERM_BP_FAT	GO:0042254	ribosome biogenesis	6	6.97674	0.138059	RPS28, RPL10, RPL11, RPS27L, RPS11, RPS21	71	277	7080	2.15996	1	1	0.969587
GOTERM_BP_FAT	GO:0022613	ribonucleoprotein complex biogenesis	7	8.13953	0.253977	RPS28, RPL10, RPL11, SNRPG, RPS27L, RPS11, RPS21	71	432	7080	1.61581	1	1	0.969587
GOTERM_BP_FAT	GO:0006364	rRNA processing	3	3.48837	0.564782	RPS28, RPL11, RPS21	71	190	7080	1.5745	1	1	0.969587
GOTERM_BP_FAT	GO:0016072	rRNA metabolic process	3	3.48837	0.640342	RPS28, RPL11, RPS21	71	218	7080	1.37227	1	1	0.969587
GOTERM_BP_FAT	GO:0006396	RNA processing	7	8.13953	0.738256	RPS28, PABPC4, RPL11, SNRPG, PRKACA, RPS21, HNRNPA0	71	727	7080	0.960149	1	1	0.969587
GOTERM_BP_FAT	GO:0034470	ncRNA processing	3	3.48837	0.844853	RPS28, RPL11, RPS21	71	330	7080	0.90653	1	1	0.969587
GOTERM_BP_FAT	GO:0034660	ncRNA metabolic process	3	3.48837	0.927336	RPS28, RPL11, RPS21	71	422	7080	0.708898	1	1	0.969587
Annotation Cluster 27	Enrichment Score: 0.2952842961191531
Category	Term		Count	%	PValue	Genes	List Total	Pop Hits	Pop Total	Fold Enrichment	Bonferroni	Benjamini	FDR
GOTERM_BP_FAT	GO:0001816	cytokine production	5	5.81395	0.295159	GLMN, KPNA6, PDCD4, EZR, PHB2	71	278	7080	1.79349	1	1	0.969587
GOTERM_BP_FAT	GO:0031349	positive regulation of defense response	3	3.48837	0.544242	KPNA6, PDCD4, PHB2	71	183	7080	1.63473	1	1	0.969587
GOTERM_BP_FAT	GO:0031347	regulation of defense response	3	3.48837	0.809653	KPNA6, PDCD4, PHB2	71	304	7080	0.984062	1	1	0.969587
Annotation Cluster 28	Enrichment Score: 0.28826231119738144
Category	Term		Count	%	PValue	Genes	List Total	Pop Hits	Pop Total	Fold Enrichment	Bonferroni	Benjamini	FDR
GOTERM_BP_FAT	GO:0006812	cation transport	6	6.97674	0.389901	ATP6V1A, VPS4B, PRKACA, PHB2, SDHB, CORO1A	71	414	7080	1.44519	1	1	0.969587
GOTERM_BP_FAT	GO:0007033	vacuole organization	3	3.48837	0.494888	ATP6V1A, VPS4B, CORO1A	71	167	7080	1.79135	1	1	0.969587
GOTERM_BP_FAT	GO:0016050	vesicle organization	3	3.48837	0.707542	ATP6V1A, VPS4B, CORO1A	71	247	7080	1.21115	1	1	0.969587
Annotation Cluster 29	Enrichment Score: 0.28256290558965935
Category	Term		Count	%	PValue	Genes	List Total	Pop Hits	Pop Total	Fold Enrichment	Bonferroni	Benjamini	FDR
GOTERM_BP_FAT	GO:0044092	negative regulation of molecular function	7	8.13953	0.125971	RPL11, RDX, PDCD4, RACK1, PIN1, SFN, PHB2	71	346	7080	2.01742	1	1	0.969587
GOTERM_BP_FAT	GO:0051336	regulation of hydrolase activity	7	8.13953	0.160654	PSMA3, RDX, RACK1, PIN1, RPS27L, SFN, PHB2	71	372	7080	1.87642	1	1	0.969587
GOTERM_BP_FAT	GO:0051345	positive regulation of hydrolase activity	4	4.65116	0.425318	RACK1, PIN1, RPS27L, PHB2	71	240	7080	1.66197	1	1	0.969587
GOTERM_BP_FAT	GO:0065009	regulation of molecular function	11	12.7907	0.437149	PSMA3, RPL11, RDX, PDCD4, RACK1, PIN1, VDAC2, RPS27L, SFN, PRKACA, PHB2	71	928	7080	1.18201	1	1	0.969587
GOTERM_BP_FAT	GO:0001932	regulation of protein phosphorylation	7	8.13953	0.440434	PDCD4, RACK1, PIN1, TWF1, SFN, EZR, PHB2	71	537	7080	1.29987	1	1	0.969587
GOTERM_BP_FAT	GO:0043085	positive regulation of catalytic activity	5	5.81395	0.591835	RACK1, PIN1, VDAC2, RPS27L, PHB2	71	414	7080	1.20433	1	1	0.969587
GOTERM_BP_FAT	GO:0031399	regulation of protein modification process	8	9.30233	0.640844	RPL11, PDCD4, RACK1, PIN1, TWF1, SFN, EZR, PHB2	71	763	7080	1.04554	1	1	0.969587
GOTERM_BP_FAT	GO:0042327	positive regulation of phosphorylation	4	4.65116	0.660663	GLMN, RACK1, PIN1, PHB2	71	340	7080	1.17316	1	1	0.969587
GOTERM_BP_FAT	GO:0009967	positive regulation of signal transduction	7	8.13953	0.665699	RPL11, PDCD4, CTNNA1, RACK1, PIN1, RPS20, PHB2	71	673	7080	1.03719	1	1	0.969587
GOTERM_BP_FAT	GO:0044093	positive regulation of molecular function	6	6.97674	0.676275	RPL11, RACK1, PIN1, VDAC2, RPS27L, PHB2	71	571	7080	1.04783	1	1	0.969587
GOTERM_BP_FAT	GO:0045937	positive regulation of phosphate metabolic process	4	4.65116	0.712993	GLMN, RACK1, PIN1, PHB2	71	368	7080	1.08389	1	1	0.969587
GOTERM_BP_FAT	GO:0010562	positive regulation of phosphorus metabolic process	4	4.65116	0.712993	GLMN, RACK1, PIN1, PHB2	71	368	7080	1.08389	1	1	0.969587
GOTERM_BP_FAT	GO:0032270	positive regulation of cellular protein metabolic process	6	6.97674	0.783881	CNBP, IGF2BP1, RACK1, PIN1, RPS27L, PHB2	71	651	7080	0.919063	1	1	0.969587
GOTERM_BP_FAT	GO:0001934	positive regulation of protein phosphorylation	3	3.48837	0.823947	RACK1, PIN1, PHB2	71	314	7080	0.952723	1	1	0.969587
GOTERM_BP_FAT	GO:0031401	positive regulation of protein modification process	3	3.48837	0.940842	RACK1, PIN1, PHB2	71	446	7080	0.670751	1	1	0.969587
Annotation Cluster 30	Enrichment Score: 0.24133277394289554
Category	Term		Count	%	PValue	Genes	List Total	Pop Hits	Pop Total	Fold Enrichment	Bonferroni	Benjamini	FDR
GOTERM_BP_FAT	GO:0071345	cellular response to cytokine stimulus	5	5.81395	0.433272	ACTR3, ACTR2, PRKACA, INA, CORO1A	71	339	7080	1.47077	1	1	0.969587
GOTERM_BP_FAT	GO:0034097	response to cytokine	5	5.81395	0.520638	ACTR3, ACTR2, PRKACA, INA, CORO1A	71	379	7080	1.31554	1	1	0.969587
GOTERM_BP_FAT	GO:0045087	innate immune response	4	4.65116	0.680083	ACTR3, ACTR2, PHB2, CORO1A	71	350	7080	1.13964	1	1	0.969587
GOTERM_BP_FAT	GO:0006955	immune response	6	6.97674	0.706009	ACTR3, ACTR2, RPL30, EZR, PHB2, CORO1A	71	591	7080	1.01237	1	1	0.969587
Annotation Cluster 31	Enrichment Score: 0.22866233903607378
Category	Term		Count	%	PValue	Genes	List Total	Pop Hits	Pop Total	Fold Enrichment	Bonferroni	Benjamini	FDR
GOTERM_BP_FAT	GO:0051051	negative regulation of transport	4	4.65116	0.34704	VPS4B, RACK1, PIN1, CORO1A	71	211	7080	1.89039	1	1	0.969587
GOTERM_BP_FAT	GO:0016055	Wnt signaling pathway	3	3.48837	0.595732	VPS4B, RACK1, PIN1	71	201	7080	1.48833	1	1	0.969587
GOTERM_BP_FAT	GO:0198738	cell-cell signaling by wnt	3	3.48837	0.598464	VPS4B, RACK1, PIN1	71	202	7080	1.48096	1	1	0.969587
GOTERM_BP_FAT	GO:1905114	cell surface receptor signaling pathway involved in cell-cell signaling	3	3.48837	0.647809	VPS4B, RACK1, PIN1	71	221	7080	1.35364	1	1	0.969587
GOTERM_BP_FAT	GO:0007267	cell-cell signaling	4	4.65116	0.89696	VPS4B, RACK1, PIN1, PRKACA	71	520	7080	0.767064	1	1	0.969587
Annotation Cluster 32	Enrichment Score: 0.2134173547593243
Category	Term		Count	%	PValue	Genes	List Total	Pop Hits	Pop Total	Fold Enrichment	Bonferroni	Benjamini	FDR
GOTERM_BP_FAT	GO:0044702	single organism reproductive process	7	8.13953	0.391648	ACTR3, ACTR2, KPNA6, CTNNA1, VDAC2, PRKACA, PHB2	71	510	7080	1.36868	1	1	0.969587
GOTERM_BP_FAT	GO:0022414	reproductive process	7	8.13953	0.481532	ACTR3, ACTR2, KPNA6, CTNNA1, VDAC2, PRKACA, PHB2	71	560	7080	1.24648	1	1	0.969587
GOTERM_BP_FAT	GO:0000003	reproduction	7	8.13953	0.485072	ACTR3, ACTR2, KPNA6, CTNNA1, VDAC2, PRKACA, PHB2	71	562	7080	1.24204	1	1	0.969587
GOTERM_BP_FAT	GO:0048609	multicellular organismal reproductive process	3	3.48837	0.808169	KPNA6, CTNNA1, PRKACA	71	303	7080	0.98731	1	1	0.969587
GOTERM_BP_FAT	GO:0032504	multicellular organism reproduction	3	3.48837	0.811126	KPNA6, CTNNA1, PRKACA	71	305	7080	0.980836	1	1	0.969587
GOTERM_BP_FAT	GO:0044703	multi-organism reproductive process	3	3.48837	0.874133	KPNA6, VDAC2, PRKACA	71	356	7080	0.840323	1	1	0.969587
Annotation Cluster 33	Enrichment Score: 0.19964398091590513
Category	Term		Count	%	PValue	Genes	List Total	Pop Hits	Pop Total	Fold Enrichment	Bonferroni	Benjamini	FDR
GOTERM_BP_FAT	GO:0006952	defense response	8	9.30233	0.373756	ACTR3, ACTR2, RPL30, KPNA6, PDCD4, PHB2, CORO1A, HNRNPA0	71	595	7080	1.34075	1	1	0.969587
GOTERM_BP_FAT	GO:0009617	response to bacterium	3	3.48837	0.550177	RPL30, PDCD4, HNRNPA0	71	185	7080	1.61705	1	1	0.969587
GOTERM_BP_FAT	GO:0006954	inflammatory response	3	3.48837	0.622447	KPNA6, PDCD4, HNRNPA0	71	211	7080	1.4178	1	1	0.969587
GOTERM_BP_FAT	GO:0043207	response to external biotic stimulus	4	4.65116	0.70769	RPL30, PDCD4, PHB2, HNRNPA0	71	365	7080	1.0928	1	1	0.969587
GOTERM_BP_FAT	GO:0051707	response to other organism	4	4.65116	0.70769	RPL30, PDCD4, PHB2, HNRNPA0	71	365	7080	1.0928	1	1	0.969587
GOTERM_BP_FAT	GO:0009607	response to biotic stimulus	4	4.65116	0.749687	RPL30, PDCD4, PHB2, HNRNPA0	71	390	7080	1.02275	1	1	0.969587
GOTERM_BP_FAT	GO:0009605	response to external stimulus	8	9.30233	0.833169	PPP1CB, RPL30, KPNA6, PDCD4, PHB2, CORO1A, CORO1B, HNRNPA0	71	933	7080	0.855034	1	1	0.969587
Annotation Cluster 34	Enrichment Score: 0.19175321683846913
Category	Term		Count	%	PValue	Genes	List Total	Pop Hits	Pop Total	Fold Enrichment	Bonferroni	Benjamini	FDR
GOTERM_BP_FAT	GO:0006401	RNA catabolic process	3	3.48837	0.445752	PABPC4, IGF2BP1, GSPT1	71	152	7080	1.96812	1	1	0.969587
GOTERM_BP_FAT	GO:0034655	nucleobase-containing compound catabolic process	3	3.48837	0.65272	PABPC4, IGF2BP1, GSPT1	71	223	7080	1.3415	1	1	0.969587
GOTERM_BP_FAT	GO:0046700	heterocycle catabolic process	3	3.48837	0.683347	PABPC4, IGF2BP1, GSPT1	71	236	7080	1.26761	1	1	0.969587
GOTERM_BP_FAT	GO:0044270	cellular nitrogen compound catabolic process	3	3.48837	0.6901	PABPC4, IGF2BP1, GSPT1	71	239	7080	1.25169	1	1	0.969587
GOTERM_BP_FAT	GO:0019439	aromatic compound catabolic process	3	3.48837	0.709664	PABPC4, IGF2BP1, GSPT1	71	248	7080	1.20627	1	1	0.969587
GOTERM_BP_FAT	GO:1901361	organic cyclic compound catabolic process	3	3.48837	0.726196	PABPC4, IGF2BP1, GSPT1	71	256	7080	1.16857	1	1	0.969587
Annotation Cluster 35	Enrichment Score: 0.18724544187545497
Category	Term		Count	%	PValue	Genes	List Total	Pop Hits	Pop Total	Fold Enrichment	Bonferroni	Benjamini	FDR
GOTERM_BP_FAT	GO:0006812	cation transport	6	6.97674	0.389901	ATP6V1A, VPS4B, PRKACA, PHB2, SDHB, CORO1A	71	414	7080	1.44519	1	1	0.969587
GOTERM_BP_FAT	GO:0046903	secretion	4	4.65116	0.730148	COPA, VPS4B, PRKACA, CORO1A	71	378	7080	1.05522	1	1	0.969587
GOTERM_BP_FAT	GO:0030001	metal ion transport	3	3.48837	0.740014	VPS4B, PRKACA, CORO1A	71	263	7080	1.13747	1	1	0.969587
GOTERM_BP_FAT	GO:0032940	secretion by cell	3	3.48837	0.846083	VPS4B, PRKACA, CORO1A	71	331	7080	0.903791	1	1	0.969587
Annotation Cluster 36	Enrichment Score: 0.14149806307672752
Category	Term		Count	%	PValue	Genes	List Total	Pop Hits	Pop Total	Fold Enrichment	Bonferroni	Benjamini	FDR
GOTERM_BP_FAT	GO:0009790	embryo development	6	6.97674	0.543612	RPL10, GLMN, RACK1, RPL13, PRKACA, PLS1	71	493	7080	1.21361	1	1	0.969587
GOTERM_BP_FAT	GO:0043009	chordate embryonic development	3	3.48837	0.82669	GLMN, RPL13, PRKACA	71	316	7080	0.946693	1	1	0.969587
GOTERM_BP_FAT	GO:0009792	embryo development ending in birth or egg hatching	3	3.48837	0.837287	GLMN, RPL13, PRKACA	71	324	7080	0.923318	1	1	0.969587
Annotation Cluster 37	Enrichment Score: 0.09577435535751079
Category	Term		Count	%	PValue	Genes	List Total	Pop Hits	Pop Total	Fold Enrichment	Bonferroni	Benjamini	FDR
GOTERM_BP_FAT	GO:0001944	vasculature development	3	3.48837	0.786313	VPS4B, GLMN, PDCD4	71	289	7080	1.03514	1	1	0.969587
GOTERM_BP_FAT	GO:0072358	cardiovascular system development	3	3.48837	0.786313	VPS4B, GLMN, PDCD4	71	289	7080	1.03514	1	1	0.969587
GOTERM_BP_FAT	GO:0072359	circulatory system development	4	4.65116	0.834616	VPS4B, LMNA, GLMN, PDCD4	71	453	7080	0.880515	1	1	0.969587
Annotation Cluster 38	Enrichment Score: 0.08282773539214058
Category	Term		Count	%	PValue	Genes	List Total	Pop Hits	Pop Total	Fold Enrichment	Bonferroni	Benjamini	FDR
GOTERM_BP_FAT	GO:0006955	immune response	6	6.97674	0.706009	ACTR3, ACTR2, RPL30, EZR, PHB2, CORO1A	71	591	7080	1.01237	1	1	0.969587
GOTERM_BP_FAT	GO:0002682	regulation of immune system process	5	5.81395	0.860225	GLMN, MSN, EZR, PHB2, CORO1A	71	605	7080	0.824118	1	1	0.969587
GOTERM_BP_FAT	GO:0002684	positive regulation of immune system process	3	3.48837	0.929168	EZR, PHB2, CORO1A	71	425	7080	0.703894	1	1	0.969587
Annotation Cluster 39	Enrichment Score: 0.037851759306959956
Category	Term		Count	%	PValue	Genes	List Total	Pop Hits	Pop Total	Fold Enrichment	Bonferroni	Benjamini	FDR
GOTERM_BP_FAT	GO:0019637	organophosphate metabolic process	6	6.97674	0.770875	ATP6V1A, AKR1A1, AK2, PRKACA, PHB2, SDHB	71	640	7080	0.934859	1	1	0.969587
GOTERM_BP_FAT	GO:1901135	carbohydrate derivative metabolic process	5	5.81395	0.896342	ATP6V1A, AKR1A1, AK2, PRKACA, SDHB	71	651	7080	0.765886	1	1	0.969587
GOTERM_BP_FAT	GO:0019752	carboxylic acid metabolic process	3	3.48837	0.973292	AKR1A1, PRKACA, SDHB	71	536	7080	0.558125	1	1	0.973292
GOTERM_BP_FAT	GO:0043436	oxoacid metabolic process	3	3.48837	0.980398	AKR1A1, PRKACA, SDHB	71	570	7080	0.524833	1	1	0.980398
GOTERM_BP_FAT	GO:0006082	organic acid metabolic process	3	3.48837	0.98093	AKR1A1, PRKACA, SDHB	71	573	7080	0.522085	1	1	0.98093
Annotation Cluster 40	Enrichment Score: 0.034620340354149265
Category	Term		Count	%	PValue	Genes	List Total	Pop Hits	Pop Total	Fold Enrichment	Bonferroni	Benjamini	FDR
GOTERM_BP_FAT	GO:0016032	viral process	3	3.48837	0.916094	VPS4B, KPNA6, PHB2	71	405	7080	0.738654	1	1	0.969587
GOTERM_BP_FAT	GO:0044764	multi-organism cellular process	3	3.48837	0.916797	VPS4B, KPNA6, PHB2	71	406	7080	0.736835	1	1	0.969587
GOTERM_BP_FAT	GO:0044403	symbiosis, encompassing mutualism through parasitism	3	3.48837	0.92977	VPS4B, KPNA6, PHB2	71	426	7080	0.702242	1	1	0.969587
GOTERM_BP_FAT	GO:0044419	interspecies interaction between organisms	3	3.48837	0.930958	VPS4B, KPNA6, PHB2	71	428	7080	0.69896	1	1	0.969587
Annotation Cluster 41	Enrichment Score: 0.033337474064038086
Category	Term		Count	%	PValue	Genes	List Total	Pop Hits	Pop Total	Fold Enrichment	Bonferroni	Benjamini	FDR
GOTERM_BP_FAT	GO:0030097	hemopoiesis	3	3.48837	0.911757	WDR1, PABPC4, RPL22	71	399	7080	0.749762	1	1	0.969587
GOTERM_BP_FAT	GO:0048534	hematopoietic or lymphoid organ development	3	3.48837	0.925459	WDR1, PABPC4, RPL22	71	419	7080	0.713974	1	1	0.969587
GOTERM_BP_FAT	GO:0002520	immune system development	3	3.48837	0.941351	WDR1, PABPC4, RPL22	71	447	7080	0.66925	1	1	0.969587

## Sheet: CC_Chart
Category	Term		Count	%	PValue	Genes	List Total	Pop Hits	Pop Total	Fold Enrichment	Bonferroni	Benjamini	FDR
GOTERM_CC_FAT	GO:0070062	extracellular exosome	41	47.6744	1.97714e-13	ATP6V1A, RPL30, COPA, WDR1, RPL31, VPS4B, RPL11, AK2, ARPC5L, TWF2, CORO1A, ACTR3B, CORO1B, PPP1CB, ACTR1A, CFL2, EPB41L2, RACK1, SFN, RPS11, PRKACA, PLS1, PRPH, ACTR3, VAT1, ACTR2, RPL22, RDX, AKR1A1, MSN, ARPC4, AIF1L, RPS28, PSMA3, DNAJC7, RPS29, ARPC3, CAPZA2, RPS20, EZR, CPVL	73	1207	6955	3.23632	7.05899e-11	2.94783e-11	2.59277e-11
GOTERM_CC_FAT	GO:0043230	extracellular organelle	41	47.6744	2.47717e-13	ATP6V1A, RPL30, COPA, WDR1, RPL31, VPS4B, RPL11, AK2, ARPC5L, TWF2, CORO1A, ACTR3B, CORO1B, PPP1CB, ACTR1A, CFL2, EPB41L2, RACK1, SFN, RPS11, PRKACA, PLS1, PRPH, ACTR3, VAT1, ACTR2, RPL22, RDX, AKR1A1, MSN, ARPC4, AIF1L, RPS28, PSMA3, DNAJC7, RPS29, ARPC3, CAPZA2, RPS20, EZR, CPVL	73	1215	6955	3.21501	8.84256e-11	2.94783e-11	2.59277e-11
GOTERM_CC_FAT	GO:1903561	extracellular vesicle	41	47.6744	2.47717e-13	ATP6V1A, RPL30, COPA, WDR1, RPL31, VPS4B, RPL11, AK2, ARPC5L, TWF2, CORO1A, ACTR3B, CORO1B, PPP1CB, ACTR1A, CFL2, EPB41L2, RACK1, SFN, RPS11, PRKACA, PLS1, PRPH, ACTR3, VAT1, ACTR2, RPL22, RDX, AKR1A1, MSN, ARPC4, AIF1L, RPS28, PSMA3, DNAJC7, RPS29, ARPC3, CAPZA2, RPS20, EZR, CPVL	73	1215	6955	3.21501	8.84256e-11	2.94783e-11	2.59277e-11
GOTERM_CC_FAT	GO:0015629	actin cytoskeleton	22	25.5814	9.27477e-13	TMOD1, ACTR3, ACTR2, WDR1, RDX, ARPC5L, TWF2, TWF1, ARPC4, CORO1A, SEPTIN11, CORO1B, AIF1L, LIMA1, ACTR1A, ARPC3, CFL2, EPB41L2, CAPZA2, CTNNA1, EZR, PLS1	73	297	6955	7.05733	3.3111e-10	8.27773e-11	7.28069e-11
GOTERM_CC_FAT	GO:0044421	extracellular region part	42	48.8372	1.433e-11	ATP6V1A, RPL30, COPA, WDR1, RPL31, VPS4B, RPL11, AK2, ARPC5L, TWF2, CORO1A, ACTR3B, CORO1B, PPP1CB, ACTR1A, CFL2, EPB41L2, RACK1, SFN, RPS11, PRKACA, PLS1, PRPH, ACTR3, VAT1, ACTR2, RPL22, RDX, AKR1A1, MSN, ARPC4, AIF1L, RPS28, PSMA3, DNAJC7, RPS29, ARPC3, CAPZA2, RPS20, EZR, CPVL, INA	73	1441	6955	2.7769	5.1158e-09	1.02316e-09	8.99925e-10
GOTERM_CC_FAT	GO:0022626	cytosolic ribosome	14	16.2791	2.97221e-11	RPL30, RPL10, RPL31, RPL22, RPL11, RPS27L, GSPT1, RPS28, RPS29, RACK1, RPL13, RPS20, RPS11, RPS21	73	104	6955	12.8253	1.06108e-08	1.76846e-09	1.55545e-09
GOTERM_CC_FAT	GO:0005576	extracellular region	42	48.8372	3.12662e-10	ATP6V1A, RPL30, COPA, WDR1, RPL31, VPS4B, RPL11, AK2, ARPC5L, TWF2, CORO1A, ACTR3B, CORO1B, PPP1CB, ACTR1A, CFL2, EPB41L2, RACK1, SFN, RPS11, PRKACA, PLS1, PRPH, ACTR3, VAT1, ACTR2, RPL22, RDX, AKR1A1, MSN, ARPC4, AIF1L, RPS28, PSMA3, DNAJC7, RPS29, ARPC3, CAPZA2, RPS20, EZR, CPVL, INA	73	1581	6955	2.531	1.1162e-07	1.59457e-08	1.40251e-08
GOTERM_CC_FAT	GO:0044445	cytosolic part	16	18.6047	1.7344e-09	RPL30, GLRX3, RPL10, RPL31, RPL22, RPL11, RPS27L, GSPT1, RPS28, RPS29, RACK1, PIN1, RPL13, RPS20, RPS11, RPS21	73	205	6955	7.43602	6.19182e-07	7.73977e-08	6.80753e-08
GOTERM_CC_FAT	GO:0005925	focal adhesion	19	22.093	2.52437e-09	ACTR3, ACTR2, RPL30, RPL31, RPL22, RDX, ARPC5L, TWF1, MSN, CORO1B, AIF1L, PPP1CB, LIMA1, ARPC3, RPS29, EPB41L2, CTNNA1, EZR, RPS11	73	322	6955	5.62176	9.01199e-07	9.012e-08	7.92652e-08
GOTERM_CC_FAT	GO:0005924	cell-substrate adherens junction	19	22.093	2.52437e-09	ACTR3, ACTR2, RPL30, RPL31, RPL22, RDX, ARPC5L, TWF1, MSN, CORO1B, AIF1L, PPP1CB, LIMA1, ARPC3, RPS29, EPB41L2, CTNNA1, EZR, RPS11	73	322	6955	5.62176	9.01199e-07	9.012e-08	7.92652e-08
GOTERM_CC_FAT	GO:0030055	cell-substrate junction	19	22.093	3.0759e-09	ACTR3, ACTR2, RPL30, RPL31, RPL22, RDX, ARPC5L, TWF1, MSN, CORO1B, AIF1L, PPP1CB, LIMA1, ARPC3, RPS29, EPB41L2, CTNNA1, EZR, RPS11	73	326	6955	5.55278	1.09809e-06	9.98268e-08	8.78028e-08
GOTERM_CC_FAT	GO:0005912	adherens junction	19	22.093	5.5469e-08	ACTR3, ACTR2, RPL30, RPL31, RPL22, RDX, ARPC5L, TWF1, MSN, CORO1B, AIF1L, PPP1CB, LIMA1, ARPC3, RPS29, EPB41L2, CTNNA1, EZR, RPS11	73	392	6955	4.61787	1.98022e-05	1.6502e-06	1.45144e-06
GOTERM_CC_FAT	GO:0044391	ribosomal subunit	13	15.1163	1.32654e-07	RPL30, RPL10, RPL31, RPL22, RPL11, RPS27L, RPS28, RPS29, RACK1, RPL13, RPS20, RPS11, RPS21	73	170	6955	7.28566	4.73562e-05	3.64287e-06	3.20409e-06
GOTERM_CC_FAT	GO:0070161	anchoring junction	19	22.093	1.89898e-07	ACTR3, ACTR2, RPL30, RPL31, RPL22, RDX, ARPC5L, TWF1, MSN, CORO1B, AIF1L, PPP1CB, LIMA1, ARPC3, RPS29, EPB41L2, CTNNA1, EZR, RPS11	73	425	6955	4.25931	6.77912e-05	4.84239e-06	4.25913e-06
GOTERM_CC_FAT	GO:0005840	ribosome	14	16.2791	2.31861e-07	RPL30, RPL10, RPL31, RPL22, RPL11, RPS27L, GSPT1, RPS28, RPS29, RACK1, RPL13, RPS20, RPS11, RPS21	73	215	6955	6.20389	8.2771e-05	5.21332e-06	4.58539e-06
GOTERM_CC_FAT	GO:0044448	cell cortex part	11	12.7907	2.3365e-07	TMOD1, ACTR2, ACTR1A, WDR1, EPB41L2, RDX, CAPZA2, EZR, CORO1A, SEPTIN11, PLS1	73	115	6955	9.11316	8.34097e-05	5.21332e-06	4.58539e-06
GOTERM_CC_FAT	GO:0030863	cortical cytoskeleton	9	10.4651	3.55241e-07	TMOD1, ACTR2, WDR1, EPB41L2, RDX, CAPZA2, EZR, CORO1A, PLS1	73	67	6955	12.798	0.000126813	7.46005e-06	6.5615e-06
GOTERM_CC_FAT	GO:0005884	actin filament	9	10.4651	6.96838e-07	TMOD1, ARPC3, TWF2, TWF1, EZR, CORO1A, CORO1B, AIF1L, PLS1	73	73	6955	11.7461	0.00024874	1.38206e-05	1.2156e-05
GOTERM_CC_FAT	GO:0030054	cell junction	21	24.4186	1.03995e-06	ACTR3, ACTR2, RPL30, WDR1, RPL31, RPL22, RDX, ARPC5L, TWF1, MSN, CORO1A, CORO1B, AIF1L, PPP1CB, LIMA1, ARPC3, RPS29, EPB41L2, CTNNA1, EZR, RPS11	73	583	6955	3.43182	0.000371193	1.95401e-05	1.71865e-05
GOTERM_CC_FAT	GO:0005885	Arp2/3 protein complex	5	5.81395	1.2795e-06	ACTR3, ACTR2, ARPC3, ARPC5L, ARPC4	73	9	6955	52.93	0.000456678	2.28391e-05	2.00882e-05
GOTERM_CC_FAT	GO:0022627	cytosolic small ribosomal subunit	7	8.13953	1.79758e-06	RPS28, RPS29, RACK1, RPS27L, RPS20, RPS11, RPS21	73	37	6955	18.0248	0.00064153	3.05588e-05	2.68781e-05
GOTERM_CC_FAT	GO:0005938	cell cortex	12	13.9535	4.75038e-06	TMOD1, ACTR2, ACTR1A, GLRX3, WDR1, EPB41L2, RDX, CAPZA2, EZR, CORO1A, SEPTIN11, PLS1	73	197	6955	5.80349	0.00169445	7.70857e-05	6.78009e-05
GOTERM_CC_FAT	GO:0042788	polysomal ribosome	6	6.97674	5.7385e-06	RPS28, RPL30, RPL31, RPS29, RPL11, RPS21	73	26	6955	21.9863	0.00204655	8.90715e-05	7.8343e-05
GOTERM_CC_FAT	GO:0005829	cytosol	55	63.9535	6.90734e-06	RPL30, WDR1, RPL31, PPP1CB, ACTR1A, RACK1, KPNA6, RPS11, PRKACA, PLS1, TMOD1, ACTR3, ACTR2, GLRX3, PABPC4, RPL22, AKR1A1, PSMA3, DNAJC7, SNRPG, VDAC2, EZR, ATP6V1A, COPA, RPL10, VPS4B, CRABP1, RPL11, RPS27L, TWF1, CORO1A, CORO1B, GSPT1, LIMA1, EPB41L2, LMNA, IGF2BP1, CTNNA1, RPL13, IGF2BP3, SFN, RAB6B, RANBP1, CNBP, MSN, ARPC4, RPS28, RPS29, ARPC3, CAPZA2, PDCD4, DRG1, PIN1, RPS20, RPS21	73	3429	6955	1.52816	0.00246289	0.000102747	9.0371e-05
GOTERM_CC_FAT	GO:0098858	actin-based cell projection	9	10.4651	1.67383e-05	ATP6V1A, SHTN1, RDX, TWF2, IGF2BP1, TWF1, MSN, EZR, PLS1	73	111	6955	7.72492	0.00595781	0.000239023	0.000210233
GOTERM_CC_FAT	GO:0031252	cell leading edge	13	15.1163	1.96371e-05	ACTR3, RDX, TWF2, TWF1, CORO1A, CORO1B, AIF1L, SHTN1, LIMA1, ARPC3, IGF2BP1, CTNNA1, EZR	73	273	6955	4.53686	0.00698601	0.000269633	0.000237156
GOTERM_CC_FAT	GO:0045202	synapse	20	23.2558	2.57372e-05	ATP6V1A, RPL30, RPL22, ARPC5L, AKR1A1, PHB2, CORO1A, SEPTIN11, PSMA3, RPS28, IGF2BP1, PIN1, RPL13, RPS20, RPS11, PRKACA, RAB6B, RPS21, INA, HNRNPA0	73	658	6955	2.89587	0.0091462	0.000340302	0.000299314
GOTERM_CC_FAT	GO:0005844	polysome	7	8.13953	2.91167e-05	RPS28, RPL30, RPL31, RPS29, RPL11, DRG1, RPS21	73	59	6955	11.3037	0.010341	0.000371238	0.000326523
GOTERM_CC_FAT	GO:0099568	cytoplasmic region	12	13.9535	5.01379e-05	TMOD1, ACTR2, ACTR1A, GLRX3, WDR1, EPB41L2, RDX, CAPZA2, EZR, CORO1A, SEPTIN11, PLS1	73	253	6955	4.51892	0.0177404	0.000602711	0.000530115
GOTERM_CC_FAT	GO:0099512	supramolecular fiber	16	18.6047	5.19251e-05	TMOD1, GLRX3, TWF2, TWF1, CORO1A, CORO1B, AIF1L, SHTN1, SCO1, ARPC3, CFL2, LMNA, EZR, INA, PLS1, PRPH	73	457	6955	3.33563	0.018367	0.000602711	0.000530115
GOTERM_CC_FAT	GO:0099081	supramolecular polymer	16	18.6047	5.32517e-05	TMOD1, GLRX3, TWF2, TWF1, CORO1A, CORO1B, AIF1L, SHTN1, SCO1, ARPC3, CFL2, LMNA, EZR, INA, PLS1, PRPH	73	458	6955	3.32835	0.0188318	0.000602711	0.000530115
GOTERM_CC_FAT	GO:0099080	supramolecular complex	16	18.6047	5.46081e-05	TMOD1, GLRX3, TWF2, TWF1, CORO1A, CORO1B, AIF1L, SHTN1, SCO1, ARPC3, CFL2, LMNA, EZR, INA, PLS1, PRPH	73	459	6955	3.3211	0.0193068	0.000602711	0.000530115
GOTERM_CC_FAT	GO:1990904	ribonucleoprotein complex	21	24.4186	5.72635e-05	RPL30, RPL10, RPL31, PABPC4, RPL22, RPL11, RPS27L, GSPT1, RPS28, RPS29, SNRPG, IGF2BP1, DRG1, RACK1, RPL13, RPS20, IGF2BP3, RPS11, RPS21, INA, HNRNPA0	73	760	6955	2.63257	0.0202361	0.000602711	0.000530115
GOTERM_CC_FAT	GO:0030529	intracellular ribonucleoprotein complex	20	23.2558	5.7401e-05	RPL30, RPL10, RPL31, PABPC4, RPL22, RPL11, RPS27L, GSPT1, RPS28, RPS29, SNRPG, IGF2BP1, DRG1, RACK1, RPL13, RPS20, IGF2BP3, RPS11, RPS21, INA	73	697	6955	2.73383	0.0202842	0.000602711	0.000530115
GOTERM_CC_FAT	GO:0030175	filopodium	7	8.13953	6.57287e-05	SHTN1, RDX, TWF2, IGF2BP1, TWF1, MSN, EZR	73	68	6955	9.80761	0.0231927	0.00065181	0.0005733
GOTERM_CC_FAT	GO:0015935	small ribosomal subunit	7	8.13953	6.57287e-05	RPS28, RPS29, RACK1, RPS27L, RPS20, RPS11, RPS21	73	68	6955	9.80761	0.0231927	0.00065181	0.0005733
GOTERM_CC_FAT	GO:0030027	lamellipodium	9	10.4651	0.000131636	ACTR3, SHTN1, ARPC3, RDX, TWF2, IGF2BP1, CTNNA1, CORO1A, CORO1B	73	148	6955	5.79369	0.04591	0.00127011	0.00111713
GOTERM_CC_FAT	GO:0030864	cortical actin cytoskeleton	6	6.97674	0.000167634	ACTR2, WDR1, EPB41L2, RDX, CORO1A, PLS1	73	51	6955	11.2087	0.0580945	0.00153449	0.00134967
GOTERM_CC_FAT	GO:0022625	cytosolic large ribosomal subunit	6	6.97674	0.000167634	RPL30, RPL10, RPL31, RPL22, RPL11, RPL13	73	51	6955	11.2087	0.0580945	0.00153449	0.00134967
GOTERM_CC_FAT	GO:0099513	polymeric cytoskeletal fiber	13	15.1163	0.00032084	TMOD1, TWF2, TWF1, CORO1A, CORO1B, AIF1L, SHTN1, ARPC3, LMNA, EZR, INA, PLS1, PRPH	73	365	6955	3.39332	0.10824	0.0028635	0.0025186
GOTERM_CC_FAT	GO:0098862	cluster of actin-based cell projections	6	6.97674	0.000606257	ACTR3, LIMA1, CAPZA2, TWF2, EZR, PLS1	73	67	6955	8.532	0.194667	0.00527888	0.00464304
GOTERM_CC_FAT	GO:0005903	brush border	5	5.81395	0.0016976	ACTR3, LIMA1, CAPZA2, EZR, PLS1	73	50	6955	9.5274	0.454775	0.0144296	0.0126915
GOTERM_CC_FAT	GO:0035861	site of double-strand break	5	5.81395	0.00420121	ACTR3, ACTR2, ARPC3, LMNA, ARPC4	73	64	6955	7.44328	0.777536	0.0348798	0.0306786
GOTERM_CC_FAT	GO:0015934	large ribosomal subunit	6	6.97674	0.00447572	RPL30, RPL10, RPL31, RPL22, RPL11, RPL13	73	105	6955	5.44423	0.798389	0.0363143	0.0319403
GOTERM_CC_FAT	GO:0030016	myofibril	6	6.97674	0.00504489	TMOD1, SCO1, GLRX3, CFL2, TWF2, TWF1	73	108	6955	5.293	0.835622	0.0400228	0.0352021
GOTERM_CC_FAT	GO:0043292	contractile fiber	6	6.97674	0.00566376	TMOD1, SCO1, GLRX3, CFL2, TWF2, TWF1	73	111	6955	5.14994	0.868363	0.0439557	0.0386613
GOTERM_CC_FAT	GO:0097458	neuron part	16	18.6047	0.00796052	ATP6V1A, COPA, GLRX3, RPL22, TWF2, PHB2, CORO1A, SEPTIN11, SHTN1, ARPC3, IGF2BP1, RACK1, PRKACA, RAB6B, PLS1, PRPH	73	742	6955	2.05443	0.942345	0.0604661	0.0531831
GOTERM_CC_FAT	GO:0005902	microvillus	4	4.65116	0.00855749	ATP6V1A, RDX, MSN, EZR	73	41	6955	9.29502	0.953494	0.0636464	0.0559803
GOTERM_CC_FAT	GO:0090734	site of DNA damage	5	5.81395	0.0133098	ACTR3, ACTR2, ARPC3, LMNA, ARPC4	73	89	6955	5.35247	0.991633	0.0969717	0.0852916
GOTERM_CC_FAT	GO:0098978	glutamatergic synapse	7	8.13953	0.0141379	RPL22, ARPC5L, PIN1, PRKACA, PHB2, CORO1A, SEPTIN11	73	192	6955	3.47353	0.9938	0.100945	0.0887862
GOTERM_CC_FAT	GO:0043005	neuron projection	12	13.9535	0.0160336	SHTN1, COPA, GLRX3, ARPC3, TWF2, IGF2BP1, RACK1, PRKACA, PHB2, CORO1A, SEPTIN11, PRPH	73	515	6955	2.21998	0.996881	0.112235	0.0987168
GOTERM_CC_FAT	GO:0030426	growth cone	5	5.81395	0.0202966	SHTN1, COPA, ARPC3, TWF2, IGF2BP1	73	101	6955	4.71653	0.999338	0.139344	0.12256
GOTERM_CC_FAT	GO:0030427	site of polarized growth	5	5.81395	0.022338	SHTN1, COPA, ARPC3, TWF2, IGF2BP1	73	104	6955	4.58048	0.999686	0.150465	0.132342
GOTERM_CC_FAT	GO:0032432	actin filament bundle	4	4.65116	0.0271358	LIMA1, CORO1B, SEPTIN11, PLS1	73	63	6955	6.04914	0.999946	0.179398	0.15779
GOTERM_CC_FAT	GO:0098590	plasma membrane region	10	11.6279	0.0291269	ATP6V1A, LIMA1, RDX, CTNNA1, AKR1A1, TWF1, MSN, EZR, PRKACA, AIF1L	73	422	6955	2.25768	0.999974	0.18906	0.166288
GOTERM_CC_FAT	GO:0098556	cytoplasmic side of rough endoplasmic reticulum membrane	2	2.32558	0.0407791	RPS28, RPS29	73	4	6955	47.637	1	0.256604	0.225696
GOTERM_CC_FAT	GO:0048471	perinuclear region of cytoplasm	10	11.6279	0.0409703	SHTN1, LMNA, TWF2, IGF2BP1, RACK1, TWF1, MSN, EZR, PRKACA, CORO1B	73	449	6955	2.12191	1	0.256604	0.225696
GOTERM_CC_FAT	GO:0005882	intermediate filament	3	3.48837	0.0504926	LMNA, INA, PRPH	73	35	6955	8.16634	1	0.310791	0.273356
GOTERM_CC_FAT	GO:0016324	apical plasma membrane	5	5.81395	0.0554042	ATP6V1A, RDX, AKR1A1, MSN, EZR	73	139	6955	3.42712	1	0.331896	0.29192
GOTERM_CC_FAT	GO:0036126	sperm flagellum	3	3.48837	0.0557809	AK2, VDAC2, PRKACA	73	37	6955	7.72492	1	0.331896	0.29192
GOTERM_CC_FAT	GO:0097223	sperm part	4	4.65116	0.0575454	CTNNA1, AK2, VDAC2, PRKACA	73	85	6955	4.48348	1	0.336782	0.296217
GOTERM_CC_FAT	GO:0031254	cell trailing edge	2	2.32558	0.0605493	MSN, EZR	73	6	6955	31.758	1	0.343113	0.301785
GOTERM_CC_FAT	GO:0001931	uropod	2	2.32558	0.0605493	MSN, EZR	73	6	6955	31.758	1	0.343113	0.301785
GOTERM_CC_FAT	GO:0097729	9+2 motile cilium	3	3.48837	0.064058	AK2, VDAC2, PRKACA	73	40	6955	7.14555	1	0.357324	0.314285
GOTERM_CC_FAT	GO:0005791	rough endoplasmic reticulum	3	3.48837	0.069792	RPS28, RPS29, RPS21	73	42	6955	6.80528	1	0.383319	0.337149
GOTERM_CC_FAT	GO:0031253	cell projection membrane	5	5.81395	0.072075	LIMA1, TWF1, MSN, EZR, AIF1L	73	152	6955	3.13401	1	0.38986	0.342902
GOTERM_CC_FAT	GO:0005615	extracellular space	8	9.30233	0.0732949	COPA, CFL2, RDX, AKR1A1, MSN, SFN, EZR, INA	73	355	6955	2.14702	1	0.390542	0.343502
GOTERM_CC_FAT	GO:0044853	plasma membrane raft	3	3.48837	0.0786938	CTNNA1, EZR, PRKACA	73	45	6955	6.3516	1	0.413143	0.36338
GOTERM_CC_FAT	GO:0044456	synapse part	9	10.4651	0.0841552	ATP6V1A, RPL30, RPL22, IGF2BP1, PIN1, PRKACA, PHB2, RAB6B, SEPTIN11	73	441	6955	1.94437	1	0.432562	0.380461
GOTERM_CC_FAT	GO:0001669	acrosomal vesicle	3	3.48837	0.0848161	CTNNA1, VDAC2, PRKACA	73	47	6955	6.08132	1	0.432562	0.380461
GOTERM_CC_FAT	GO:0043204	perikaryon	3	3.48837	0.0910786	SHTN1, RACK1, PRPH	73	49	6955	5.8331	1	0.457958	0.402798
GOTERM_CC_FAT	GO:0032153	cell division site	3	3.48837	0.0942598	LIMA1, RDX, SEPTIN11	73	50	6955	5.71644	1	0.467372	0.411078

## Sheet: CC_Cluster
Annotation Cluster 1	Enrichment Score: 11.65294608333156
Category	Term		Count	%	PValue	Genes	List Total	Pop Hits	Pop Total	Fold Enrichment	Bonferroni	Benjamini	FDR
GOTERM_CC_FAT	GO:0070062	extracellular exosome	41	47.6744	1.97714e-13	ATP6V1A, RPL30, COPA, WDR1, RPL31, VPS4B, RPL11, AK2, ARPC5L, TWF2, CORO1A, ACTR3B, CORO1B, PPP1CB, ACTR1A, CFL2, EPB41L2, RACK1, SFN, RPS11, PRKACA, PLS1, PRPH, ACTR3, VAT1, ACTR2, RPL22, RDX, AKR1A1, MSN, ARPC4, AIF1L, RPS28, PSMA3, DNAJC7, RPS29, ARPC3, CAPZA2, RPS20, EZR, CPVL	73	1207	6955	3.23632	7.05899e-11	2.94783e-11	2.59277e-11
GOTERM_CC_FAT	GO:1903561	extracellular vesicle	41	47.6744	2.47717e-13	ATP6V1A, RPL30, COPA, WDR1, RPL31, VPS4B, RPL11, AK2, ARPC5L, TWF2, CORO1A, ACTR3B, CORO1B, PPP1CB, ACTR1A, CFL2, EPB41L2, RACK1, SFN, RPS11, PRKACA, PLS1, PRPH, ACTR3, VAT1, ACTR2, RPL22, RDX, AKR1A1, MSN, ARPC4, AIF1L, RPS28, PSMA3, DNAJC7, RPS29, ARPC3, CAPZA2, RPS20, EZR, CPVL	73	1215	6955	3.21501	8.84256e-11	2.94783e-11	2.59277e-11
GOTERM_CC_FAT	GO:0043230	extracellular organelle	41	47.6744	2.47717e-13	ATP6V1A, RPL30, COPA, WDR1, RPL31, VPS4B, RPL11, AK2, ARPC5L, TWF2, CORO1A, ACTR3B, CORO1B, PPP1CB, ACTR1A, CFL2, EPB41L2, RACK1, SFN, RPS11, PRKACA, PLS1, PRPH, ACTR3, VAT1, ACTR2, RPL22, RDX, AKR1A1, MSN, ARPC4, AIF1L, RPS28, PSMA3, DNAJC7, RPS29, ARPC3, CAPZA2, RPS20, EZR, CPVL	73	1215	6955	3.21501	8.84256e-11	2.94783e-11	2.59277e-11
GOTERM_CC_FAT	GO:0044421	extracellular region part	42	48.8372	1.433e-11	ATP6V1A, RPL30, COPA, WDR1, RPL31, VPS4B, RPL11, AK2, ARPC5L, TWF2, CORO1A, ACTR3B, CORO1B, PPP1CB, ACTR1A, CFL2, EPB41L2, RACK1, SFN, RPS11, PRKACA, PLS1, PRPH, ACTR3, VAT1, ACTR2, RPL22, RDX, AKR1A1, MSN, ARPC4, AIF1L, RPS28, PSMA3, DNAJC7, RPS29, ARPC3, CAPZA2, RPS20, EZR, CPVL, INA	73	1441	6955	2.7769	5.1158e-09	1.02316e-09	8.99925e-10
GOTERM_CC_FAT	GO:0005576	extracellular region	42	48.8372	3.12662e-10	ATP6V1A, RPL30, COPA, WDR1, RPL31, VPS4B, RPL11, AK2, ARPC5L, TWF2, CORO1A, ACTR3B, CORO1B, PPP1CB, ACTR1A, CFL2, EPB41L2, RACK1, SFN, RPS11, PRKACA, PLS1, PRPH, ACTR3, VAT1, ACTR2, RPL22, RDX, AKR1A1, MSN, ARPC4, AIF1L, RPS28, PSMA3, DNAJC7, RPS29, ARPC3, CAPZA2, RPS20, EZR, CPVL, INA	73	1581	6955	2.531	1.1162e-07	1.59457e-08	1.40251e-08
Annotation Cluster 2	Enrichment Score: 7.611356709050327
Category	Term		Count	%	PValue	Genes	List Total	Pop Hits	Pop Total	Fold Enrichment	Bonferroni	Benjamini	FDR
GOTERM_CC_FAT	GO:0005924	cell-substrate adherens junction	19	22.093	2.52437e-09	ACTR3, ACTR2, RPL30, RPL31, RPL22, RDX, ARPC5L, TWF1, MSN, CORO1B, AIF1L, PPP1CB, LIMA1, ARPC3, RPS29, EPB41L2, CTNNA1, EZR, RPS11	73	322	6955	5.62176	9.01199e-07	9.012e-08	7.92652e-08
GOTERM_CC_FAT	GO:0005925	focal adhesion	19	22.093	2.52437e-09	ACTR3, ACTR2, RPL30, RPL31, RPL22, RDX, ARPC5L, TWF1, MSN, CORO1B, AIF1L, PPP1CB, LIMA1, ARPC3, RPS29, EPB41L2, CTNNA1, EZR, RPS11	73	322	6955	5.62176	9.01199e-07	9.012e-08	7.92652e-08
GOTERM_CC_FAT	GO:0030055	cell-substrate junction	19	22.093	3.0759e-09	ACTR3, ACTR2, RPL30, RPL31, RPL22, RDX, ARPC5L, TWF1, MSN, CORO1B, AIF1L, PPP1CB, LIMA1, ARPC3, RPS29, EPB41L2, CTNNA1, EZR, RPS11	73	326	6955	5.55278	1.09809e-06	9.98268e-08	8.78028e-08
GOTERM_CC_FAT	GO:0005912	adherens junction	19	22.093	5.5469e-08	ACTR3, ACTR2, RPL30, RPL31, RPL22, RDX, ARPC5L, TWF1, MSN, CORO1B, AIF1L, PPP1CB, LIMA1, ARPC3, RPS29, EPB41L2, CTNNA1, EZR, RPS11	73	392	6955	4.61787	1.98022e-05	1.6502e-06	1.45144e-06
GOTERM_CC_FAT	GO:0070161	anchoring junction	19	22.093	1.89898e-07	ACTR3, ACTR2, RPL30, RPL31, RPL22, RDX, ARPC5L, TWF1, MSN, CORO1B, AIF1L, PPP1CB, LIMA1, ARPC3, RPS29, EPB41L2, CTNNA1, EZR, RPS11	73	425	6955	4.25931	6.77912e-05	4.84239e-06	4.25913e-06
GOTERM_CC_FAT	GO:0030054	cell junction	21	24.4186	1.03995e-06	ACTR3, ACTR2, RPL30, WDR1, RPL31, RPL22, RDX, ARPC5L, TWF1, MSN, CORO1A, CORO1B, AIF1L, PPP1CB, LIMA1, ARPC3, RPS29, EPB41L2, CTNNA1, EZR, RPS11	73	583	6955	3.43182	0.000371193	1.95401e-05	1.71865e-05
Annotation Cluster 3	Enrichment Score: 6.418725333570475
Category	Term		Count	%	PValue	Genes	List Total	Pop Hits	Pop Total	Fold Enrichment	Bonferroni	Benjamini	FDR
GOTERM_CC_FAT	GO:0015629	actin cytoskeleton	22	25.5814	9.27477e-13	TMOD1, ACTR3, ACTR2, WDR1, RDX, ARPC5L, TWF2, TWF1, ARPC4, CORO1A, SEPTIN11, CORO1B, AIF1L, LIMA1, ACTR1A, ARPC3, CFL2, EPB41L2, CAPZA2, CTNNA1, EZR, PLS1	73	297	6955	7.05733	3.3111e-10	8.27773e-11	7.28069e-11
GOTERM_CC_FAT	GO:0044448	cell cortex part	11	12.7907	2.3365e-07	TMOD1, ACTR2, ACTR1A, WDR1, EPB41L2, RDX, CAPZA2, EZR, CORO1A, SEPTIN11, PLS1	73	115	6955	9.11316	8.34097e-05	5.21332e-06	4.58539e-06
GOTERM_CC_FAT	GO:0030863	cortical cytoskeleton	9	10.4651	3.55241e-07	TMOD1, ACTR2, WDR1, EPB41L2, RDX, CAPZA2, EZR, CORO1A, PLS1	73	67	6955	12.798	0.000126813	7.46005e-06	6.5615e-06
GOTERM_CC_FAT	GO:0005938	cell cortex	12	13.9535	4.75038e-06	TMOD1, ACTR2, ACTR1A, GLRX3, WDR1, EPB41L2, RDX, CAPZA2, EZR, CORO1A, SEPTIN11, PLS1	73	197	6955	5.80349	0.00169445	7.70857e-05	6.78009e-05
GOTERM_CC_FAT	GO:0099568	cytoplasmic region	12	13.9535	5.01379e-05	TMOD1, ACTR2, ACTR1A, GLRX3, WDR1, EPB41L2, RDX, CAPZA2, EZR, CORO1A, SEPTIN11, PLS1	73	253	6955	4.51892	0.0177404	0.000602711	0.000530115
GOTERM_CC_FAT	GO:0030864	cortical actin cytoskeleton	6	6.97674	0.000167634	ACTR2, WDR1, EPB41L2, RDX, CORO1A, PLS1	73	51	6955	11.2087	0.0580945	0.00153449	0.00134967
Annotation Cluster 4	Enrichment Score: 5.5927015856283
Category	Term		Count	%	PValue	Genes	List Total	Pop Hits	Pop Total	Fold Enrichment	Bonferroni	Benjamini	FDR
GOTERM_CC_FAT	GO:0022626	cytosolic ribosome	14	16.2791	2.97221e-11	RPL30, RPL10, RPL31, RPL22, RPL11, RPS27L, GSPT1, RPS28, RPS29, RACK1, RPL13, RPS20, RPS11, RPS21	73	104	6955	12.8253	1.06108e-08	1.76846e-09	1.55545e-09
GOTERM_CC_FAT	GO:0044445	cytosolic part	16	18.6047	1.7344e-09	RPL30, GLRX3, RPL10, RPL31, RPL22, RPL11, RPS27L, GSPT1, RPS28, RPS29, RACK1, PIN1, RPL13, RPS20, RPS11, RPS21	73	205	6955	7.43602	6.19182e-07	7.73977e-08	6.80753e-08
GOTERM_CC_FAT	GO:0044391	ribosomal subunit	13	15.1163	1.32654e-07	RPL30, RPL10, RPL31, RPL22, RPL11, RPS27L, RPS28, RPS29, RACK1, RPL13, RPS20, RPS11, RPS21	73	170	6955	7.28566	4.73562e-05	3.64287e-06	3.20409e-06
GOTERM_CC_FAT	GO:0005840	ribosome	14	16.2791	2.31861e-07	RPL30, RPL10, RPL31, RPL22, RPL11, RPS27L, GSPT1, RPS28, RPS29, RACK1, RPL13, RPS20, RPS11, RPS21	73	215	6955	6.20389	8.2771e-05	5.21332e-06	4.58539e-06
GOTERM_CC_FAT	GO:0022627	cytosolic small ribosomal subunit	7	8.13953	1.79758e-06	RPS28, RPS29, RACK1, RPS27L, RPS20, RPS11, RPS21	73	37	6955	18.0248	0.00064153	3.05588e-05	2.68781e-05
GOTERM_CC_FAT	GO:0042788	polysomal ribosome	6	6.97674	5.7385e-06	RPS28, RPL30, RPL31, RPS29, RPL11, RPS21	73	26	6955	21.9863	0.00204655	8.90715e-05	7.8343e-05
GOTERM_CC_FAT	GO:0005844	polysome	7	8.13953	2.91167e-05	RPS28, RPL30, RPL31, RPS29, RPL11, DRG1, RPS21	73	59	6955	11.3037	0.010341	0.000371238	0.000326523
GOTERM_CC_FAT	GO:1990904	ribonucleoprotein complex	21	24.4186	5.72635e-05	RPL30, RPL10, RPL31, PABPC4, RPL22, RPL11, RPS27L, GSPT1, RPS28, RPS29, SNRPG, IGF2BP1, DRG1, RACK1, RPL13, RPS20, IGF2BP3, RPS11, RPS21, INA, HNRNPA0	73	760	6955	2.63257	0.0202361	0.000602711	0.000530115
GOTERM_CC_FAT	GO:0030529	intracellular ribonucleoprotein complex	20	23.2558	5.7401e-05	RPL30, RPL10, RPL31, PABPC4, RPL22, RPL11, RPS27L, GSPT1, RPS28, RPS29, SNRPG, IGF2BP1, DRG1, RACK1, RPL13, RPS20, IGF2BP3, RPS11, RPS21, INA	73	697	6955	2.73383	0.0202842	0.000602711	0.000530115
GOTERM_CC_FAT	GO:0015935	small ribosomal subunit	7	8.13953	6.57287e-05	RPS28, RPS29, RACK1, RPS27L, RPS20, RPS11, RPS21	73	68	6955	9.80761	0.0231927	0.00065181	0.0005733
GOTERM_CC_FAT	GO:0022625	cytosolic large ribosomal subunit	6	6.97674	0.000167634	RPL30, RPL10, RPL31, RPL22, RPL11, RPL13	73	51	6955	11.2087	0.0580945	0.00153449	0.00134967
GOTERM_CC_FAT	GO:0015934	large ribosomal subunit	6	6.97674	0.00447572	RPL30, RPL10, RPL31, RPL22, RPL11, RPL13	73	105	6955	5.44423	0.798389	0.0363143	0.0319403
Annotation Cluster 5	Enrichment Score: 4.4943221542235054
Category	Term		Count	%	PValue	Genes	List Total	Pop Hits	Pop Total	Fold Enrichment	Bonferroni	Benjamini	FDR
GOTERM_CC_FAT	GO:0005884	actin filament	9	10.4651	6.96838e-07	TMOD1, ARPC3, TWF2, TWF1, EZR, CORO1A, CORO1B, AIF1L, PLS1	73	73	6955	11.7461	0.00024874	1.38206e-05	1.2156e-05
GOTERM_CC_FAT	GO:0099512	supramolecular fiber	16	18.6047	5.19251e-05	TMOD1, GLRX3, TWF2, TWF1, CORO1A, CORO1B, AIF1L, SHTN1, SCO1, ARPC3, CFL2, LMNA, EZR, INA, PLS1, PRPH	73	457	6955	3.33563	0.018367	0.000602711	0.000530115
GOTERM_CC_FAT	GO:0099081	supramolecular polymer	16	18.6047	5.32517e-05	TMOD1, GLRX3, TWF2, TWF1, CORO1A, CORO1B, AIF1L, SHTN1, SCO1, ARPC3, CFL2, LMNA, EZR, INA, PLS1, PRPH	73	458	6955	3.32835	0.0188318	0.000602711	0.000530115
GOTERM_CC_FAT	GO:0099080	supramolecular complex	16	18.6047	5.46081e-05	TMOD1, GLRX3, TWF2, TWF1, CORO1A, CORO1B, AIF1L, SHTN1, SCO1, ARPC3, CFL2, LMNA, EZR, INA, PLS1, PRPH	73	459	6955	3.3211	0.0193068	0.000602711	0.000530115
GOTERM_CC_FAT	GO:0099513	polymeric cytoskeletal fiber	13	15.1163	0.00032084	TMOD1, TWF2, TWF1, CORO1A, CORO1B, AIF1L, SHTN1, ARPC3, LMNA, EZR, INA, PLS1, PRPH	73	365	6955	3.39332	0.10824	0.0028635	0.0025186
Annotation Cluster 6	Enrichment Score: 2.2547816259478526
Category	Term		Count	%	PValue	Genes	List Total	Pop Hits	Pop Total	Fold Enrichment	Bonferroni	Benjamini	FDR
GOTERM_CC_FAT	GO:0030027	lamellipodium	9	10.4651	0.000131636	ACTR3, SHTN1, ARPC3, RDX, TWF2, IGF2BP1, CTNNA1, CORO1A, CORO1B	73	148	6955	5.79369	0.04591	0.00127011	0.00111713
GOTERM_CC_FAT	GO:0043005	neuron projection	12	13.9535	0.0160336	SHTN1, COPA, GLRX3, ARPC3, TWF2, IGF2BP1, RACK1, PRKACA, PHB2, CORO1A, SEPTIN11, PRPH	73	515	6955	2.21998	0.996881	0.112235	0.0987168
GOTERM_CC_FAT	GO:0030426	growth cone	5	5.81395	0.0202966	SHTN1, COPA, ARPC3, TWF2, IGF2BP1	73	101	6955	4.71653	0.999338	0.139344	0.12256
GOTERM_CC_FAT	GO:0030427	site of polarized growth	5	5.81395	0.022338	SHTN1, COPA, ARPC3, TWF2, IGF2BP1	73	104	6955	4.58048	0.999686	0.150465	0.132342
Annotation Cluster 7	Enrichment Score: 2.1664479528401843
Category	Term		Count	%	PValue	Genes	List Total	Pop Hits	Pop Total	Fold Enrichment	Bonferroni	Benjamini	FDR
GOTERM_CC_FAT	GO:0098858	actin-based cell projection	9	10.4651	1.67383e-05	ATP6V1A, SHTN1, RDX, TWF2, IGF2BP1, TWF1, MSN, EZR, PLS1	73	111	6955	7.72492	0.00595781	0.000239023	0.000210233
GOTERM_CC_FAT	GO:0030175	filopodium	7	8.13953	6.57287e-05	SHTN1, RDX, TWF2, IGF2BP1, TWF1, MSN, EZR	73	68	6955	9.80761	0.0231927	0.00065181	0.0005733
GOTERM_CC_FAT	GO:0005902	microvillus	4	4.65116	0.00855749	ATP6V1A, RDX, MSN, EZR	73	41	6955	9.29502	0.953494	0.0636464	0.0559803
GOTERM_CC_FAT	GO:0098590	plasma membrane region	10	11.6279	0.0291269	ATP6V1A, LIMA1, RDX, CTNNA1, AKR1A1, TWF1, MSN, EZR, PRKACA, AIF1L	73	422	6955	2.25768	0.999974	0.18906	0.166288
GOTERM_CC_FAT	GO:0048471	perinuclear region of cytoplasm	10	11.6279	0.0409703	SHTN1, LMNA, TWF2, IGF2BP1, RACK1, TWF1, MSN, EZR, PRKACA, CORO1B	73	449	6955	2.12191	1	0.256604	0.225696
GOTERM_CC_FAT	GO:0016324	apical plasma membrane	5	5.81395	0.0554042	ATP6V1A, RDX, AKR1A1, MSN, EZR	73	139	6955	3.42712	1	0.331896	0.29192
GOTERM_CC_FAT	GO:0005615	extracellular space	8	9.30233	0.0732949	COPA, CFL2, RDX, AKR1A1, MSN, SFN, EZR, INA	73	355	6955	2.14702	1	0.390542	0.343502
GOTERM_CC_FAT	GO:0045177	apical part of cell	5	5.81395	0.102146	ATP6V1A, RDX, AKR1A1, MSN, EZR	73	172	6955	2.76959	1	0.492788	0.433432
Annotation Cluster 8	Enrichment Score: 2.036894100374902
Category	Term		Count	%	PValue	Genes	List Total	Pop Hits	Pop Total	Fold Enrichment	Bonferroni	Benjamini	FDR
GOTERM_CC_FAT	GO:0005885	Arp2/3 protein complex	5	5.81395	1.2795e-06	ACTR3, ACTR2, ARPC3, ARPC5L, ARPC4	73	9	6955	52.93	0.000456678	2.28391e-05	2.00882e-05
GOTERM_CC_FAT	GO:0035861	site of double-strand break	5	5.81395	0.00420121	ACTR3, ACTR2, ARPC3, LMNA, ARPC4	73	64	6955	7.44328	0.777536	0.0348798	0.0306786
GOTERM_CC_FAT	GO:0090734	site of DNA damage	5	5.81395	0.0133098	ACTR3, ACTR2, ARPC3, LMNA, ARPC4	73	89	6955	5.35247	0.991633	0.0969717	0.0852916
GOTERM_CC_FAT	GO:0044427	chromosomal part	6	6.97674	0.938416	ACTR3, PPP1CB, ACTR2, ARPC3, LMNA, ARPC4	73	821	6955	0.696278	1	1	0.938416
GOTERM_CC_FAT	GO:0005694	chromosome	6	6.97674	0.973971	ACTR3, PPP1CB, ACTR2, ARPC3, LMNA, ARPC4	73	939	6955	0.608779	1	1	0.973971
Annotation Cluster 9	Enrichment Score: 1.575249435313544
Category	Term		Count	%	PValue	Genes	List Total	Pop Hits	Pop Total	Fold Enrichment	Bonferroni	Benjamini	FDR
GOTERM_CC_FAT	GO:0097458	neuron part	16	18.6047	0.00796052	ATP6V1A, COPA, GLRX3, RPL22, TWF2, PHB2, CORO1A, SEPTIN11, SHTN1, ARPC3, IGF2BP1, RACK1, PRKACA, RAB6B, PLS1, PRPH	73	742	6955	2.05443	0.942345	0.0604661	0.0531831
GOTERM_CC_FAT	GO:0043005	neuron projection	12	13.9535	0.0160336	SHTN1, COPA, GLRX3, ARPC3, TWF2, IGF2BP1, RACK1, PRKACA, PHB2, CORO1A, SEPTIN11, PRPH	73	515	6955	2.21998	0.996881	0.112235	0.0987168
GOTERM_CC_FAT	GO:0036477	somatodendritic compartment	7	8.13953	0.147326	SHTN1, GLRX3, IGF2BP1, RACK1, PRKACA, SEPTIN11, PRPH	73	346	6955	1.92751	1	0.595145	0.523461
Annotation Cluster 10	Enrichment Score: 1.4258133641507436
Category	Term		Count	%	PValue	Genes	List Total	Pop Hits	Pop Total	Fold Enrichment	Bonferroni	Benjamini	FDR
GOTERM_CC_FAT	GO:0030016	myofibril	6	6.97674	0.00504489	TMOD1, SCO1, GLRX3, CFL2, TWF2, TWF1	73	108	6955	5.293	0.835622	0.0400228	0.0352021
GOTERM_CC_FAT	GO:0043292	contractile fiber	6	6.97674	0.00566376	TMOD1, SCO1, GLRX3, CFL2, TWF2, TWF1	73	111	6955	5.14994	0.868363	0.0439557	0.0386613
GOTERM_CC_FAT	GO:0030017	sarcomere	3	3.48837	0.246497	TMOD1, GLRX3, CFL2	73	92	6955	3.10676	1	0.830182	0.730188
GOTERM_CC_FAT	GO:0044449	contractile fiber part	3	3.48837	0.281176	TMOD1, GLRX3, CFL2	73	101	6955	2.82992	1	0.929445	0.817495
Annotation Cluster 11	Enrichment Score: 1.2494453497210767
Category	Term		Count	%	PValue	Genes	List Total	Pop Hits	Pop Total	Fold Enrichment	Bonferroni	Benjamini	FDR
GOTERM_CC_FAT	GO:0098978	glutamatergic synapse	7	8.13953	0.0141379	RPL22, ARPC5L, PIN1, PRKACA, PHB2, CORO1A, SEPTIN11	73	192	6955	3.47353	0.9938	0.100945	0.0887862
GOTERM_CC_FAT	GO:0044456	synapse part	9	10.4651	0.0841552	ATP6V1A, RPL30, RPL22, IGF2BP1, PIN1, PRKACA, PHB2, RAB6B, SEPTIN11	73	441	6955	1.94437	1	0.432562	0.380461
GOTERM_CC_FAT	GO:0098794	postsynapse	6	6.97674	0.150036	RPL30, IGF2BP1, PIN1, PRKACA, PHB2, SEPTIN11	73	272	6955	2.10163	1	0.595145	0.523461
Annotation Cluster 12	Enrichment Score: 1.0902340077543797
Category	Term		Count	%	PValue	Genes	List Total	Pop Hits	Pop Total	Fold Enrichment	Bonferroni	Benjamini	FDR
GOTERM_CC_FAT	GO:0032432	actin filament bundle	4	4.65116	0.0271358	LIMA1, CORO1B, SEPTIN11, PLS1	73	63	6955	6.04914	0.999946	0.179398	0.15779
GOTERM_CC_FAT	GO:0001725	stress fiber	3	3.48837	0.110627	LIMA1, CORO1B, SEPTIN11	73	55	6955	5.19676	1	0.512907	0.451129
GOTERM_CC_FAT	GO:0097517	contractile actin filament bundle	3	3.48837	0.110627	LIMA1, CORO1B, SEPTIN11	73	55	6955	5.19676	1	0.512907	0.451129
GOTERM_CC_FAT	GO:0042641	actomyosin	3	3.48837	0.131159	LIMA1, CORO1B, SEPTIN11	73	61	6955	4.68561	1	0.571022	0.502243
Annotation Cluster 13	Enrichment Score: 0.8827491585949282
Category	Term		Count	%	PValue	Genes	List Total	Pop Hits	Pop Total	Fold Enrichment	Bonferroni	Benjamini	FDR
GOTERM_CC_FAT	GO:0036464	cytoplasmic ribonucleoprotein granule	5	5.81395	0.102146	PABPC4, IGF2BP1, SNRPG, IGF2BP3, INA	73	172	6955	2.76959	1	0.492788	0.433432
GOTERM_CC_FAT	GO:0035770	ribonucleoprotein granule	5	5.81395	0.126145	PABPC4, IGF2BP1, SNRPG, IGF2BP3, INA	73	186	6955	2.56113	1	0.558119	0.490895
GOTERM_CC_FAT	GO:0010494	cytoplasmic stress granule	3	3.48837	0.174445	PABPC4, IGF2BP1, IGF2BP3	73	73	6955	3.91537	1	0.662519	0.58272
Annotation Cluster 14	Enrichment Score: 0.863613598858487
Category	Term		Count	%	PValue	Genes	List Total	Pop Hits	Pop Total	Fold Enrichment	Bonferroni	Benjamini	FDR
GOTERM_CC_FAT	GO:0031253	cell projection membrane	5	5.81395	0.072075	LIMA1, TWF1, MSN, EZR, AIF1L	73	152	6955	3.13401	1	0.38986	0.342902
GOTERM_CC_FAT	GO:0032587	ruffle membrane	3	3.48837	0.141735	TWF1, EZR, AIF1L	73	64	6955	4.46597	1	0.595145	0.523461
GOTERM_CC_FAT	GO:0001726	ruffle	4	4.65116	0.143959	LIMA1, TWF1, EZR, AIF1L	73	127	6955	3.00076	1	0.595145	0.523461
GOTERM_CC_FAT	GO:0031256	leading edge membrane	3	3.48837	0.238807	TWF1, EZR, AIF1L	73	90	6955	3.1758	1	0.811945	0.714148
Annotation Cluster 15	Enrichment Score: 0.8406504031101855
Category	Term		Count	%	PValue	Genes	List Total	Pop Hits	Pop Total	Fold Enrichment	Bonferroni	Benjamini	FDR
GOTERM_CC_FAT	GO:0036126	sperm flagellum	3	3.48837	0.0557809	AK2, VDAC2, PRKACA	73	37	6955	7.72492	1	0.331896	0.29192
GOTERM_CC_FAT	GO:0097223	sperm part	4	4.65116	0.0575454	CTNNA1, AK2, VDAC2, PRKACA	73	85	6955	4.48348	1	0.336782	0.296217
GOTERM_CC_FAT	GO:0097729	9+2 motile cilium	3	3.48837	0.064058	AK2, VDAC2, PRKACA	73	40	6955	7.14555	1	0.357324	0.314285
GOTERM_CC_FAT	GO:0044853	plasma membrane raft	3	3.48837	0.0786938	CTNNA1, EZR, PRKACA	73	45	6955	6.3516	1	0.413143	0.36338
GOTERM_CC_FAT	GO:0001669	acrosomal vesicle	3	3.48837	0.0848161	CTNNA1, VDAC2, PRKACA	73	47	6955	6.08132	1	0.432562	0.380461
GOTERM_CC_FAT	GO:0044441	ciliary part	5	5.81395	0.122578	AK2, PIN1, VDAC2, EZR, PRKACA	73	184	6955	2.58897	1	0.55393	0.487211
GOTERM_CC_FAT	GO:0045121	membrane raft	4	4.65116	0.146378	CTNNA1, VDAC2, EZR, PRKACA	73	128	6955	2.97731	1	0.595145	0.523461
GOTERM_CC_FAT	GO:0098857	membrane microdomain	4	4.65116	0.148811	CTNNA1, VDAC2, EZR, PRKACA	73	129	6955	2.95423	1	0.595145	0.523461
GOTERM_CC_FAT	GO:0031514	motile cilium	3	3.48837	0.167066	AK2, VDAC2, PRKACA	73	71	6955	4.02566	1	0.641316	0.564071
GOTERM_CC_FAT	GO:0005929	cilium	5	5.81395	0.216583	AK2, PIN1, VDAC2, EZR, PRKACA	73	231	6955	2.06221	1	0.773202	0.680071
GOTERM_CC_FAT	GO:0098589	membrane region	4	4.65116	0.308436	CTNNA1, VDAC2, EZR, PRKACA	73	188	6955	2.02711	1	0.98314	0.864722
GOTERM_CC_FAT	GO:0030141	secretory granule	6	6.97674	0.476111	ATP6V1A, VAT1, ACTR2, CTNNA1, VDAC2, PRKACA	73	437	6955	1.30811	1	1	0.882022
GOTERM_CC_FAT	GO:0099503	secretory vesicle	6	6.97674	0.605545	ATP6V1A, VAT1, ACTR2, CTNNA1, VDAC2, PRKACA	73	504	6955	1.13421	1	1	0.882022
Annotation Cluster 16	Enrichment Score: 0.725864433744008
Category	Term		Count	%	PValue	Genes	List Total	Pop Hits	Pop Total	Fold Enrichment	Bonferroni	Benjamini	FDR
GOTERM_CC_FAT	GO:0036477	somatodendritic compartment	7	8.13953	0.147326	SHTN1, GLRX3, IGF2BP1, RACK1, PRKACA, SEPTIN11, PRPH	73	346	6955	1.92751	1	0.595145	0.523461
GOTERM_CC_FAT	GO:0098794	postsynapse	6	6.97674	0.150036	RPL30, IGF2BP1, PIN1, PRKACA, PHB2, SEPTIN11	73	272	6955	2.10163	1	0.595145	0.523461
GOTERM_CC_FAT	GO:0043197	dendritic spine	3	3.48837	0.185611	IGF2BP1, PRKACA, SEPTIN11	73	76	6955	3.76081	1	0.697507	0.613494
GOTERM_CC_FAT	GO:0044309	neuron spine	3	3.48837	0.193113	IGF2BP1, PRKACA, SEPTIN11	73	78	6955	3.66438	1	0.710735	0.625128
GOTERM_CC_FAT	GO:0030425	dendrite	5	5.81395	0.296338	GLRX3, IGF2BP1, RACK1, PRKACA, SEPTIN11	73	266	6955	1.79086	1	0.970575	0.853671
Annotation Cluster 17	Enrichment Score: 0.6829664341650035
Category	Term		Count	%	PValue	Genes	List Total	Pop Hits	Pop Total	Fold Enrichment	Bonferroni	Benjamini	FDR
GOTERM_CC_FAT	GO:0043204	perikaryon	3	3.48837	0.0910786	SHTN1, RACK1, PRPH	73	49	6955	5.8331	1	0.457958	0.402798
GOTERM_CC_FAT	GO:0036477	somatodendritic compartment	7	8.13953	0.147326	SHTN1, GLRX3, IGF2BP1, RACK1, PRKACA, SEPTIN11, PRPH	73	346	6955	1.92751	1	0.595145	0.523461
GOTERM_CC_FAT	GO:0043025	neuronal cell body	4	4.65116	0.334135	SHTN1, IGF2BP1, RACK1, PRPH	73	197	6955	1.9345	1	1	0.882022
GOTERM_CC_FAT	GO:0044297	cell body	4	4.65116	0.41354	SHTN1, IGF2BP1, RACK1, PRPH	73	225	6955	1.69376	1	1	0.882022
Annotation Cluster 18	Enrichment Score: 0.5033147084914944
Category	Term		Count	%	PValue	Genes	List Total	Pop Hits	Pop Total	Fold Enrichment	Bonferroni	Benjamini	FDR
GOTERM_CC_FAT	GO:0098794	postsynapse	6	6.97674	0.150036	RPL30, IGF2BP1, PIN1, PRKACA, PHB2, SEPTIN11	73	272	6955	2.10163	1	0.595145	0.523461
GOTERM_CC_FAT	GO:0098984	neuron to neuron synapse	3	3.48837	0.448662	RPL30, PHB2, SEPTIN11	73	146	6955	1.95768	1	1	0.882022
GOTERM_CC_FAT	GO:0099572	postsynaptic specialization	3	3.48837	0.459135	RPL30, PHB2, SEPTIN11	73	149	6955	1.91827	1	1	0.882022
Annotation Cluster 19	Enrichment Score: 0.14491817619194994
Category	Term		Count	%	PValue	Genes	List Total	Pop Hits	Pop Total	Fold Enrichment	Bonferroni	Benjamini	FDR
GOTERM_CC_FAT	GO:0005741	mitochondrial outer membrane	3	3.48837	0.469495	VAT1, VDAC2, PHB2	73	152	6955	1.88041	1	1	0.882022
GOTERM_CC_FAT	GO:0019867	outer membrane	3	3.48837	0.529144	VAT1, VDAC2, PHB2	73	170	6955	1.68131	1	1	0.882022
GOTERM_CC_FAT	GO:0031968	organelle outer membrane	3	3.48837	0.529144	VAT1, VDAC2, PHB2	73	170	6955	1.68131	1	1	0.882022
GOTERM_CC_FAT	GO:0031967	organelle envelope	9	10.4651	0.683537	VAT1, RANBP1, SCO1, VPS4B, LMNA, AK2, VDAC2, PHB2, SDHB	73	862	6955	0.99474	1	1	0.882022
GOTERM_CC_FAT	GO:0031975	envelope	9	10.4651	0.683537	VAT1, RANBP1, SCO1, VPS4B, LMNA, AK2, VDAC2, PHB2, SDHB	73	862	6955	0.99474	1	1	0.882022
GOTERM_CC_FAT	GO:0005740	mitochondrial envelope	6	6.97674	0.703568	VAT1, SCO1, AK2, VDAC2, PHB2, SDHB	73	563	6955	1.01535	1	1	0.882022
GOTERM_CC_FAT	GO:0031966	mitochondrial membrane	5	5.81395	0.805765	VAT1, SCO1, VDAC2, PHB2, SDHB	73	527	6955	0.903928	1	1	0.882022
GOTERM_CC_FAT	GO:0005743	mitochondrial inner membrane	3	3.48837	0.887254	SCO1, PHB2, SDHB	73	353	6955	0.809694	1	1	0.887254
GOTERM_CC_FAT	GO:0019866	organelle inner membrane	3	3.48837	0.918305	SCO1, PHB2, SDHB	73	390	6955	0.732877	1	1	0.918305
GOTERM_CC_FAT	GO:0044429	mitochondrial part	6	6.97674	0.931686	VAT1, SCO1, AK2, VDAC2, PHB2, SDHB	73	806	6955	0.709236	1	1	0.931686
GOTERM_CC_FAT	GO:0005739	mitochondrion	8	9.30233	0.963336	VAT1, SCO1, AK2, RACK1, VDAC2, PRKACA, PHB2, SDHB	73	1142	6955	0.667418	1	1	0.963336
Annotation Cluster 20	Enrichment Score: 0.14186553983714476
Category	Term		Count	%	PValue	Genes	List Total	Pop Hits	Pop Total	Fold Enrichment	Bonferroni	Benjamini	FDR
GOTERM_CC_FAT	GO:0005815	microtubule organizing center	6	6.97674	0.589148	RANBP1, ACTR1A, VPS4B, PIN1, EZR, PRKACA	73	495	6955	1.15484	1	1	0.882022
GOTERM_CC_FAT	GO:0015630	microtubule cytoskeleton	8	9.30233	0.740637	SHTN1, RANBP1, ACTR1A, VPS4B, PIN1, EZR, PRKACA, SEPTIN11	73	803	6955	0.94918	1	1	0.882022
GOTERM_CC_FAT	GO:0005813	centrosome	4	4.65116	0.860149	RANBP1, ACTR1A, VPS4B, PRKACA	73	456	6955	0.835737	1	1	0.882022
Annotation Cluster 21	Enrichment Score: 0.09940958948983622
Category	Term		Count	%	PValue	Genes	List Total	Pop Hits	Pop Total	Fold Enrichment	Bonferroni	Benjamini	FDR
GOTERM_CC_FAT	GO:0030141	secretory granule	6	6.97674	0.476111	ATP6V1A, VAT1, ACTR2, CTNNA1, VDAC2, PRKACA	73	437	6955	1.30811	1	1	0.882022
GOTERM_CC_FAT	GO:0099503	secretory vesicle	6	6.97674	0.605545	ATP6V1A, VAT1, ACTR2, CTNNA1, VDAC2, PRKACA	73	504	6955	1.13421	1	1	0.882022
GOTERM_CC_FAT	GO:0044437	vacuolar part	3	3.48837	0.890126	ATP6V1A, VAT1, ACTR2	73	356	6955	0.802871	1	1	0.890126
GOTERM_CC_FAT	GO:0000323	lytic vacuole	3	3.48837	0.930981	ATP6V1A, VAT1, ACTR2	73	409	6955	0.698831	1	1	0.930981
GOTERM_CC_FAT	GO:0005764	lysosome	3	3.48837	0.930981	ATP6V1A, VAT1, ACTR2	73	409	6955	0.698831	1	1	0.930981
GOTERM_CC_FAT	GO:0044433	cytoplasmic vesicle part	6	6.97674	0.947979	ATP6V1A, VAT1, ACTR2, COPA, VPS4B, CORO1A	73	845	6955	0.676502	1	1	0.947979
GOTERM_CC_FAT	GO:0005773	vacuole	3	3.48837	0.955314	ATP6V1A, VAT1, ACTR2	73	457	6955	0.625431	1	1	0.955314
Annotation Cluster 22	Enrichment Score: 0.04586416509028214
Category	Term		Count	%	PValue	Genes	List Total	Pop Hits	Pop Total	Fold Enrichment	Bonferroni	Benjamini	FDR
GOTERM_CC_FAT	GO:0016607	nuclear speck	3	3.48837	0.791268	LMNA, PIN1, PRKACA	73	279	6955	1.02445	1	1	0.882022
GOTERM_CC_FAT	GO:0016604	nuclear body	4	4.65116	0.926849	LMNA, DRG1, PIN1, PRKACA	73	541	6955	0.704429	1	1	0.926849
GOTERM_CC_FAT	GO:0044451	nucleoplasm part	4	4.65116	0.993288	LMNA, DRG1, PIN1, PRKACA	73	817	6955	0.466458	1	1	0.993288
Annotation Cluster 23	Enrichment Score: 0.03337207806637737
Category	Term		Count	%	PValue	Genes	List Total	Pop Hits	Pop Total	Fold Enrichment	Bonferroni	Benjamini	FDR
GOTERM_CC_FAT	GO:0030659	cytoplasmic vesicle membrane	3	3.48837	0.910799	ATP6V1A, COPA, CORO1A	73	380	6955	0.752163	1	1	0.910799
GOTERM_CC_FAT	GO:0012506	vesicle membrane	3	3.48837	0.919734	ATP6V1A, COPA, CORO1A	73	392	6955	0.729138	1	1	0.919734
GOTERM_CC_FAT	GO:0044433	cytoplasmic vesicle part	6	6.97674	0.947979	ATP6V1A, VAT1, ACTR2, COPA, VPS4B, CORO1A	73	845	6955	0.676502	1	1	0.947979
Annotation Cluster 24	Enrichment Score: 0.022786519133702752
Category	Term		Count	%	PValue	Genes	List Total	Pop Hits	Pop Total	Fold Enrichment	Bonferroni	Benjamini	FDR
GOTERM_CC_FAT	GO:0005783	endoplasmic reticulum	8	9.30233	0.903237	COPA, RPS28, RPL10, RPS29, CNBP, VDAC2, RPL13, RPS21	73	989	6955	0.770669	1	1	0.903237
GOTERM_CC_FAT	GO:0005789	endoplasmic reticulum membrane	4	4.65116	0.951912	COPA, RPS28, RPS29, VDAC2	73	593	6955	0.642657	1	1	0.951912
GOTERM_CC_FAT	GO:0042175	nuclear outer membrane-endoplasmic reticulum membrane network	4	4.65116	0.957869	COPA, RPS28, RPS29, VDAC2	73	609	6955	0.625773	1	1	0.957869
GOTERM_CC_FAT	GO:0044432	endoplasmic reticulum part	4	4.65116	0.984349	COPA, RPS28, RPS29, VDAC2	73	724	6955	0.526376	1	1	0.984349
Annotation Cluster 25	Enrichment Score: 0.020571442304845
Category	Term		Count	%	PValue	Genes	List Total	Pop Hits	Pop Total	Fold Enrichment	Bonferroni	Benjamini	FDR
GOTERM_CC_FAT	GO:0000139	Golgi membrane	3	3.48837	0.900956	ATP6V1A, COPA, RAB6B	73	368	6955	0.77669	1	1	0.900956
GOTERM_CC_FAT	GO:0044431	Golgi apparatus part	3	3.48837	0.964533	ATP6V1A, COPA, RAB6B	73	482	6955	0.592992	1	1	0.964533
GOTERM_CC_FAT	GO:0005794	Golgi apparatus	3	3.48837	0.99831	ATP6V1A, COPA, RAB6B	73	789	6955	0.362258	1	1	0.99831

## Sheet: MF_Chart
Category	Term		Count	%	PValue	Genes	List Total	Pop Hits	Pop Total	Fold Enrichment	Bonferroni	Benjamini	FDR
GOTERM_MF_FAT	GO:0051015	actin filament binding	19	22.093	2.42724e-15	ACTR3, ACTR2, WDR1, ARPC5L, TWF2, TWF1, ARPC4, CORO1A, ACTR3B, CORO1B, AIF1L, SHTN1, LIMA1, ARPC3, CFL2, CAPZA2, CTNNA1, EZR, PLS1	73	136	6580	12.5927	7.40075e-13	7.35452e-13	7.13607e-13
GOTERM_MF_FAT	GO:0003779	actin binding	23	26.7442	2.16393e-14	TMOD1, ACTR3, ACTR2, WDR1, RDX, ARPC5L, TWF2, TWF1, MSN, ARPC4, CORO1A, ACTR3B, CORO1B, AIF1L, SHTN1, LIMA1, ARPC3, CFL2, EPB41L2, CAPZA2, CTNNA1, EZR, PLS1	73	263	6580	7.8827	6.55975e-12	3.27835e-12	3.18097e-12
GOTERM_MF_FAT	GO:0005198	structural molecule activity	24	27.907	4.85655e-12	ACTR3, ACTR2, COPA, RPL30, RPL10, RPL31, RPL22, RPL11, RPS27L, MSN, ARPC4, RPS28, ARPC3, RPS29, EPB41L2, LMNA, CTNNA1, RPL13, RPS20, RPS11, RPS21, INA, PLS1, PRPH	73	380	6580	5.69286	1.47154e-09	4.90512e-10	4.75942e-10
GOTERM_MF_FAT	GO:0008092	cytoskeletal protein binding	26	30.2326	1.57874e-09	WDR1, ARPC5L, TWF2, TWF1, CORO1A, ACTR3B, CORO1B, LIMA1, CFL2, EPB41L2, CTNNA1, RAB6B, PLS1, TMOD1, ACTR3, ACTR2, RDX, MSN, ARPC4, AIF1L, SHTN1, ARPC3, CAPZA2, DRG1, PIN1, EZR	73	601	6580	3.89944	4.78359e-07	1.1959e-07	1.16038e-07
GOTERM_MF_FAT	GO:0032403	protein complex binding	19	22.093	1.22728e-07	ACTR3, ACTR2, WDR1, ARPC5L, TWF2, TWF1, ARPC4, CORO1A, ACTR3B, CORO1B, AIF1L, SHTN1, LIMA1, ARPC3, CFL2, CAPZA2, CTNNA1, EZR, PLS1	73	391	6580	4.38006	3.7186e-05	7.43733e-06	7.21642e-06
GOTERM_MF_FAT	GO:0003735	structural constituent of ribosome	12	13.9535	3.14297e-07	RPS28, RPL30, RPL10, RPL31, RPS29, RPL22, RPL11, RPS27L, RPL13, RPS20, RPS11, RPS21	73	142	6580	7.61721	9.52275e-05	1.5872e-05	1.54006e-05
GOTERM_MF_FAT	GO:0005200	structural constituent of cytoskeleton	8	9.30233	9.67164e-06	ACTR3, ACTR2, ARPC3, LMNA, MSN, ARPC4, INA, PLS1	73	70	6580	10.3014	0.00292623	0.000418644	0.000406209
GOTERM_MF_FAT	GO:0045182	translation regulator activity	6	6.97674	3.42809e-05	RPL10, CNBP, IGF2BP1, RACK1, RPS27L, IGF2BP3	73	35	6580	15.4521	0.0103335	0.00129839	0.00125982
GOTERM_MF_FAT	GO:0044877	macromolecular complex binding	21	24.4186	0.000103485	ACTR3, ACTR2, WDR1, VPS4B, ARPC5L, TWF2, TWF1, ARPC4, CORO1A, ACTR3B, CORO1B, AIF1L, SHTN1, LIMA1, ARPC3, CFL2, CAPZA2, CTNNA1, RACK1, EZR, PLS1	73	750	6580	2.52384	0.0308709	0.00348398	0.0033805
GOTERM_MF_FAT	GO:0003785	actin monomer binding	4	4.65116	0.000520171	LIMA1, TWF2, TWF1, CORO1A	73	15	6580	24.0365	0.145854	0.014805	0.0143652
GOTERM_MF_FAT	GO:0003723	RNA binding	28	32.5581	0.000584257	RPL30, RPL10, RPL31, RPL11, TWF2, RPS27L, CORO1A, GSPT1, IGF2BP1, CTNNA1, RACK1, RPL13, IGF2BP3, RPS11, HNRNPA0, GLRX3, CNBP, PABPC4, RPL22, RDX, MSN, RPS28, RPS29, SNRPG, PDCD4, RPS20, EZR, RPS21	73	1343	6580	1.87925	0.162289	0.014805	0.0143652
GOTERM_MF_FAT	GO:0045296	cadherin binding	11	12.7907	0.000592097	LIMA1, SHTN1, RANBP1, RDX, TWF2, CTNNA1, RACK1, TWF1, SFN, EZR, CORO1B	73	267	6580	3.71351	0.164277	0.014805	0.0143652
GOTERM_MF_FAT	GO:0055106	ubiquitin-protein transferase regulator activity	4	4.65116	0.000635198	RPL11, GLMN, PIN1, RPS20	73	16	6580	22.5342	0.175127	0.014805	0.0143652
GOTERM_MF_FAT	GO:0050839	cell adhesion molecule binding	12	13.9535	0.00116078	LIMA1, SHTN1, RANBP1, RDX, TWF2, CTNNA1, RACK1, TWF1, MSN, SFN, EZR, CORO1B	73	344	6580	3.14431	0.296664	0.0251226	0.0243763
GOTERM_MF_FAT	GO:0055105	ubiquitin-protein transferase inhibitor activity	3	3.48837	0.00404496	RPL11, GLMN, RPS20	73	9	6580	30.0457	0.707154	0.0817082	0.0792812
GOTERM_MF_FAT	GO:0019901	protein kinase binding	10	11.6279	0.0179057	PPP1CB, GLRX3, TWF2, RACK1, PIN1, MSN, SFN, EZR, PRKACA, HNRNPA0	73	367	6580	2.45605	0.995808	0.339089	0.329017
GOTERM_MF_FAT	GO:0019900	kinase binding	10	11.6279	0.0355768	PPP1CB, GLRX3, TWF2, RACK1, PIN1, MSN, SFN, EZR, PRKACA, HNRNPA0	73	414	6580	2.17722	0.999983	0.634105	0.61527
GOTERM_MF_FAT	GO:0003730	mRNA 3'-UTR binding	4	4.65116	0.0423045	PABPC4, IGF2BP1, IGF2BP3, HNRNPA0	73	71	6580	5.07814	0.999998	0.678271	0.658125
GOTERM_MF_FAT	GO:0005080	protein kinase C binding	3	3.48837	0.0447704	GLRX3, TWF2, RACK1	73	31	6580	8.72293	0.999999	0.678271	0.658125
GOTERM_MF_FAT	GO:0051018	protein kinase A binding	3	3.48837	0.0447704	RDX, EZR, PRKACA	73	31	6580	8.72293	0.999999	0.678271	0.658125
GOTERM_MF_FAT	GO:1990948	ubiquitin ligase inhibitor activity	2	2.32558	0.0741594	RPL11, RPS20	73	7	6580	25.7534	1	1	0.97351
GOTERM_MF_FAT	GO:0004857	enzyme inhibitor activity	5	5.81395	0.0908065	RPL11, GLMN, RACK1, RPS20, SFN	73	156	6580	2.88901	1	1	0.97351
GOTERM_MF_FAT	GO:0008656	cysteine-type endopeptidase activator activity involved in apoptotic process	2	2.32558	0.094333	RACK1, RPS27L	73	9	6580	20.0304	1	1	0.97351
GOTERM_MF_FAT	GO:1901363	heterocyclic compound binding	41	47.6744	0.0994389	ATP6V1A, RPL30, RPL10, RPL31, VPS4B, RPL11, AK2, TWF2, RPS27L, TWF1, CORO1A, ACTR3B, SEPTIN11, GSPT1, ACTR1A, IGF2BP1, CTNNA1, RACK1, RPL13, IGF2BP3, RPS11, PRKACA, RAB6B, HNRNPA0, ACTR3, ACTR2, GLRX3, CNBP, PABPC4, RPL22, RDX, MSN, RPS28, RPS29, SNRPG, PDCD4, DRG1, VDAC2, RPS20, EZR, RPS21	73	3115	6580	1.18639	1	1	0.97351

## Sheet: MF_Cluster
Annotation Cluster 1	Enrichment Score: 9.595502636534379
Category	Term		Count	%	PValue	Genes	List Total	Pop Hits	Pop Total	Fold Enrichment	Bonferroni	Benjamini	FDR
GOTERM_MF_FAT	GO:0051015	actin filament binding	19	22.093	2.42724e-15	ACTR3, ACTR2, WDR1, ARPC5L, TWF2, TWF1, ARPC4, CORO1A, ACTR3B, CORO1B, AIF1L, SHTN1, LIMA1, ARPC3, CFL2, CAPZA2, CTNNA1, EZR, PLS1	73	136	6580	12.5927	7.40075e-13	7.35452e-13	7.13607e-13
GOTERM_MF_FAT	GO:0003779	actin binding	23	26.7442	2.16393e-14	TMOD1, ACTR3, ACTR2, WDR1, RDX, ARPC5L, TWF2, TWF1, MSN, ARPC4, CORO1A, ACTR3B, CORO1B, AIF1L, SHTN1, LIMA1, ARPC3, CFL2, EPB41L2, CAPZA2, CTNNA1, EZR, PLS1	73	263	6580	7.8827	6.55975e-12	3.27835e-12	3.18097e-12
GOTERM_MF_FAT	GO:0008092	cytoskeletal protein binding	26	30.2326	1.57874e-09	WDR1, ARPC5L, TWF2, TWF1, CORO1A, ACTR3B, CORO1B, LIMA1, CFL2, EPB41L2, CTNNA1, RAB6B, PLS1, TMOD1, ACTR3, ACTR2, RDX, MSN, ARPC4, AIF1L, SHTN1, ARPC3, CAPZA2, DRG1, PIN1, EZR	73	601	6580	3.89944	4.78359e-07	1.1959e-07	1.16038e-07
GOTERM_MF_FAT	GO:0032403	protein complex binding	19	22.093	1.22728e-07	ACTR3, ACTR2, WDR1, ARPC5L, TWF2, TWF1, ARPC4, CORO1A, ACTR3B, CORO1B, AIF1L, SHTN1, LIMA1, ARPC3, CFL2, CAPZA2, CTNNA1, EZR, PLS1	73	391	6580	4.38006	3.7186e-05	7.43733e-06	7.21642e-06
GOTERM_MF_FAT	GO:0044877	macromolecular complex binding	21	24.4186	0.000103485	ACTR3, ACTR2, WDR1, VPS4B, ARPC5L, TWF2, TWF1, ARPC4, CORO1A, ACTR3B, CORO1B, AIF1L, SHTN1, LIMA1, ARPC3, CFL2, CAPZA2, CTNNA1, RACK1, EZR, PLS1	73	750	6580	2.52384	0.0308709	0.00348398	0.0033805
Annotation Cluster 2	Enrichment Score: 1.4782952027299063
Category	Term		Count	%	PValue	Genes	List Total	Pop Hits	Pop Total	Fold Enrichment	Bonferroni	Benjamini	FDR
GOTERM_MF_FAT	GO:0003723	RNA binding	28	32.5581	0.000584257	RPL30, RPL10, RPL31, RPL11, TWF2, RPS27L, CORO1A, GSPT1, IGF2BP1, CTNNA1, RACK1, RPL13, IGF2BP3, RPS11, HNRNPA0, GLRX3, CNBP, PABPC4, RPL22, RDX, MSN, RPS28, RPS29, SNRPG, PDCD4, RPS20, EZR, RPS21	73	1343	6580	1.87925	0.162289	0.014805	0.0143652
GOTERM_MF_FAT	GO:1901363	heterocyclic compound binding	41	47.6744	0.0994389	ATP6V1A, RPL30, RPL10, RPL31, VPS4B, RPL11, AK2, TWF2, RPS27L, TWF1, CORO1A, ACTR3B, SEPTIN11, GSPT1, ACTR1A, IGF2BP1, CTNNA1, RACK1, RPL13, IGF2BP3, RPS11, PRKACA, RAB6B, HNRNPA0, ACTR3, ACTR2, GLRX3, CNBP, PABPC4, RPL22, RDX, MSN, RPS28, RPS29, SNRPG, PDCD4, DRG1, VDAC2, RPS20, EZR, RPS21	73	3115	6580	1.18639	1	1	0.97351
GOTERM_MF_FAT	GO:0097159	organic cyclic compound binding	41	47.6744	0.115317	ATP6V1A, RPL30, RPL10, RPL31, VPS4B, RPL11, AK2, TWF2, RPS27L, TWF1, CORO1A, ACTR3B, SEPTIN11, GSPT1, ACTR1A, IGF2BP1, CTNNA1, RACK1, RPL13, IGF2BP3, RPS11, PRKACA, RAB6B, HNRNPA0, ACTR3, ACTR2, GLRX3, CNBP, PABPC4, RPL22, RDX, MSN, RPS28, RPS29, SNRPG, PDCD4, DRG1, VDAC2, RPS20, EZR, RPS21	73	3148	6580	1.17396	1	1	0.97351
GOTERM_MF_FAT	GO:0003676	nucleic acid binding	28	32.5581	0.182291	RPL30, RPL10, RPL31, RPL11, TWF2, RPS27L, CORO1A, GSPT1, IGF2BP1, CTNNA1, RACK1, RPL13, IGF2BP3, RPS11, HNRNPA0, GLRX3, CNBP, PABPC4, RPL22, RDX, MSN, RPS28, RPS29, SNRPG, PDCD4, RPS20, EZR, RPS21	73	2097	6580	1.20355	1	1	0.97351
Annotation Cluster 3	Enrichment Score: 1.3317271804661044
Category	Term		Count	%	PValue	Genes	List Total	Pop Hits	Pop Total	Fold Enrichment	Bonferroni	Benjamini	FDR
GOTERM_MF_FAT	GO:0055106	ubiquitin-protein transferase regulator activity	4	4.65116	0.000635198	RPL11, GLMN, PIN1, RPS20	73	16	6580	22.5342	0.175127	0.014805	0.0143652
GOTERM_MF_FAT	GO:0055105	ubiquitin-protein transferase inhibitor activity	3	3.48837	0.00404496	RPL11, GLMN, RPS20	73	9	6580	30.0457	0.707154	0.0817082	0.0792812
GOTERM_MF_FAT	GO:0004857	enzyme inhibitor activity	5	5.81395	0.0908065	RPL11, GLMN, RACK1, RPS20, SFN	73	156	6580	2.88901	1	1	0.97351
GOTERM_MF_FAT	GO:0030234	enzyme regulator activity	10	11.6279	0.16551	RANBP1, DNAJC7, RPL11, GLMN, RACK1, PIN1, RPS27L, RPS20, SFN, PLS1	73	568	6580	1.58692	1	1	0.97351
GOTERM_MF_FAT	GO:0098772	molecular function regulator	10	11.6279	0.382637	RANBP1, DNAJC7, RPL11, GLMN, RACK1, PIN1, RPS27L, RPS20, SFN, PLS1	73	716	6580	1.2589	1	1	0.97351
GOTERM_MF_FAT	GO:0008047	enzyme activator activity	4	4.65116	0.691967	RANBP1, DNAJC7, RACK1, RPS27L	73	322	6580	1.11971	1	1	0.97351
Annotation Cluster 4	Enrichment Score: 1.212544821959685
Category	Term		Count	%	PValue	Genes	List Total	Pop Hits	Pop Total	Fold Enrichment	Bonferroni	Benjamini	FDR
GOTERM_MF_FAT	GO:0019901	protein kinase binding	10	11.6279	0.0179057	PPP1CB, GLRX3, TWF2, RACK1, PIN1, MSN, SFN, EZR, PRKACA, HNRNPA0	73	367	6580	2.45605	0.995808	0.339089	0.329017
GOTERM_MF_FAT	GO:0019900	kinase binding	10	11.6279	0.0355768	PPP1CB, GLRX3, TWF2, RACK1, PIN1, MSN, SFN, EZR, PRKACA, HNRNPA0	73	414	6580	2.17722	0.999983	0.634105	0.61527
GOTERM_MF_FAT	GO:0019899	enzyme binding	16	18.6047	0.361582	RANBP1, GLRX3, GLMN, RDX, RPL11, TWF2, MSN, ARPC4, PPP1CB, PSMA3, RACK1, PIN1, SFN, EZR, PRKACA, HNRNPA0	73	1227	6580	1.17538	1	1	0.97351
Annotation Cluster 5	Enrichment Score: 0.3152940153423487
Category	Term		Count	%	PValue	Genes	List Total	Pop Hits	Pop Total	Fold Enrichment	Bonferroni	Benjamini	FDR
GOTERM_MF_FAT	GO:0003924	GTPase activity	4	4.65116	0.329973	DRG1, RAB6B, GSPT1, SEPTIN11	73	185	6580	1.94891	1	1	0.97351
GOTERM_MF_FAT	GO:0005525	GTP binding	4	4.65116	0.454877	DRG1, RAB6B, GSPT1, SEPTIN11	73	227	6580	1.58832	1	1	0.97351
GOTERM_MF_FAT	GO:0032550	purine ribonucleoside binding	4	4.65116	0.463504	DRG1, RAB6B, GSPT1, SEPTIN11	73	230	6580	1.5676	1	1	0.97351
GOTERM_MF_FAT	GO:0001883	purine nucleoside binding	4	4.65116	0.466368	DRG1, RAB6B, GSPT1, SEPTIN11	73	231	6580	1.56081	1	1	0.97351
GOTERM_MF_FAT	GO:0032549	ribonucleoside binding	4	4.65116	0.474919	DRG1, RAB6B, GSPT1, SEPTIN11	73	234	6580	1.5408	1	1	0.97351
GOTERM_MF_FAT	GO:0032561	guanyl ribonucleotide binding	4	4.65116	0.474919	DRG1, RAB6B, GSPT1, SEPTIN11	73	234	6580	1.5408	1	1	0.97351
GOTERM_MF_FAT	GO:0019001	guanyl nucleotide binding	4	4.65116	0.474919	DRG1, RAB6B, GSPT1, SEPTIN11	73	234	6580	1.5408	1	1	0.97351
GOTERM_MF_FAT	GO:0001882	nucleoside binding	4	4.65116	0.480587	DRG1, RAB6B, GSPT1, SEPTIN11	73	236	6580	1.52775	1	1	0.97351
GOTERM_MF_FAT	GO:0017111	nucleoside-triphosphatase activity	7	8.13953	0.508695	ATP6V1A, VPS4B, DRG1, PIN1, RAB6B, GSPT1, SEPTIN11	73	520	6580	1.21338	1	1	0.97351
GOTERM_MF_FAT	GO:0016462	pyrophosphatase activity	7	8.13953	0.576225	ATP6V1A, VPS4B, DRG1, PIN1, RAB6B, GSPT1, SEPTIN11	73	556	6580	1.13482	1	1	0.97351
GOTERM_MF_FAT	GO:0016817	hydrolase activity, acting on acid anhydrides	7	8.13953	0.579852	ATP6V1A, VPS4B, DRG1, PIN1, RAB6B, GSPT1, SEPTIN11	73	558	6580	1.13075	1	1	0.97351
GOTERM_MF_FAT	GO:0016818	hydrolase activity, acting on acid anhydrides, in phosphorus-containing anhydrides	7	8.13953	0.579852	ATP6V1A, VPS4B, DRG1, PIN1, RAB6B, GSPT1, SEPTIN11	73	558	6580	1.13075	1	1	0.97351
Annotation Cluster 6	Enrichment Score: 0.2693975791533588
Category	Term		Count	%	PValue	Genes	List Total	Pop Hits	Pop Total	Fold Enrichment	Bonferroni	Benjamini	FDR
GOTERM_MF_FAT	GO:0032553	ribonucleotide binding	15	17.4419	0.345955	ATP6V1A, ACTR3, ACTR2, VPS4B, AK2, TWF2, TWF1, ACTR3B, SEPTIN11, GSPT1, ACTR1A, DRG1, VDAC2, PRKACA, RAB6B	73	1127	6580	1.19969	1	1	0.97351
GOTERM_MF_FAT	GO:0097367	carbohydrate derivative binding	16	18.6047	0.35905	ATP6V1A, ACTR3, ACTR2, VPS4B, RPL22, AK2, TWF2, TWF1, ACTR3B, SEPTIN11, GSPT1, ACTR1A, DRG1, VDAC2, PRKACA, RAB6B	73	1225	6580	1.1773	1	1	0.97351
GOTERM_MF_FAT	GO:0035639	purine ribonucleoside triphosphate binding	14	16.2791	0.430954	ATP6V1A, ACTR3, ACTR2, VPS4B, AK2, TWF2, TWF1, ACTR3B, SEPTIN11, GSPT1, ACTR1A, DRG1, PRKACA, RAB6B	73	1102	6580	1.14512	1	1	0.97351
GOTERM_MF_FAT	GO:0032555	purine ribonucleotide binding	14	16.2791	0.451651	ATP6V1A, ACTR3, ACTR2, VPS4B, AK2, TWF2, TWF1, ACTR3B, SEPTIN11, GSPT1, ACTR1A, DRG1, PRKACA, RAB6B	73	1117	6580	1.12974	1	1	0.97351
GOTERM_MF_FAT	GO:0017076	purine nucleotide binding	14	16.2791	0.468197	ATP6V1A, ACTR3, ACTR2, VPS4B, AK2, TWF2, TWF1, ACTR3B, SEPTIN11, GSPT1, ACTR1A, DRG1, PRKACA, RAB6B	73	1129	6580	1.11773	1	1	0.97351
GOTERM_MF_FAT	GO:0036094	small molecule binding	17	19.7674	0.542471	ATP6V1A, ACTR3, ACTR2, VPS4B, CRABP1, AK2, TWF2, TWF1, ACTR3B, SEPTIN11, GSPT1, ACTR1A, DRG1, PIN1, VDAC2, PRKACA, RAB6B	73	1459	6580	1.05026	1	1	0.97351
GOTERM_MF_FAT	GO:0000166	nucleotide binding	15	17.4419	0.572911	ATP6V1A, ACTR3, ACTR2, VPS4B, AK2, TWF2, TWF1, ACTR3B, SEPTIN11, GSPT1, ACTR1A, DRG1, VDAC2, PRKACA, RAB6B	73	1299	6580	1.04084	1	1	0.97351
GOTERM_MF_FAT	GO:1901265	nucleoside phosphate binding	15	17.4419	0.574187	ATP6V1A, ACTR3, ACTR2, VPS4B, AK2, TWF2, TWF1, ACTR3B, SEPTIN11, GSPT1, ACTR1A, DRG1, VDAC2, PRKACA, RAB6B	73	1300	6580	1.04004	1	1	0.97351
GOTERM_MF_FAT	GO:0043168	anion binding	18	20.9302	0.576454	ATP6V1A, ACTR3, ACTR2, VPS4B, RPL22, CRABP1, AK2, TWF2, TWF1, ACTR3B, SEPTIN11, GSPT1, ACTR1A, DRG1, PIN1, VDAC2, PRKACA, RAB6B	73	1579	6580	1.02753	1	1	0.97351
GOTERM_MF_FAT	GO:0005524	ATP binding	10	11.6279	0.66555	ACTR3, ATP6V1A, ACTR2, ACTR1A, VPS4B, TWF2, AK2, TWF1, PRKACA, ACTR3B	73	899	6580	1.00264	1	1	0.97351
GOTERM_MF_FAT	GO:0032559	adenyl ribonucleotide binding	10	11.6279	0.685551	ACTR3, ATP6V1A, ACTR2, ACTR1A, VPS4B, TWF2, AK2, TWF1, PRKACA, ACTR3B	73	914	6580	0.986181	1	1	0.97351
GOTERM_MF_FAT	GO:0030554	adenyl nucleotide binding	10	11.6279	0.699773	ACTR3, ATP6V1A, ACTR2, ACTR1A, VPS4B, TWF2, AK2, TWF1, PRKACA, ACTR3B	73	925	6580	0.974454	1	1	0.97351
GOTERM_MF_FAT	GO:0043167	ion binding	29	33.7209	0.84632	ATP6V1A, VPS4B, CRABP1, AK2, TWF2, RPS27L, TWF1, ACTR3B, SEPTIN11, GSPT1, PPP1CB, LIMA1, ACTR1A, PRKACA, RAB6B, PLS1, ACTR3, VAT1, ACTR2, GLRX3, CNBP, RPL22, SDHB, AIF1L, SCO1, RPS29, DRG1, PIN1, VDAC2	73	2904	6580	0.900128	1	1	0.97351

## Sheet: Kegg_Chart
Category	Term		Count	%	PValue	Genes	List Total	Pop Hits	Pop Total	Fold Enrichment	Bonferroni	Benjamini	FDR
KEGG_PATHWAY	hsa03010	Ribosome	12	13.9535	2.13693e-07	RPS28, RPL30, RPL10, RPL31, RPS29, RPL22, RPL11, RPS27L, RPL13, RPS20, RPS11, RPS21	50	117	3691	7.57128	3.07714e-05	3.07719e-05	2.9276e-05
KEGG_PATHWAY	hsa05171	Coronavirus disease - COVID-19	12	13.9535	6.30949e-07	RPS28, RPL30, RPL10, RPL31, RPS29, RPL22, RPL11, RPS27L, RPL13, RPS20, RPS11, RPS21	50	130	3691	6.81415	9.08526e-05	4.54284e-05	4.322e-05
KEGG_PATHWAY	hsa04810	Regulation of actin cytoskeleton	11	12.7907	3.99001e-06	ACTR3, PPP1CB, ACTR2, ARPC3, CFL2, RDX, ARPC5L, MSN, ARPC4, EZR, ACTR3B	50	126	3691	6.4446	0.000574398	0.000179219	0.000170507
KEGG_PATHWAY	hsa04530	Tight junction	10	11.6279	4.9783e-06	ACTR3, ACTR2, ARPC3, RDX, ARPC5L, MSN, ARPC4, EZR, PRKACA, ACTR3B	50	101	3691	7.30891	0.00071662	0.000179219	0.000170507
KEGG_PATHWAY	hsa05100	Bacterial invasion of epithelial cells	8	9.30233	2.22034e-05	ACTR3, ACTR2, ARPC3, ARPC5L, CTNNA1, ARPC4, ACTR3B, SEPTIN11	50	67	3691	8.81433	0.00319222	0.000639457	0.000608373
KEGG_PATHWAY	hsa04666	Fc gamma R-mediated phagocytosis	7	8.13953	0.000234581	ACTR3, ACTR2, ARPC3, CFL2, ARPC5L, ARPC4, ACTR3B	50	68	3691	7.59912	0.0332193	0.00562994	0.00535626
KEGG_PATHWAY	hsa05131	Shigellosis	8	9.30233	0.00404917	ACTR3, ACTR2, ARPC3, GLMN, ARPC5L, ARPC4, ACTR3B, SEPTIN11	50	156	3691	3.78564	0.442484	0.0832971	0.079248
KEGG_PATHWAY	hsa05130	Pathogenic Escherichia coli infection	7	8.13953	0.00523964	ACTR3, ACTR2, ARPC3, ARPC5L, ARPC4, EZR, ACTR3B	50	123	3691	4.20114	0.53069	0.0943135	0.0897288
KEGG_PATHWAY	hsa05135	Yersinia infection	6	6.97674	0.0086337	ACTR3, ACTR2, ARPC3, ARPC5L, ARPC4, ACTR3B	50	97	3691	4.56619	0.713108	0.138139	0.131424
KEGG_PATHWAY	hsa04144	Endocytosis	8	9.30233	0.011078	ACTR3, ACTR2, ARPC3, VPS4B, CAPZA2, ARPC5L, ARPC4, ACTR3B	50	188	3691	3.14128	0.798937	0.159523	0.151769
KEGG_PATHWAY	hsa05205	Proteoglycans in cancer	6	6.97674	0.0216864	PPP1CB, RDX, PDCD4, MSN, EZR, PRKACA	50	122	3691	3.63049	0.957455	0.283894	0.270094
KEGG_PATHWAY	hsa05132	Salmonella infection	7	8.13953	0.0309677	ACTR3, ACTR2, ACTR1A, ARPC3, ARPC5L, ARPC4, ACTR3B	50	181	3691	2.85492	0.989218	0.371612	0.353548

## Sheet: Biocarta_Chart
Category	Term		Count	%	PValue	Genes	List Total	Pop Hits	Pop Total	Fold Enrichment	Bonferroni	Benjamini	FDR
BIOCARTA	h_mPRPathway	How Progesterone Initiates the Oocyte Maturation	5	5.81395	0.00056415	ACTR3, ACTR2, ARPC3, PIN1, ARPC4	16	24	842	10.9635	0.0128952	0.0105367	0.0105367
BIOCARTA	h_salmonellaPathway	How does salmonella hijack a cell	4	4.65116	0.000916233	ACTR3, ACTR2, ARPC3, ARPC4	16	12	842	17.5417	0.0208623	0.0105367	0.0105367
BIOCARTA	h_cdc42racPathway	Role of PI3K subunit p85 in regulation of Actin Organization and Cell Migration	4	4.65116	0.00183448	ACTR3, ACTR2, ARPC3, ARPC4	16	15	842	14.0333	0.0413524	0.0140643	0.0140643
BIOCARTA	h_actinYPathway	Y branching of actin filaments	4	4.65116	0.00268298	ACTR3, ACTR2, ARPC3, ARPC4	16	17	842	12.3824	0.0599212	0.0154272	0.0154272
BIOCARTA	h_rhoPathway	Rho cell motility signaling pathway	4	4.65116	0.00832213	ACTR3, ACTR2, ARPC3, ARPC4	16	25	842	8.42	0.174866	0.0382818	0.0382818
